# Supplementary material for: Integrative analysis of genomic, epigenomic and transcriptomic data identified molecular subtypes of esophageal carcinoma
Source: Aging (Albany NY). 2021 Feb 26;13(5):6999–7019. doi: 10.18632/aging.202556 (PMC7993659; doi:10.18632/aging.202556)
Supplement: Supplementary Table 1 [file aging-13-202556-s002.txt]

Supplementary Table 1. Copy number variation genes.
ExpGene	Cor	Cor.pvalue	Z_value
HBS1L	0.99210304000602	1.79175880093115e-143	2.76523414459588
SLC2A12	0.977996831558137	8.94614683415966e-109	2.24932672363355
VANGL1	0.977476827925109	5.48567637153622e-108	2.23751616622826
AHI1	0.976122761519842	5.09100437423493e-106	2.20798318117515
KRAS	0.969214037834876	1.79633262999377e-97	2.07916548216731
DCPS	0.967918679798712	4.34147476357264e-96	2.05822890997984
MSL1	0.967222190258256	2.28087732491541e-95	2.04731300839326
PEX1	0.961676029920868	3.92395209193371e-90	1.96773947653639
BCAS2	0.961151617356367	1.11733832688176e-89	1.960810347201
CTB.131K11.1	0.958310897358972	2.54699744452393e-87	1.9247989132557
TTI2	0.957656740224131	8.42806093924821e-87	1.91684712154774
LANCL2	0.957363815060102	1.43149524346658e-86	1.91332527506512
TM2D1	0.953752317244669	7.35210375231132e-84	1.87174785383445
SUPT6H	0.950022612047015	2.79966855614966e-81	1.83201279260802
TIRAP	0.9460792568719	9.31082875849917e-79	1.79302837072633
PPFIA1	0.944156886238723	1.35034834600122e-77	1.7750187327309
CNP	0.943461767650726	3.46991413523435e-77	1.76865449506801
HIVEP3	0.941745498960688	3.39217517829032e-76	1.75326061437151
CCT6A	0.941587397388015	4.17036617733759e-76	1.75186474942466
FUT10	0.939952539931719	3.4140079134197e-75	1.7376417685609
KRIT1	0.939686799770199	4.77812047626814e-75	1.73536540327348
GPR126	0.932564246094406	2.30466567842438e-71	1.67771383716673
BUD31	0.930969096415233	1.35589647185183e-70	1.66561149800131
MAD2L1BP	0.930885550896033	1.48602235669191e-70	1.66498509907952
RP3.342P20.2	0.930847140541435	1.54990916921732e-70	1.66469735486471
ERI1	0.930793884100149	1.64299231388042e-70	1.66429864873014
ORC5	0.928310698314271	2.3699002987018e-69	1.64602904284819
MTMR9	0.928215274123743	2.62081344880548e-69	1.64533920187268
TBCC	0.927529473397763	5.37997772531917e-69	1.64040722336869
CAP1	0.927358988678092	6.42613945966866e-69	1.63918814427863
CDC6	0.926544311529658	1.49324686014515e-68	1.63340040919748
TAF8	0.926257236834635	2.00521373650567e-68	1.63137563987421
FAM133B	0.925936303854728	2.78405277987929e-68	1.62912101920048
VDAC3	0.925836886845885	3.0810255308709e-68	1.62842449969947
FNTA	0.925781024089252	3.26138549855103e-68	1.62803351686109
INADL	0.925437043388288	4.62500208365208e-68	1.62563221638071
TFDP1	0.924422069259329	1.28394908632305e-67	1.61860832936794
DCUN1D5	0.922886210808634	5.8600072126588e-67	1.60815022918834
ERBB2	0.921628865820369	1.98414245607153e-66	1.59973639995071
URI1	0.919810196640385	1.11746540034879e-65	1.58779261879187
ZNF277	0.919715691952901	1.22110811357931e-65	1.58717909584604
GOLGA7	0.919155142281293	2.06188646037469e-65	1.58355417842753
TNFRSF21	0.917349767970684	1.08634188948752e-64	1.57204077533634
BRMS1L	0.916928326831419	1.59245016371332e-64	1.56938779341677
TJAP1	0.916922595486179	1.60073198134147e-64	1.56935180328762
MED21	0.916582162467832	2.17690259498859e-64	1.56721829461287
GNPDA2	0.915656221757999	4.99040254594045e-64	1.56145723620012
RP11.156E6.1	0.915340054623935	6.61018100534705e-64	1.55950393509464
TRIT1	0.915228315184377	7.2986717663598e-64	1.55881526879228
SLC35B1	0.914039048217912	2.07768817429711e-63	1.55153891453801
SPCS2	0.912430809109661	8.34854673015786e-63	1.54185057644369
KLHL11	0.912390847432244	8.63915797142668e-63	1.54161200849114
MRPS18A	0.912373146488426	8.77104999608034e-63	1.54150636848257
POP4	0.911909546594354	1.30285516208337e-62	1.53874680902222
EIF1	0.911795244271395	1.43588377603868e-62	1.53806855833802
NUP85	0.909361231603002	1.1037151212763e-61	1.52382100130759
G3BP2	0.908817720334468	1.72674475558103e-61	1.52068937925348
DCUN1D1	0.908641278024945	1.99556532935951e-61	1.51967656910642
THAP6	0.908292509289869	2.6540022503474e-61	1.51768004197703
MED24	0.907806564452648	3.94112174911245e-61	1.5149102677474
CTTN	0.907009344013132	7.50382141641334e-61	1.510396245296
CASC3	0.90684741145138	8.54633083807638e-61	1.50948385086601
C18orf8	0.906552794342952	1.08219396197969e-60	1.50782771961614
THRA	0.905845154136376	1.90185364907854e-60	1.50387005812767
RARA	0.905636984063731	2.24307394459605e-60	1.50271119522862
ORAOV1	0.904685779144714	4.74470130448537e-60	1.49744665355555
PEX14	0.903785319463248	9.57368847048182e-60	1.4925087531253
GATA4	0.903781874939139	9.59930360799961e-60	1.49248994859317
YEATS4	0.903712700042785	1.01282638513043e-59	1.4921124405057
ADRBK1	0.90244900375421	2.67927519943053e-59	1.48526100241576
FDFT1	0.902297029596277	3.00909869344897e-59	1.48444271799635
TNKS	0.902219756011782	3.19183968540634e-59	1.48402711172241
RLF	0.902207685378619	3.22135621704962e-59	1.48396221947425
RRP36	0.901208712749159	6.87221040993222e-59	1.47861785617372
ZNF131	0.901165483124032	7.09997330608328e-59	1.47838774221524
UBE2R2	0.901015584351192	7.94889662281056e-59	1.47759056018794
RAB6A	0.899448335280555	2.56150303977015e-58	1.4693235504626
USO1	0.89904696901815	3.44582898697838e-58	1.46722603758344
ABCC10	0.899006737739365	3.54955666074228e-58	1.46701622726335
GTPBP2	0.898341662340774	5.78523419728427e-58	1.46355920741022
CCDC90B	0.896906167803795	1.64155306616591e-57	1.45616996976039
ASH2L	0.896317064853061	2.50727875905603e-57	1.45316567762762
RPL23	0.896037758633966	3.06217260938237e-57	1.45174691403919
AKAP9	0.896012202324401	3.11861622681688e-57	1.45161727820201
PPP2R5D	0.895698020337169	3.90220905538716e-57	1.4500260279305
WHSC1L1	0.895678929587134	3.95563073546882e-57	1.44992948427744
TPCN2	0.895432130916519	4.71469223717605e-57	1.44868290171771
C12orf4	0.894785367121292	7.45317558507653e-57	1.44542923096655
EGFR	0.893487544461257	1.85163987998342e-56	1.43895686877163
MFN2	0.89326889919691	2.15593506708479e-56	1.43787379778795
DBF4	0.89321362688091	2.24035775357503e-56	1.43760033497087
FRS2	0.892208821315714	4.48734385903092e-56	1.43265214472802
SNX6	0.892072050704237	4.92970439336427e-56	1.43198198115738
CDC5L	0.891793074653937	5.96947787564137e-56	1.43061750282178
CUL9	0.891671866379253	6.48600206945726e-56	1.43002570363085
LYRM5	0.890792267745219	1.18098676067903e-55	1.4257496702518
BUD13	0.889951844962601	2.0837610452622e-55	1.42169429290416
MRPS10	0.88988436695114	2.18052406907081e-55	1.42136995074051
TRPC4AP	0.889505824235576	2.81132055846671e-55	1.41955389682597
TOP2A	0.889176438713477	3.50431596909506e-55	1.41797843383938
TMEM63B	0.888914248788255	4.17405783516677e-55	1.41672751746998
MUT	0.887975158349672	7.78128759156105e-55	1.41226977090737
ASUN	0.887899244031141	8.18110686877016e-55	1.41191095250815
PLAA	0.887106217736233	1.37783326177089e-54	1.40817621815265
KPNA1	0.88696849211512	1.5077883923565e-54	1.40753011860049
ARPC1A	0.886955535101335	1.52061882156439e-54	1.40746937264729
BRK1	0.886808114733908	1.67439573264457e-54	1.40677868696077
INPP5B	0.886631662375499	1.87870601847547e-54	1.40595309309944
PSMD3	0.88662165937828	1.89099707969109e-54	1.40590632677448
ANKRD27	0.886407245249005	2.17436010862284e-54	1.40490482245194
EED	0.885755593274384	3.31806958191752e-54	1.40187189633868
PRKRIP1	0.885675577115455	3.49419430028868e-54	1.4015006052574
BAG4	0.884668186478835	6.67895546130262e-54	1.39684687362673
UBR2	0.884572196119899	7.1020130447361e-54	1.39640543128703
CCDC132	0.884286719028977	8.52251054037012e-54	1.39509460713563
BET1	0.883151062129676	1.75196664625003e-53	1.38990988918
NUMA1	0.882831234723328	2.14326645099861e-53	1.38845828257549
TMEM168	0.882271897294407	3.04493877143528e-53	1.38592851545856
SMIM19	0.881937013885226	3.7541690340983e-53	1.38441929462374
SHFM1	0.88180721820589	4.07084736084455e-53	1.3838354224942
FGFR1OP2	0.881224582565778	5.8486504130779e-53	1.38122187795748
IGHMBP2	0.879050762882974	2.22333162352344e-52	1.3715755426702
ZNF271P	0.878622278061674	2.8840428208809e-52	1.36969330206875
POLH	0.877337492362122	6.25565366967867e-52	1.36408654037952
FAM118B	0.877290324382316	6.4349647822205e-52	1.36388174740605
CDK12	0.877164477568625	6.93853466810855e-52	1.36333570807571
ANKIB1	0.87547132610771	1.89688943486234e-51	1.35603963948234
MSRA	0.875310893338729	2.0849572103943e-51	1.35535312096758
RIOK3	0.875263264979743	2.14424516968138e-51	1.35514947003122
NEIL2	0.875161284323783	2.27683405695443e-51	1.35471366171005
RRAGC	0.87347055300388	6.10979433621685e-51	1.34753641840778
RP11.385F7.1	0.872831039001178	8.84253602121404e-51	1.34484494289778
TUBGCP3	0.872733521440151	9.3536767266212e-51	1.34443563704758
MRPL14	0.872144649196055	1.31199458073904e-50	1.34197018542964
ACTL6A	0.87204106236885	1.39221472347059e-50	1.34153758956367
RAB21	0.871295244268874	2.13117118161752e-50	1.33843252404419
NUPL2	0.869963675575182	4.52799557835459e-50	1.33293022737798
UBAP2	0.869451510372386	6.03714083238256e-50	1.33082781554371
AAR2	0.867716698503686	1.58521101078198e-49	1.32376305038073
ARMC8	0.866752719794136	2.69462080101317e-49	1.31987451762883
MRPL21	0.866725357751452	2.73534086822562e-49	1.31976452540924
ACAD8	0.866554665933397	3.0034036196104e-49	1.319078837265
KAT6A	0.866317831046443	3.41866471156839e-49	1.3181287926221
GRB7	0.865721782762044	4.73074153638444e-49	1.3157446882608
TRIP13	0.864579740461468	8.77701984637939e-49	1.31120399492457
TAF6	0.863725446740417	1.38847811561473e-48	1.30783053357898
BYSL	0.862874992275726	2.18523562520987e-48	1.30449164659848
ST7	0.86255725658831	2.58669082670541e-48	1.30324913637083
PRKRIR	0.861948813797347	3.56858328293767e-48	1.3008772183285
RNF121	0.861932506018365	3.59941840633008e-48	1.30081377832646
ACLY	0.861890969418714	3.67914740050192e-48	1.3006522253033
RAD51AP1	0.861161363931908	5.39977064048788e-48	1.29782179694524
GNB2	0.860583308815273	7.30667419827975e-48	1.29558904868612
ARMC10	0.860485279944285	7.69015485789748e-48	1.29521126003328
NSMCE2	0.860440012158356	7.87386522907227e-48	1.29503688760358
CAPZA2	0.860173752919832	9.04526409159791e-48	1.29401230918032
SEC61G	0.85989005988549	1.04824226546343e-47	1.29292262820325
PSMC2	0.859103340094428	1.57514715758075e-47	1.28991143102762
NADSYN1	0.859038849592722	1.62843880736126e-47	1.28966528111488
RP11.776H12.1	0.858653700664783	1.98573896210575e-47	1.28819739242158
ELF1	0.858519492515365	2.12756178207543e-47	1.28768676334295
PABPC4	0.858111907918066	2.62228983430213e-47	1.28613874245065
INTS9	0.857643164094573	3.33237722837149e-47	1.28436350638611
IKBKB	0.857585275997957	3.43226652800499e-47	1.2841446460156
LINC00667	0.857207530484971	4.16047587431193e-47	1.28271849843146
CPSF6	0.857174617842949	4.23070080231312e-47	1.28259440442461
CNOT2	0.857163246289878	4.25523438254097e-47	1.28255153519397
AP4M1	0.856858050760831	4.96865200298924e-47	1.28140216420823
VPS37A	0.856064959464932	7.42059547232361e-47	1.27842591102215
KIAA0196	0.85569895327758	8.92234904822749e-47	1.2770574893725
MIEN1	0.855331794463372	1.07287741837133e-46	1.27568797063062
PROSC	0.855283904285773	1.09894967808903e-46	1.27550957447243
GGA3	0.854378059207417	1.72788104445633e-46	1.27214541205079
SRP54	0.853579311241496	2.56869324344907e-46	1.26919495173162
ARAP1	0.852698979736493	3.96567483612611e-46	1.26596025649432
CLTA	0.851680564391101	6.53097700394309e-46	1.26224031115738
DHCR7	0.849977792655427	1.4915238288125e-45	1.25607279096419
VOPP1	0.849579669576826	1.80652966888614e-45	1.25464005427839
RNF170	0.849529705024175	1.85042544929733e-45	1.25446049156115
DCUN1D2	0.849521902882319	1.85737409994728e-45	1.25443245715146
ACN9	0.849392233583248	1.97669344232942e-45	1.25396672892058
FXR1	0.849375093464072	1.99301995195466e-45	1.25390519497815
FYTTD1	0.84854502479214	2.96472130547438e-45	1.25093287406178
ZSCAN25	0.847166387544006	5.70382681431513e-45	1.24602911604587
PPP2CB	0.846926111416418	6.38863413879037e-45	1.24517861900727
UQCRFS1	0.846743145447762	6.96382689306527e-45	1.2445318014959
SENP2	0.846722231178663	7.03273889778085e-45	1.24445791090905
TRAPPC8	0.846333257253215	8.44394144668668e-45	1.24308533936607
FAM219A	0.846262176901305	8.73040942115269e-45	1.24283486255488
RAB3IP	0.845621975957372	1.17816693929835e-44	1.24058365893696
OPA1	0.845493765036181	1.2508490567781e-44	1.24013384635967
CCND3	0.844338576998114	2.13987365495931e-44	1.23609635706366
TNFRSF1A	0.843409613234651	3.28498799036498e-44	1.23286939600786
TATDN1	0.842710266746431	4.52763029781723e-44	1.23045159927066
MRPS31	0.841097582407158	9.43200318613946e-44	1.22491344847795
GDI2	0.84102066211758	9.76602067156266e-44	1.22465058056564
FAM91A1	0.840879991491014	1.0407263625432e-43	1.22417015224954
COMMD2	0.840781644690051	1.08800221384795e-43	1.22383450167889
DCAF12	0.84054667870421	1.20968229180994e-43	1.22303334576335
NDUFS1	0.840392752059562	1.296560516773e-43	1.22250909144322
RBM39	0.839973269065373	1.56573520251788e-43	1.22108272659738
HSP90AB1	0.839929170369896	1.59704486615802e-43	1.22093297651606
TBPL1	0.838545189455598	2.96389277341122e-43	1.21625229366294
SNIP1	0.837999295749203	3.77650870632178e-43	1.214416118652
ZNF639	0.837191311600324	5.39665714797212e-43	1.2117087012974
METTL2A	0.836860456698952	6.2425784720226e-43	1.21060359564416
STAU1	0.836789377351907	6.44067777885314e-43	1.21036644635259
PCM1	0.836761158869871	6.52102828790492e-43	1.21027232424097
PIAS2	0.835237217349467	1.26938063957158e-42	1.20521113367677
CRNKL1	0.835060549719769	1.37067956509903e-42	1.20462715925701
GSK3B	0.834931987976545	1.44935832987305e-42	1.20420255648766
ZNF148	0.834779315514292	1.54858313623207e-42	1.20369871361564
KLC4	0.834292556106177	1.91174213943016e-42	1.20209515540048
PARP11	0.834200763027011	1.98907026231717e-42	1.2017932367635
CTSB	0.833245847535565	3.00036655065887e-42	1.19866138753333
SEC13	0.832804300163444	3.62527662714264e-42	1.19721874786189
PICALM	0.831856643164063	5.4310232013064e-42	1.19413418029361
TMCO3	0.831666860297879	5.88714541969353e-42	1.19351834678029
MSL2	0.831645275203183	5.94135324306255e-42	1.19344834443951
LASP1	0.830747615568541	8.68817539836101e-42	1.19054434779582
MYNN	0.830313472477038	1.04328373213217e-41	1.18914487423884
ANKRD40	0.829678366123908	1.36225837359871e-41	1.18710343032721
GDAP2	0.829610785297211	1.40139152790329e-41	1.18688660959519
CLPB	0.829395100733254	1.53383577632637e-41	1.18619514632072
CCDC25	0.82938618520548	1.53956791070383e-41	1.18616658108859
RCL1	0.828553097114513	2.17952311056496e-41	1.18350333064209
ZCCHC7	0.828537655528559	2.19357222897803e-41	1.18345407715765
HUS1	0.828517550445599	2.21199798169463e-41	1.18338995470429
SS18	0.828338366822216	2.38309060325407e-41	1.18281877340692
ADD1	0.828059043788575	2.6761117362122e-41	1.18192945555921
VAPA	0.827857476008409	2.90932206606631e-41	1.18128851012642
PRMT7	0.827757322618942	3.0325260377479e-41	1.18097029505405
PDCD10	0.827355997146669	3.5798683840417e-41	1.17969685170906
XPO5	0.826870076057723	4.37392289869495e-41	1.17815856124973
HDDC2	0.826754685426316	4.58661134561735e-41	1.17779384108443
AGPAT5	0.82612119232533	5.94879202984709e-41	1.1757954402076
ESCO1	0.825940335314738	6.40600723908087e-41	1.1752261223097
LINC00657	0.825201952418706	8.65957937092056e-41	1.17290731251913
MAN1A2	0.82483817928785	1.00407216820148e-40	1.17176817837845
RAB8A	0.824143917594254	1.33048397679437e-40	1.1696000613936
JUP	0.824044995445633	1.38479029172448e-40	1.16929176623711
SAYSD1	0.823329729652573	1.84794162834561e-40	1.16706725722921
EMC3	0.82289158947364	2.20376542073451e-40	1.1657086353915
AGPAT6	0.821279103579783	4.1958393212361e-40	1.16073449314798
TRIM37	0.820067158306844	6.7789189157912e-40	1.15702249999644
UBAC2	0.819804106405589	7.51924016382624e-40	1.15621979178228
IMPACT	0.819601995581937	8.14159317968066e-40	1.15560376341333
CHMP7	0.819181285245899	9.60415937520079e-40	1.15432344109012
SEMA4C	0.817962367310113	1.54628970415112e-39	1.15062906787509
SLC20A2	0.817920196341532	1.57187820376357e-39	1.1505016523802
RP11.722E23.2	0.816793856982423	2.43287676141167e-39	1.14710831306152
RNF4	0.816652801838109	2.56912375503279e-39	1.14668467695394
PPP6C	0.816343898142006	2.89426897204745e-39	1.14575795763514
ATP13A1	0.816298062173031	2.94584548433786e-39	1.14562056790638
STARD3	0.816284186289071	2.96163680678141e-39	1.14557898210649
POLB	0.815983733700205	3.32474292404706e-39	1.14467922220137
ATG7	0.815474170515197	4.04325806372463e-39	1.14315625633096
TRIM56	0.815363485362035	4.21846323596909e-39	1.14282594372556
CCDC47	0.815058998642065	4.73991197399488e-39	1.14191819483652
RNF168	0.814411034092137	6.06979098814149e-39	1.13999091362878
MCPH1	0.814370250041059	6.16481195727016e-39	1.13986980929137
DHX36	0.814306839696769	6.31546380786301e-39	1.13968156577013
NELFA	0.813971339920376	7.17490445551758e-39	1.1386865414376
DNAJC19	0.81379676718804	7.66662275681302e-39	1.1381694309685
NAA50	0.813773471014417	7.7346998781637e-39	1.13810045713302
UBE2Q1	0.813630277226428	8.16640622057795e-39	1.13767666800647
KIF5B	0.813627753899614	8.1742224146392e-39	1.13766920271535
RHOA	0.813618683142118	8.2023806151604e-39	1.13764236752491
EXOSC10	0.813120146053985	9.90597125239697e-39	1.13616927982768
TMEM243	0.81308080469333	1.00543534638699e-38	1.136053183279
SELT	0.812951899709288	1.05560296509156e-38	1.13567293752269
GRB2	0.812764005796788	1.13316907767483e-38	1.13511910610254
RALGAPB	0.812704179834361	1.15902383595943e-38	1.13494286919009
ALKBH4	0.81208492771234	1.463190370543e-38	1.13312161874524
WARS2	0.811988700617989	1.5170302177645e-38	1.13283909330091
C18orf21	0.811569687202696	1.77510835062136e-38	1.13161036688994
EIF2B5	0.8115424231254	1.79332309818175e-38	1.1315305018265
CCNE1	0.811010071793143	2.18819064371963e-38	1.12997314779652
TMEM126A	0.810093834504943	3.07748639527701e-38	1.12730194041546
ERGIC2	0.810055406200989	3.12169562394628e-38	1.12719015845136
TTF2	0.809997338993917	3.18968627166363e-38	1.12702128836605
PTPRA	0.809995240486955	3.19217049507566e-38	1.1270151863879
FAM32A	0.809982104840255	3.20776385612429e-38	1.12697699230288
DYM	0.809844567488393	3.37560350122961e-38	1.12657722133955
AP4S1	0.809687336942514	3.57807788161127e-38	1.12612052631279
USP49	0.809529408690851	3.79347077291624e-38	1.12566214446863
ARHGAP12	0.809292612459615	4.14054351990057e-38	1.12497548754947
SPATA2	0.809154110274339	4.35783713343844e-38	1.12457421517337
TSEN54	0.8090402018212	4.54492350946284e-38	1.12424439161207
RPRD1B	0.808177174036087	6.24371173865565e-38	1.12175118303751
MCCC1	0.807584304019453	7.75857639056899e-38	1.12004423966427
MAPK9	0.807331012284586	8.51111995579823e-38	1.11931641512636
YWHAB	0.807286919144933	8.64927028604668e-38	1.11918980247168
TXNL1	0.807284861382281	8.65577116965212e-38	1.11918389427548
NNT	0.806028420279368	1.36712502699547e-37	1.11558690919781
RNF138	0.805431879537634	1.6964734881626e-37	1.11388638755405
GLTSCR1L	0.805397335490737	1.71777111461212e-37	1.11378805755637
DRG2	0.805180832031816	1.8573726679671e-37	1.11317213256922
SDAD1	0.804786072563442	2.14122516133824e-37	1.11205066169066
ST3GAL4	0.804563104838901	2.31998462355977e-37	1.1114181269347
ZNF318	0.804503494625015	2.37021278705413e-37	1.11124912837594
SMURF1	0.804481288032752	2.38919653992151e-37	1.11118618309155
DNAJC7	0.80248479279206	4.87447882929534e-37	1.10555292624709
C11orf73	0.802365879633931	5.08464868286187e-37	1.10521900704796
FOXP4	0.801806120330738	6.19999378342152e-37	1.10364954957462
C1orf109	0.801565899848769	6.74946901690725e-37	1.10297722710916
CUL1	0.801202402579518	7.67321239130509e-37	1.10196125678214
SNX5	0.801065075329219	8.05365866029397e-37	1.10157785893507
GAREM	0.800793845572579	8.86039030753003e-37	1.10082131579303
PCYT1A	0.800345360342606	1.03721129758581e-36	1.09957236007141
PDCD5	0.800253966192924	1.07099546608793e-36	1.09931814879808
MAPK1	0.800160424969526	1.10669404789771e-36	1.0990580725349
ERC1	0.800116707416056	1.12377710917937e-36	1.09893656004602
GMPS	0.800106100995034	1.12796062072136e-36	1.0989070831695
GRTP1	0.799603484683042	1.34479278378559e-36	1.09751182645444
LTBR	0.799581621537038	1.35510222930346e-36	1.09745120524275
SDHC	0.799545602675263	1.37225654004053e-36	1.09735134647212
MTF1	0.799482564527121	1.40279463392974e-36	1.0971766177383
RPS3	0.798847073655553	1.7505184387976e-36	1.09541788883526
APTX	0.798524097592004	1.95845000466411e-36	1.09452593927739
TESK1	0.79803326398245	2.32178978997367e-36	1.0931728523731
RAB7A	0.797922376740597	2.41263822174488e-36	1.09286757247465
GNL2	0.797503648402322	2.78833308703953e-36	1.09171612485983
KCNMB2.AS1	0.797490835431718	2.80069354598817e-36	1.09168092421214
CWC25	0.797485198907326	2.80614806370404e-36	1.09166543980218
PIK3CA	0.796766537970535	3.59442339849495e-36	1.08969429159897
SCARB2	0.796712221316308	3.66216542372903e-36	1.08954556293394
PIK3R4	0.796511081945394	3.92413414747134e-36	1.08899511424987
FBXO3	0.796113362105804	4.49755370428152e-36	1.08790811164612
CPT1A	0.795497424151527	5.55199684932868e-36	1.08622840390603
RNF6	0.795353295914891	5.83187773827359e-36	1.08583600305679
ZNF789	0.795089731270763	6.38003898668506e-36	1.08511905972043
SYNCRIP	0.794955372723521	6.67867279883104e-36	1.08475389457137
PMPCB	0.79433815436582	8.2369162059369e-36	1.08307911136865
MEA1	0.79432676376637	8.26879978161762e-36	1.0830482455421
CARS2	0.794114911120166	8.88441749884596e-36	1.0824744507054
OARD1	0.793598372351227	1.05807089043582e-35	1.08107761268503
PLGRKT	0.793583521023605	1.0633920379308e-35	1.08103749709965
FBXO18	0.793577271136002	1.06563919928205e-35	1.08102061601226
INTS10	0.792958127352472	1.31302987661639e-35	1.07935053190072
DHX8	0.792600487975201	1.48082867965656e-35	1.07838784408431
MRPS22	0.792565039364068	1.49856708687037e-35	1.07829250408033
EAPP	0.792136400322613	1.73032596416422e-35	1.07714080654091
TUBGCP2	0.791685926352371	2.01188318354986e-35	1.07593270177926
CUL2	0.791483780617463	2.15244183658204e-35	1.07539132708319
TACO1	0.791460220285001	2.16943980268435e-35	1.07532825938027
GORASP1	0.791324108810398	2.27025554341951e-35	1.07496403126563
CNOT6	0.790816879032099	2.68819161799024e-35	1.07360855325548
CTD.2201E18.3	0.790686460169325	2.80734791706515e-35	1.07326050211966
DHRS12	0.790294922632223	3.19716018774813e-35	1.07221674818216
TATDN2	0.789171595999331	4.63559782502088e-35	1.06923172237727
CAND1	0.788932971397104	5.0147854525951e-35	1.06859943079778
NAA16	0.788414934881585	5.94607422492954e-35	1.0672289392657
PDCD6IP	0.788019534527449	6.76948941186904e-35	1.0661848772978
PRKCD	0.787872508549211	7.1034509890852e-35	1.06579709028064
ZFP69B	0.787754044443077	7.38427824693412e-35	1.0654848086581
COG3	0.787655343464303	7.62657137027722e-35	1.06522474163041
SUGT1	0.787597007884003	7.77343333308466e-35	1.0650710833984
EIF2S1	0.787531075973509	7.94276924247392e-35	1.064897460891
INTS4	0.787095390489412	9.15659892610527e-35	1.0637513356252
FBXL20	0.787078158318469	9.20818477685876e-35	1.06370604673128
ASAH1	0.787002952080629	9.43668646401593e-35	1.06350843052694
VPS26B	0.786465656394361	1.12395524568463e-34	1.0620983868032
CYCS	0.786461409885783	1.12550713773209e-34	1.06208725499288
CENPQ	0.786133695449131	1.25184813949486e-34	1.06122877070558
RNF7	0.785259545178762	1.66111274612892e-34	1.05894448754625
MRPS30	0.784841990660177	1.90054070142846e-34	1.05785624214705
SUMO2	0.784623660142612	2.03892983465844e-34	1.05728796072904
MTUS1	0.784567189390434	2.07630789381526e-34	1.05714105833417
APLP2	0.783166103225032	3.25296170573489e-34	1.05350708257516
RNF38	0.783140657783841	3.27949338018838e-34	1.05344127610008
RNF214	0.782892824909931	3.54929372218403e-34	1.05280069030035
CCAR2	0.782554593289978	3.95301492465232e-34	1.05192748190056
GTF2E2	0.782269756762046	4.32776935750327e-34	1.05119304750542
CTPS1	0.781826060171192	4.98219112033121e-34	1.05005068008368
MDM2	0.781654314847481	5.26082960026611e-34	1.04960904172474
ANKRD17	0.781589627248248	5.36970392257501e-34	1.04944277837173
MRPL13	0.781287111862854	5.90899028238806e-34	1.04866581095766
PVT1	0.780988563738119	6.4933123554998e-34	1.04789995659166
PPP1R1B	0.780658682758229	7.205143829571e-34	1.04705478926807
CYP51A1	0.780455549078263	7.68108147628857e-34	1.04653490754206
RPRD1A	0.779772243761841	9.52031702904385e-34	1.04478920784193
WIZ	0.779633739858114	9.94278406062544e-34	1.04443593854236
CANX	0.779358666319253	1.08372069969764e-33	1.04373490995713
SUPT5H	0.779021864803342	1.20406076821348e-33	1.04287760861545
C5orf22	0.778831012288198	1.27798793851497e-33	1.04239231663529
VPS16	0.778656495520219	1.34948338146792e-33	1.04194888338647
KARS	0.777659487149629	1.83998914294281e-33	1.0394214173933
SARAF	0.777221466654814	2.10741665694788e-33	1.03831414796734
RP11.73E17.2	0.777056858545979	2.21750004715911e-33	1.03789852834113
PTPN2	0.777043119089123	2.22694004331094e-33	1.03786384967205
HMBOX1	0.776874509696424	2.34605461131622e-33	1.03743842824943
TRIM4	0.776847358164724	2.36581271534927e-33	1.03736994800767
GSDMB	0.776359682956373	2.74987208937767e-33	1.03614119671243
APBA3	0.77634645728918	2.76109910097925e-33	1.03610790582606
ZNF24	0.776329571113323	2.77549897068307e-33	1.03606540341947
MRFAP1	0.776250728527537	2.84371602403856e-33	1.03586699419988
DSN1	0.776034857305544	3.03904347534298e-33	1.03532406172292
CTNNBL1	0.775798534118719	3.26801546902855e-33	1.03473021511476
SUV420H1	0.775652328180501	3.41807928645178e-33	1.03436309415441
PHF20	0.775645855253124	3.42487734273982e-33	1.03434684556147
DNAJC13	0.775470675990279	3.61398882262264e-33	1.03390725924046
VTI1B	0.775271261289347	3.84177748496333e-33	1.03340722217404
BCL2L13	0.775034923132178	4.13007040077206e-33	1.03281510024165
MICU2	0.77458671485942	4.73641412405543e-33	1.03169364897232
ZC3H3	0.774253093813917	5.24376800684383e-33	1.0308601667665
HIATL1	0.774209932419748	5.313190728322e-33	1.03075241563122
DDX27	0.773846606684626	5.93454591316159e-33	1.02984609556275
NIT2	0.77342453455746	6.74642625584194e-33	1.0287948257072
ZNF576	0.772585810895458	8.6971129069703e-33	1.02671084654995
CLNS1A	0.771763988888625	1.1142866476602e-32	1.02467535157813
LIG3	0.77152008135896	1.19908879632352e-32	1.02407246848597
OSBPL1A	0.771480975214594	1.2132629917927e-32	1.02397585927979
TBC1D9B	0.771468895054605	1.21767470566054e-32	1.02394601893523
PSMF1	0.771284155353167	1.28714013203817e-32	1.02348984701129
IFT22	0.771246519452159	1.30176232024853e-32	1.02339695321496
COPS6	0.771206666541523	1.31742387246064e-32	1.02329860185209
BAZ1B	0.77112799158192	1.34888760005742e-32	1.02310448693532
RPN2	0.770707724473983	1.52989414038337e-32	1.02206854394316
TMEM11	0.770614392770823	1.573221977108e-32	1.02183870905341
NDUFV3	0.770542479409353	1.60742739404189e-32	1.02166167362503
ZBTB5	0.770073697316374	1.84902036582686e-32	1.02050881357046
NMT1	0.769972133097522	1.90588895865351e-32	1.02025930970091
ATG5	0.769899693443979	1.94749692767615e-32	1.02008141213898
ATG3	0.769573891308761	2.14594156979942e-32	1.01928190791895
VEGFA	0.769455586140429	2.22281344094729e-32	1.01899183553584
SRSF4	0.769143358797456	2.43892958347643e-32	1.01822690665878
MAP3K7	0.768904982217028	2.61771057187032e-32	1.01764351083307
NDUFB9	0.768805426875001	2.69613459303143e-32	1.01740001688484
TFG	0.768761153507891	2.7317482637937e-32	1.01729176169898
HECTD1	0.768548510723565	2.90934696408044e-32	1.01677206834902
NUTF2	0.768265413031026	3.16350460556161e-32	1.01608082866739
COG5	0.767996420184164	3.4251634839649e-32	1.01542470831245
METTL8	0.767673326578503	3.76767929192821e-32	1.01463749986994
DDX18	0.767653103603961	3.79020353521129e-32	1.01458825879379
STRN3	0.767490465677192	3.9762268940944e-32	1.01419238574374
PIK3C3	0.767272907692781	4.2391619021282e-32	1.01366320893654
PITPNB	0.76722213941508	4.30293694382972e-32	1.01353978461755
C14orf119	0.767094422472458	4.46757500013296e-32	1.01322939136199
DCAF7	0.766838193883227	4.81676716716713e-32	1.01260711881711
GRHPR	0.76660036551287	5.16481690224155e-32	1.01203006369898
FAM222B	0.766097976258351	5.98330329633897e-32	1.01081276655059
WDR1	0.765881884526086	6.37339758537049e-32	1.01028987044229
SRP72	0.765869676562261	6.39616663856508e-32	1.01026034225811
UBXN7	0.765198176082389	7.779730540347e-32	1.00863819412226
ZFP62	0.764969208830632	8.31568668479623e-32	1.00808599598994
C3orf58	0.764801153442766	8.73199719062756e-32	1.00768099508134
ERGIC3	0.76478805882143	8.76528256924404e-32	1.0076494485583
SZT2	0.764465111793472	9.62681791761471e-32	1.00687191144734
ACTR8	0.764428379464205	9.72993193450392e-32	1.00678353209684
COX18	0.764165009375682	1.05017325616434e-31	1.0061502033575
AFG3L2	0.763783152281581	1.17286940109501e-31	1.00523303502771
RSRC1	0.76363614067251	1.22377257380346e-31	1.00488027565543
KPNA4	0.76324242941197	1.37103464766727e-31	1.00393648692076
UFM1	0.762955970779634	1.48899365069846e-31	1.00325065343556
MTCH1	0.762494842698244	1.7001500697999e-31	1.0021481351799
FAM193A	0.762229326761675	1.8348078624137e-31	1.0015141490476
ABHD3	0.762130722235611	1.88743996653684e-31	1.00127886187465
CSNK2A1	0.761773829373969	2.09064023160806e-31	1.00042795945508
TBC1D22A	0.761549114501665	2.22945832926479e-31	0.999892760649531
ATR	0.7610151736903	2.5966670294321e-31	0.998622831653083
WDR70	0.760952705176585	2.64333373081179e-31	0.99847441634565
ACAP2	0.760384059095875	3.10785710127265e-31	0.997124942137246
RFWD2	0.760369275453431	3.12094650743196e-31	0.997089895468594
GZF1	0.760086287528585	3.38220865875448e-31	0.996419393254651
SLC25A13	0.760048847693368	3.41834567080283e-31	0.996330735723727
UQCC1	0.759996831716132	3.46918214207818e-31	0.996207581715824
FAM175B	0.759856585931428	3.60997918732075e-31	0.995875647975938
PPP6R3	0.759765781894088	3.70411960713718e-31	0.995660822239978
GOSR1	0.75936357589946	4.15094832203297e-31	0.994710118669191
NDUFA9	0.759112231750728	4.45664254805935e-31	0.994116706942006
RBM18	0.759084977188811	4.49109140439765e-31	0.994052392322274
ELP3	0.758850324762296	4.79871570585491e-31	0.993498925115154
SMAD2	0.758847577594576	4.8024370961144e-31	0.993492448210922
PARG	0.758589031968522	5.16566389800507e-31	0.992883168701947
FOXM1	0.758250913090537	5.68167022669782e-31	0.992087218591393
RNF41	0.758065117136771	5.98644269427781e-31	0.991650253576446
MAU2	0.757363354329558	7.28948111575119e-31	0.99000241582865
CPSF3	0.757148317308045	7.74187601079201e-31	0.989498301004164
SLC22A15	0.757026193510984	8.01096751060323e-31	0.989212175429953
DCP1A	0.756876508613006	8.35334864528144e-31	0.988861645545084
KLHL7	0.756869549438454	8.36961175375622e-31	0.988845353176951
TASP1	0.75663882010496	8.92678653057208e-31	0.988305411978682
TAF4	0.756202905164658	1.00807074458811e-30	0.987286508180812
SERP1	0.75613584632347	1.02707696496093e-30	0.987129904705149
HAUS1	0.755995507949974	1.06799927588131e-30	0.986802290455956
PRKAR2A	0.755903737288615	1.09562142094554e-30	0.986588143290416
CLTC	0.755270219018263	1.30641499209666e-30	0.985111713951037
ATP9B	0.755234907661872	1.31927056390586e-30	0.985029516825022
SLC25A40	0.754872687207054	1.4585326236207e-30	0.984186935368644
ZFAND3	0.754863394421911	1.46228914126227e-30	0.984165332993934
RAD51C	0.754854652918299	1.46583148575477e-30	0.984145012793064
DDHD2	0.754085078431306	1.81309155192566e-30	0.98235852415057
COG6	0.753798130654645	1.96228186137381e-30	0.981693634474223
WRNIP1	0.753536578427408	2.10873806444805e-30	0.981088169157629
WDR53	0.753503635633934	2.12792958148109e-30	0.981011949292269
RWDD4	0.753386807324689	2.19738405461947e-30	0.980741713747824
OSBPL11	0.753368877239628	2.20823882544471e-30	0.980700249409165
DROSHA	0.753319164333883	2.23861104148103e-30	0.980585299041276
UBQLN1	0.753276068907875	2.26527216621486e-30	0.980485666274325
MTFR1	0.753141633294456	2.3504617936123e-30	0.980174959223816
TOPBP1	0.753019447744716	2.43061473164979e-30	0.979892690559423
TTI1	0.753001708209158	2.44247282897602e-30	0.979851719296141
SLC12A9	0.752631215207953	2.70353523977379e-30	0.978996605148252
CDC123	0.752590884732879	2.7335570306439e-30	0.978903587041513
CLASP2	0.752211437781716	3.03254229019304e-30	0.978029068530727
FAM185A	0.752082281513661	3.14146471641139e-30	0.977731661955564
SLC25A19	0.751575348472494	3.60738441941526e-30	0.976565637359588
LSM14A	0.751218262789907	3.97568754296923e-30	0.975745510104323
NAA35	0.751163075505897	4.03581167276631e-30	0.975618850267264
ZBTB44	0.750642722018401	4.64847435734648e-30	0.974425774917226
PIGN	0.750630779634121	4.66355769633765e-30	0.974398418290012
ICMT	0.749943988286965	5.6168576398292e-30	0.972827060046266
C2CD3	0.749776981018976	5.87619350783653e-30	0.972445511627823
SLC7A6	0.7493011111347	6.68139360579582e-30	0.971359524529311
SRRT	0.749092210635946	7.06822220887181e-30	0.970883348482717
RAB28	0.74890906681591	7.42539846897078e-30	0.970466162506597
PPT1	0.74834060460901	8.65078555466363e-30	0.969172911725927
FAM49B	0.747939673244763	9.63240878412451e-30	0.968262296499304
CDK8	0.74779727944052	1.00067317391672e-29	0.967939182923881
EFTUD2	0.747498460650358	1.08393310850605e-29	0.967261624044872
POLR3F	0.747491211844517	1.08603515665922e-29	0.967245196211
RARS2	0.747378648379223	1.11919553867693e-29	0.966990147483401
PROSER3	0.747318400191399	1.13735084044373e-29	0.966853675779625
MKKS	0.746536252296163	1.40100797819986e-29	0.965084507712099
C6orf89	0.745929582826034	1.64605469265712e-29	0.963715471726009
MAGEF1	0.745588832328816	1.80167519488129e-29	0.96294774443275
STT3A	0.745524894271568	1.8324453850769e-29	0.962803786800029
RNF123	0.745404830451849	1.89162730015251e-29	0.962533544512229
ZNF282	0.745214706290412	1.98920523800081e-29	0.962105831442372
KDM2A	0.745137934849202	2.02999346938018e-29	0.961933199720399
TMEM129	0.74511710172281	2.04120299375621e-29	0.961886361074155
PAPD7	0.744869139628287	2.17938211382784e-29	0.961329124375768
RABL6	0.744844678543907	2.19350118345015e-29	0.961274178882557
TLK2	0.744812991904137	2.21192453891891e-29	0.961203009735457
PDHX	0.744727953479628	2.26212256726609e-29	0.961012048159589
POLR2B	0.744671980782236	2.29577210829891e-29	0.96088638597239
SNRPD1	0.744217206386027	2.58802925214333e-29	0.959866259886904
DDX42	0.744128507099688	2.64914864512766e-29	0.959667474715523
SMARCA5	0.743925062898597	2.79474062410017e-29	0.959211755163709
RFFL	0.74367392366673	2.9853387891978e-29	0.958649623484957
TNPO3	0.743666993067783	2.99077576173187e-29	0.958634117202249
NPC1	0.743374530914575	3.22929183473578e-29	0.95798009818584
MTERF1	0.743362940985018	3.23911921086989e-29	0.957954193282276
PPME1	0.743292097064776	3.29983122446572e-29	0.957795870179064
LETM1	0.743228225224121	3.35552561657554e-29	0.957653160324292
JAGN1	0.743072169321788	3.49551520483396e-29	0.957304609459224
EDEM2	0.743066023488217	3.50114415762127e-29	0.957290886434429
SMAD4	0.742969441088093	3.5907821016927e-29	0.957075264451525
GTPBP10	0.742842950849633	3.71159407828462e-29	0.956792977115733
MACF1	0.742842368521211	3.71215939538395e-29	0.95679167781142
PSME3	0.742329476577914	4.24437214874426e-29	0.95564827433721
MARCH6	0.742155905857602	4.44092621600031e-29	0.955261767803258
AKAP11	0.741778235454702	4.90001364051087e-29	0.954421538264221
ARFIP1	0.74176436631391	4.91773145095459e-29	0.954390702556595
TP63	0.74139539756794	5.41289533738104e-29	0.953570879883912
PMS2P1	0.741369792883451	5.44901923081849e-29	0.953514025038862
TBC1D22B	0.741013418301936	5.97707920599877e-29	0.952723197367477
FBXO7	0.740799563326455	6.31776077463776e-29	0.95224907832055
CNOT10	0.740666393116833	6.53946915451752e-29	0.95195400655474
C1orf27	0.740629451108192	6.6023143630294e-29	0.951872175181672
TEFM	0.740616318939403	6.62479723010328e-29	0.951843088102589
TBK1	0.740471167454039	6.87836761446062e-29	0.951521668467499
PSMC1	0.740196752840939	7.38406699474854e-29	0.950914429657608
BRI3	0.739495584420971	8.84797798294821e-29	0.949365322360568
IP6K1	0.739410879505964	9.0430723515996e-29	0.949178421987821
NCAPD3	0.739363115577378	9.15493990457765e-29	0.949073054229051
NSUN2	0.739030648276589	9.97216358893632e-29	0.948340082099616
UIMC1	0.738792461323905	1.06012773811602e-28	0.947815452428366
AP3M1	0.738710208189406	1.08274573159972e-28	0.947634376423691
VAC14	0.738685018875356	1.08976661153129e-28	0.947578933144695
KIF24	0.738530328985305	1.13387337960093e-28	0.947238550415476
NDUFS4	0.738516527056538	1.13789287396497e-28	0.947208188689829
STT3B	0.738315261792901	1.19812151060412e-28	0.9467655964354
SART1	0.738249718043994	1.21840312095728e-28	0.946621524913203
LSM14B	0.738108318648557	1.26331249217506e-28	0.946310819648797
RP11.390P24.1	0.73793973760295	1.31898294755008e-28	0.945940572673042
NARS2	0.737769333912493	1.37770239775505e-28	0.945566528201677
CDK5RAP1	0.737605722473717	1.43649399840866e-28	0.945207587215166
MRPL3	0.737533173614431	1.46334550374153e-28	0.945048485806417
KANSL2	0.737195240739293	1.59505792051623e-28	0.944307882387258
SCFD2	0.736981964429743	1.68410584636e-28	0.943840888437818
SUPT20H	0.736866493196476	1.73433671275724e-28	0.943588184456143
PRR14	0.736631894954228	1.84096250748319e-28	0.943075065613049
SYMPK	0.736163040179546	2.07370754775587e-28	0.942050736017354
MTMR4	0.735960209747376	2.18313382874026e-28	0.9416080809311
C18orf25	0.735880810294343	2.22749694803091e-28	0.941434878889644
TIMM21	0.735861513272343	2.23841186699461e-28	0.941392791016208
MED4	0.735760823069989	2.29622266809414e-28	0.941173222389599
TMX1	0.735141423202953	2.68549939189621e-28	0.939824094961582
CPOX	0.735055278191325	2.7445351868316e-28	0.939636672611985
USP5	0.735035580673405	2.75821203113224e-28	0.939593824741937
XPO7	0.734723432591133	2.98409989873779e-28	0.938915171233496
KXD1	0.734566429157086	3.10448637975848e-28	0.938574079508937
ZNF212	0.734390876501881	3.24474848313802e-28	0.938192891689832
NOM1	0.734369268380411	3.26243726180284e-28	0.938145987451937
CHCHD6	0.734084420457659	3.50466178204319e-28	0.937527976636435
TSPAN9	0.733717979768195	3.84238419905031e-28	0.936733764556745
SLC25A26	0.733394346633001	4.16709196472614e-28	0.936033101157551
ZDHHC20	0.733209560414309	4.3644225100442e-28	0.935633363067951
SRPK2	0.733160127625463	4.41874852717039e-28	0.935526467490956
RBM17	0.73251072520435	5.19717503926137e-28	0.934123725164321
UBAP1	0.732183119138699	5.63947366840697e-28	0.933417171959457
SPINT2	0.731919607317105	6.02188156188392e-28	0.932849381860519
DDX10	0.731448024255028	6.77081037020751e-28	0.931834436113513
DNM1L	0.73102123871446	7.52697430014488e-28	0.930917201283148
VPS52	0.73062415469726	8.3046531537302e-28	0.930064903309681
ZCCHC17	0.730513249506747	8.53560526607382e-28	0.92982704682875
SCRN3	0.730489717576549	8.5854138237462e-28	0.929776588925818
TMEM14B	0.73011326680085	9.42213329081304e-28	0.928969896588408
COPS3	0.730063820591341	9.53781952242484e-28	0.928864009414577
THAP1	0.729954776390065	9.79789522018297e-28	0.928630553255433
MINA	0.72993851744438	9.83726545034383e-28	0.928595750783089
MRPL45	0.729428731147593	1.11536456060958e-27	0.927505442681015
VIPAS39	0.729329094511066	1.1430430054181e-27	0.927292546795019
KIAA0195	0.728890478953727	1.27312352155301e-27	0.926356132079241
ZNF707	0.728765579834592	1.31275221035196e-27	0.926089714553962
VPS8	0.728724854421027	1.32593375345733e-27	0.92600286709666
PIGT	0.728257575498398	1.48679682768609e-27	0.925007174628432
TRIM44	0.728096121299838	1.54671491555397e-27	0.924663478430437
LARP4B	0.727960899095763	1.59871715670268e-27	0.924375755990504
RPL22	0.72787721787007	1.63175419226848e-27	0.924197761516632
ATF1	0.727810293144873	1.65865741361946e-27	0.924055442207369
SRP68	0.727799378457587	1.66308614430178e-27	0.924032234288
RAF1	0.7276279412444	1.73419097522265e-27	0.923667809852814
PTGER4	0.727553556229342	1.76596340388061e-27	0.923509749577034
FASTK	0.727363991912008	1.84953978004851e-27	0.923107109769689
TPP2	0.727297656676421	1.87969369045473e-27	0.922966267599168
HINFP	0.726920248354155	2.06066251756741e-27	0.922165507344717
TMX3	0.726627012447206	2.21297975348063e-27	0.921543981538625
C1orf50	0.726207885340114	2.45004765545793e-27	0.920656597502288
SFMBT1	0.726175145747224	2.46958220151599e-27	0.920587328745025
TAF4B	0.725798069063828	2.70589368209087e-27	0.91979003101683
TGFBRAP1	0.725515020602971	2.89773156384556e-27	0.919192153992795
CAPRIN1	0.725499420731711	2.90868415266263e-27	0.919159217806628
VAPB	0.725476650940618	2.92474369617906e-27	0.919111146512189
BCL7B	0.725446238249797	2.94632963240704e-27	0.919046944854206
FAM160B2	0.725110687154545	3.19512507086297e-27	0.918338987987436
PHC3	0.725028814023614	3.25889388298712e-27	0.918166359599251
SLC33A1	0.724896474707246	3.36462102430474e-27	0.917887415283546
PDRG1	0.724821756907176	3.42579358063153e-27	0.917729975196264
GBAS	0.724626130595768	3.59117472560087e-27	0.917317935316482
BAZ1A	0.724395677068853	3.79607248195119e-27	0.916832855703839
NEU3	0.724292181628928	3.89178479718308e-27	0.916615119941764
CRK	0.724260586276204	3.92147328445406e-27	0.916548662692265
TMEM123	0.724039602355688	4.13542724827064e-27	0.916084026768918
PAXIP1.AS1	0.723991438448653	4.1835581753389e-27	0.915982799882314
AEBP2	0.723886217083584	4.29062861285833e-27	0.915761705983985
MTDH	0.7233363673195	4.89542742633627e-27	0.914607496759516
BIN3	0.723170015359454	5.09436241030439e-27	0.914258680901551
DDX24	0.723128652579253	5.14504603307304e-27	0.914171976482287
STOML2	0.722972914292326	5.34035825642228e-27	0.913845616286765
CCNY	0.722962944012129	5.35310699060466e-27	0.913824728129842
RAB14	0.722866441625522	5.47805636393827e-27	0.913622584162122
KPNA6	0.722717554446515	5.67646906045564e-27	0.913310825375942
TYW1	0.722512654179567	5.9611044921026e-27	0.9128820088822
ZNF354A	0.722221835861946	6.38928619459905e-27	0.912273838408385
TBC1D23	0.722066138410854	6.63078833031035e-27	0.911948457360435
SERINC3	0.722003384948973	6.73063899709443e-27	0.911817356576281
LCMT1	0.721884873731566	6.92325111519824e-27	0.911569837691196
KIAA2018	0.721548859541419	7.49926530294863e-27	0.910868529283872
RRP8	0.721464577512211	7.65097283048695e-27	0.910692732250587
TBC1D31	0.721426684087182	7.7201588305838e-27	0.910613707965407
GIGYF2	0.721310560876076	7.93602419925324e-27	0.910371596621835
WDYHV1	0.721261202429257	8.02956266697025e-27	0.910268712226165
DMTF1	0.720732074648867	9.10283790044879e-27	0.909166738555076
DYNC1I2	0.72069121303968	9.1913468692088e-27	0.90908171200873
QARS	0.720525860044299	9.55821928580201e-27	0.908737744934942
TMEM128	0.720485021787666	9.6510189217736e-27	0.908652819498708
PSMG2	0.720236794749493	1.02344084143963e-26	0.908136840932257
EEFSEC	0.719813670975365	1.1309632560369e-26	0.907258195230177
ADIPOR2	0.719710709162919	1.15876083241886e-26	0.907044555974456
TFEB	0.719165591432452	1.31748626889502e-26	0.905914564279829
RAP1B	0.718739786963891	1.45614270694998e-26	0.90503317669526
C7orf60	0.718281161912139	1.62151843219818e-26	0.904085100081208
TGDS	0.718227058546427	1.64220371030254e-26	0.903973341905599
RNF219	0.718150564913035	1.67189203957787e-26	0.903815364064515
VKORC1L1	0.717781430390104	1.82272743665658e-26	0.903053515448256
TANGO6	0.717268833018046	2.05454468569479e-26	0.901996956913068
SFSWAP	0.717249555363761	2.0638052905411e-26	0.901957253316793
SYPL1	0.717232347960587	2.07210598489255e-26	0.90192181544876
XXYLT1	0.717185725255811	2.09476137316929e-26	0.901825807150192
CDK13	0.716849405232692	2.26554959796262e-26	0.901133627939454
SSR1	0.716777666310891	2.30371048756858e-26	0.900986071139767
PHRF1	0.715701791497813	2.95769389074049e-26	0.898776883282562
TTC17	0.715671177915847	2.97874910066139e-26	0.898714123892711
OTUD4	0.715563520457134	3.05396791404117e-26	0.898493465423529
PCBP2	0.715397294470635	3.17378340217241e-26	0.898152899658192
STRAP	0.715370653241244	3.19341056042361e-26	0.89809833222024
PUS3	0.715309808398294	3.23868404222056e-26	0.897973723794441
MELK	0.715232452550115	3.29715346637249e-26	0.897815333388182
TMED10	0.715148685138929	3.36163757405601e-26	0.897643855411633
NGLY1	0.714917281482177	3.54627322450271e-26	0.897170373747224
GPATCH1	0.714586446708787	3.82764258189302e-26	0.896493999451998
EIF3E	0.71453024074296	3.87757461343249e-26	0.896379154266
DCAF13	0.714506795998877	3.89859079515897e-26	0.896331255384263
EIF3B	0.714279457968356	4.10826517883475e-26	0.895866961415961
TMEM248	0.713942491054045	4.43955718041951e-26	0.895179337640532
YWHAE	0.713749204042223	4.64127764754976e-26	0.894785215459733
ARHGAP42	0.713698892564167	4.69524286921575e-26	0.894682664124578
CTIF	0.713589060606526	4.81519952952262e-26	0.894458842621701
PTRH2	0.713495413471064	4.91985092049989e-26	0.894268059877696
SIAH2	0.713465348104725	4.95392012695628e-26	0.894206820185543
FKBP15	0.713204811237636	5.25901510637588e-26	0.893676360535462
TMEM218	0.713150313844835	5.32512675449127e-26	0.893565453211397
CLASP1	0.712921090216612	5.61224564609914e-26	0.893099153529045
PSMB1	0.712902438700222	5.63626536324561e-26	0.893061225195802
ATN1	0.71281937414158	5.74446804428637e-26	0.89289233620445
VHL	0.712719736753835	5.87695052704508e-26	0.892689804540185
CPNE1	0.712368307734782	6.36860574475817e-26	0.891975925586846
NGRN	0.71234103684123	6.40840312909204e-26	0.891920558927379
CREB3	0.712336886752977	6.41448085763836e-26	0.891912133604557
SLC25A36	0.712124222370799	6.73361251925854e-26	0.89148052722718
SNX27	0.712047885741477	6.85192459903229e-26	0.89132566528901
STAG1	0.712005239218138	6.91890698273268e-26	0.891239164373571
DIS3	0.711946287908708	7.01255745133176e-26	0.891119609630253
ACTR3	0.711566451676227	7.64650346328955e-26	0.890349779735054
SLC30A9	0.711559678126852	7.65830415553355e-26	0.890336059153397
ALKBH1	0.711549312174127	7.67639804489635e-26	0.890315062275765
DPM1	0.711293385778311	8.13666526529266e-26	0.889796866389644
MRPS35	0.711232509574591	8.25007289170337e-26	0.889673661399733
NOL10	0.710692560888024	9.32627110410872e-26	0.888581824020288
NOL8	0.710658265116251	9.39909836750667e-26	0.888512531297702
APPBP2	0.710639547690126	9.43908001826716e-26	0.888474716645039
UBP1	0.710596091483972	9.53254996140658e-26	0.888386930286823
AKAP8	0.710363991986473	1.00473635592921e-25	0.887918248905114
P3H4	0.709845903450559	1.12969420094965e-25	0.886873190614103
SLC29A1	0.709512247624746	1.21811338694526e-25	0.886200979298645
ZBTB8OS	0.70949385607672	1.22317984739887e-25	0.886163944769193
EXOC5	0.709484491406228	1.2257675438577e-25	0.886145088150267
BAG1	0.709349481631011	1.26367659311842e-25	0.885873289696107
MTOR	0.709341307293411	1.26600841937817e-25	0.88585683667954
STK4	0.709086488653668	1.34085391249619e-25	0.885344139231631
TMEM99	0.709050534015646	1.35175814297587e-25	0.88527182817303
OSBPL3	0.70892101933128	1.39176305673504e-25	0.885011412958601
SIPA1L3	0.708536166946171	1.51761746628011e-25	0.884238156962433
LTV1	0.708526651924643	1.52086646561363e-25	0.884219049850528
AASDH	0.708352087381685	1.58169896145149e-25	0.883868598614958
RHEB	0.70828592131325	1.60537522470146e-25	0.883735810799768
TAF1B	0.708239599286185	1.62215726759399e-25	0.883642862593355
NCK1	0.708234530007217	1.6240042371552e-25	0.883632691493193
ZADH2	0.708165799329671	1.64925053355215e-25	0.883494803381231
MAPKAP1	0.708044559187014	1.69472680143535e-25	0.883251635928504
ALKBH3	0.707966697830332	1.72457844698266e-25	0.883095516054756
TFCP2	0.707962526498922	1.72619219271514e-25	0.883087153088459
PIGU	0.707800230417364	1.79014244943459e-25	0.88276184781912
PDCL	0.707778686534271	1.79880436230735e-25	0.882718676653345
PACS1	0.707765160101086	1.8042637883287e-25	0.882691572772294
C11orf58	0.707228344973764	2.03456139230659e-25	0.881616756403758
TAX1BP1	0.7071490030261	2.07095997402007e-25	0.88145803574134
CEP104	0.706975251054268	2.15291578726233e-25	0.881110575672106
GTPBP8	0.706672464614364	2.3034051692822e-25	0.88050548685832
DNAJC30	0.706614884295088	2.33316938558074e-25	0.88039047681759
PEX7	0.706538604542608	2.3731813645701e-25	0.880238145596755
RAD52	0.706523825857419	2.3810108996945e-25	0.880208636246462
POM121C	0.70644850213123	2.42131178219617e-25	0.880058252656447
ZC3H14	0.706374681541646	2.46145752301633e-25	0.879910901070492
IFT52	0.706062248527868	2.63872158242627e-25	0.879287600075858
STK3	0.706009401300383	2.6699191553444e-25	0.879182224574149
PSMA7	0.705999308137003	2.67591852729977e-25	0.879162100946618
IPO9	0.705791815226298	2.8022246234479e-25	0.878748530724926
RIC1	0.705621873929177	2.91001364134941e-25	0.878409987298492
B4GALT1	0.705605977372181	2.92030200422684e-25	0.878378327723814
SLC39A6	0.705274440861584	3.14319379600855e-25	0.877718361908668
KLHDC10	0.705249895410368	3.16034385403312e-25	0.877669525470836
RRS1	0.705242096786617	3.16581199391755e-25	0.87765400977646
PPP2R5E	0.705061271199069	3.2952360686957e-25	0.87729434473578
RPAP3	0.704940163456639	3.38480570214279e-25	0.877053561421653
ZNF346	0.704868838301963	3.43866989312897e-25	0.876911792811702
DLD	0.704730284536325	3.54571893527202e-25	0.876636478988695
DNAJC24	0.704572217486242	3.67184011808348e-25	0.876322521620363
NEK4	0.704540075368338	3.69801951550086e-25	0.876258697002997
NIPBL	0.704411756109548	3.80437122664751e-25	0.876003950577487
PPP2R5C	0.704376412214907	3.83418775532104e-25	0.875933799997652
STK38	0.704110708220521	4.06579929840568e-25	0.875406652393521
DDB1	0.704053964535097	4.11701251242765e-25	0.875294125565693
NAPEPLD	0.703964824745224	4.19874499778019e-25	0.875117390918576
AGO2	0.703353526027076	4.80375400541279e-25	0.873906571394033
HOOK3	0.703277902908504	4.88430281916906e-25	0.873756925471415
MKRN2	0.702906285633993	5.29978257732936e-25	0.873022012271742
UBA2	0.702885424550584	5.32410671698006e-25	0.872980779734436
GNL3	0.702822846637897	5.39773181415455e-25	0.872857107007851
USP46.AS1	0.702466717994331	5.83614090774193e-25	0.872153698957083
CASD1	0.70226157693999	6.10434030334335e-25	0.871748829617207
EIF2AK1	0.702142207789774	6.26592856376421e-25	0.87151334686421
MTL5	0.701848516518377	6.68156914945862e-25	0.870934305386561
POLE3	0.701376455041737	7.40697288258316e-25	0.870004574352119
MBTD1	0.701356830086614	7.43874639275554e-25	0.869965949000867
DEXI	0.700924516275826	8.17358967119583e-25	0.869115609933772
GATA6	0.700882751215899	8.24824372679112e-25	0.869033513883406
PARN	0.700773034180968	8.44756151468278e-25	0.868817892118446
METAP2	0.700759814631341	8.47189348682831e-25	0.868791916753147
MAML1	0.700562238809905	8.84385072582499e-25	0.868403808582609
PSMC6	0.700475820538079	9.01153461926425e-25	0.868234119128769
PATL1	0.700151171539477	9.66980116063404e-25	0.867597004001999
USP39	0.700085622993143	9.80832088008474e-25	0.867468435650318
TTC9C	0.699921352181543	1.01640724492456e-24	0.867146332929106
C6orf132	0.699903108565992	1.02043539897183e-24	0.867110569750004
SLC35C2	0.699846912471457	1.0329420469274e-24	0.867000419119302
FAM210A	0.699505076540846	1.11232261609757e-24	0.866330748012469
IPO8	0.699340624179663	1.15261377341998e-24	0.866008802254235
CPSF7	0.699068184423442	1.22253404736883e-24	0.865475770096984
HN1	0.699042097096962	1.22944351621845e-24	0.865424750717656
LRRC1	0.698902451585821	1.26708632277074e-24	0.865151705736852
CD2AP	0.698812576790548	1.29190845752585e-24	0.864976031154223
SHQ1	0.698729548945595	1.31526304721535e-24	0.864813778345305
PSPH	0.698703151691252	1.32277462244953e-24	0.864762200603163
ZW10	0.698683817372408	1.32830305701908e-24	0.864724425528411
PPP2R2A	0.698545990404901	1.36837515262535e-24	0.864455199214649
FAM177A1	0.698386752525203	1.41615002917508e-24	0.864144275614008
GTF2F2	0.698262572718402	1.45453861360509e-24	0.863901899140912
RBM4	0.698212875252494	1.47018630997232e-24	0.863804921678755
KIAA0368	0.697595890969894	1.67875105248704e-24	0.862602057543754
SCMH1	0.697429703102019	1.73972218536607e-24	0.862278404822954
EIF3M	0.697120607691326	1.85895357479382e-24	0.861676826373369
NOTCH2	0.697080253535743	1.87509970120628e-24	0.861598324130502
SAP30BP	0.696961743796856	1.92331598072426e-24	0.861367832956506
TTC5	0.696604250765896	2.07625014182253e-24	0.860672988225193
BRD4	0.696570197442596	2.09142547009985e-24	0.860606835240138
ERP44	0.696494707335812	2.12545538681366e-24	0.860460207677639
TPGS2	0.696053665697423	2.3354003682332e-24	0.859604152219147
TXNDC9	0.695861906604887	2.43290482785041e-24	0.859232268595694
FIP1L1	0.695730602080331	2.50196125996979e-24	0.858977737135861
NCOA4	0.695309164172692	2.73684920092319e-24	0.85816139571779
ZMYM2	0.695177967888413	2.81428998156245e-24	0.857907452538221
PGAP3	0.695102219316239	2.85997618608345e-24	0.857760874621462
RPP25L	0.695019726708214	2.91055743895322e-24	0.857601280569448
URM1	0.695003389843816	2.9206781433291e-24	0.857569678708389
GNAI3	0.694998220450115	2.92388777061715e-24	0.857559679375941
MFSD11	0.694821613086259	3.03564389700399e-24	0.857218145248761
UBXN8	0.694784118417755	3.05990391504478e-24	0.857145656621123
HARS2	0.694708760320525	3.10923906432867e-24	0.856999988520528
SEC61A1	0.694690264245501	3.12146673912286e-24	0.856964239892753
NAA30	0.694405797902004	3.31557510632965e-24	0.856414655861864
SNF8	0.693970407569354	3.6358054608082e-24	0.855574300762933
CCNI	0.6939450587954	3.6553562472392e-24	0.855525404802745
SUGP2	0.693728296235873	3.82680419857055e-24	0.855107420866864
TRIM33	0.69370951600088	3.84202430918927e-24	0.855071218288903
RFT1	0.693530809614022	3.98985613968498e-24	0.854726817697733
PRPSAP2	0.693530555731586	3.99007007695466e-24	0.854726328535875
PHF20L1	0.693488522005708	4.025645889568e-24	0.854645345644514
ZC3H15	0.692958865668038	4.50148166537342e-24	0.853625679231616
METTL16	0.692059898352479	5.43835460673131e-24	0.851898325783337
MKRN1	0.691995592451474	5.51226072687441e-24	0.851774921067495
NCOA6	0.691890635646531	5.63500741276401e-24	0.851573551458413
WRN	0.691765124598505	5.78531474848814e-24	0.851332820226823
PLEKHA8	0.691759277134828	5.79241248472659e-24	0.851321606697567
CSNK2A2	0.691494485980661	6.12292570903825e-24	0.850814005772607
GATB	0.691439472175243	6.19387913685607e-24	0.85070858977753
TM9SF4	0.691013856509388	6.77074612380834e-24	0.849893555157248
NCAPD2	0.690981075582299	6.81730019765133e-24	0.849830819242538
RALGAPA1	0.69067543682698	7.26673989468852e-24	0.849246151464173
WDR33	0.690651194664603	7.30360650257449e-24	0.849199797935488
PACRGL	0.690503569448984	7.53210120637405e-24	0.848917587257979
NUDT5	0.690454261005505	7.60997139266591e-24	0.848823350291617
MCM3	0.690392442882318	7.70871340393003e-24	0.848705222485105
UBE2K	0.690366417252495	7.75065891351299e-24	0.848655496059409
EIF3H	0.690129046853908	8.14370458961996e-24	0.848202116725207
BCAP29	0.689992911557775	8.37787213930925e-24	0.847942225201689
NUP107	0.689645235859404	9.00628830287104e-24	0.847278911332702
LMAN2	0.689627773584259	9.03904145077521e-24	0.84724561189432
KIAA1324L	0.689477605726266	9.32556752840548e-24	0.84695931452887
EIF4E2	0.689353540844913	9.56899052941276e-24	0.846722868131849
XRN2	0.689342563707276	9.59082596217665e-24	0.846701951300567
HERPUD2	0.688900452615944	1.05120594219522e-23	0.845860013702375
KIAA2026	0.68883657456322	1.06521431574812e-23	0.845738447775133
TRAPPC12	0.688380945079111	1.17058203565877e-23	0.844871932033833
DLG1	0.688321380688069	1.18509079456003e-23	0.844758728908984
UVSSA	0.688261031924293	1.1999703983619e-23	0.84464405305936
TBL1XR1	0.687831638477519	1.3112609101298e-23	0.843828633705947
EHMT1	0.687791662451124	1.32212269534561e-23	0.843752765650729
RSL1D1	0.687623294191725	1.36884593714379e-23	0.843433316695715
CGGBP1	0.687611855615867	1.3720782942967e-23	0.843411619114376
STRIP1	0.687089602087231	1.52790529474342e-23	0.842421656748893
IQCB1	0.687061214633605	1.53685533560423e-23	0.842367885236855
TXLNA	0.686818148507226	1.61562383411743e-23	0.841907631968072
VWA8	0.686666877620564	1.66662904960103e-23	0.84162134267314
CD9	0.686518691635714	1.7181236253261e-23	0.841341000839947
FANCD2	0.686162323312097	1.84843306331686e-23	0.840667256040443
NUFIP1	0.685748908733159	2.0117709367699e-23	0.839886440097447
PUS7	0.685725229847665	2.02154312850964e-23	0.839841743108833
MYB	0.685667708176038	2.04547637313441e-23	0.839733174852623
LMTK2	0.685499528099065	2.1170563882051e-23	0.839415839038982
MEX3C	0.685365010399375	2.17607172584718e-23	0.83916211947077
USP46	0.684932119843049	2.37714743882961e-23	0.838346224421596
KTN1	0.684914390265403	2.38575982964762e-23	0.838312827847695
GTPBP4	0.684809908977807	2.43713787976671e-23	0.838116051191131
RUVBL1	0.684794665027	2.44472411186287e-23	0.838087345663258
SNRNP27	0.68457203542436	2.55819078993308e-23	0.837668245587671
GATAD2A	0.684201033431165	2.75885102814646e-23	0.836970368403024
ARMC6	0.683967190616835	2.89317158563553e-23	0.836530838123343
FTSJ2	0.683814054108695	2.98458629218496e-23	0.836243146319628
MED28	0.683553528864233	3.14665495341783e-23	0.835753967262679
MARK3	0.683521012537713	3.16747883426422e-23	0.835692935463675
TRA2B	0.683517640521184	3.1696460334581e-23	0.835686606619626
RALBP1	0.68341784710217	3.23444560207525e-23	0.835499331909968
CABLES1	0.683066435763262	3.47313602870134e-23	0.834840246322863
GLI2	0.682795686533041	3.66873594693391e-23	0.834332850102677
ATPAF2	0.682782810151482	3.67830256492499e-23	0.834308727941783
PDS5A	0.6825126317875	3.88476854865696e-23	0.833802768427884
SEPT2	0.68235880757747	4.00734988097842e-23	0.833514859870528
VPS37C	0.682301749132737	4.05377676418881e-23	0.833408093901324
NOL11	0.682253972429878	4.09305660171331e-23	0.833318707599764
SCAF11	0.68217651303579	4.15753438749408e-23	0.833173810573909
COPS4	0.682110602133848	4.21318236845088e-23	0.833050538931853
SRI	0.681994595821668	4.31290420977557e-23	0.832833625336297
WDR20	0.681979190345149	4.32631995297772e-23	0.832804824340126
RANBP10	0.681930687447268	4.36882603836918e-23	0.832714154118899
AKAP10	0.681555708918611	4.71155309244242e-23	0.832013555835104
ATP6V1E1	0.681339135060887	4.92136442048311e-23	0.831609220560917
SEC11A	0.681264729890533	4.99553877743323e-23	0.831470360300686
AZI2	0.680884836007221	5.39167226526622e-23	0.830761784279814
ANKRD46	0.68084912834106	5.43045199657499e-23	0.83069521767895
C5orf45	0.680828258921051	5.45324334581572e-23	0.830656315483766
DIDO1	0.680658731291137	5.64189084865348e-23	0.830340379345722
LEMD3	0.680607568363163	5.70007027944132e-23	0.830245057458801
KIAA0020	0.680602988888621	5.70530636779709e-23	0.830236526021736
ATP6V1C1	0.680596130226858	5.71315725710833e-23	0.830223748705901
PELP1	0.680219594267253	6.16080671545192e-23	0.829522623292577
BRAP	0.679682271446172	6.85968312241721e-23	0.828523262724146
TMCC1	0.679666909966341	6.8807652082405e-23	0.828494712040437
UNC5CL	0.679474581524534	7.15015285210643e-23	0.828137346178408
TMUB2	0.679446635146287	7.19014684381996e-23	0.828085433396474
INTS8	0.679405635282788	7.24921874838253e-23	0.828009279278766
NAPG	0.67937648039943	7.29151374175389e-23	0.827955131101634
STK35	0.679291738290071	7.41582710759912e-23	0.827797765648467
IST1	0.679278735593127	7.43508448220524e-23	0.827773622716041
SRCAP	0.679070650783552	7.75001639441929e-23	0.82738736613535
DAGLB	0.679060006505778	7.76647308678744e-23	0.827367613185186
FITM2	0.679001681360753	7.85725712509395e-23	0.827259386625377
NF1	0.67900009034982	7.8597480769961e-23	0.827256434611431
PAX9	0.678985331410658	7.88289220110516e-23	0.827229050954966
APIP	0.678915030403836	7.9940543051611e-23	0.827098628819401
PDK1	0.678611633113593	8.4916798521507e-23	0.826536032175122
BTBD9	0.678577398021746	8.54970277009468e-23	0.826472576215727
SLC10A7	0.678465737248411	8.74166327133951e-23	0.82626564697359
TMEM186	0.678441884326669	8.78321406399145e-23	0.826221450377525
SNX14	0.678412198938896	8.83519520472959e-23	0.82616645062471
RBM28	0.678387267558799	8.8790846148173e-23	0.826120262054574
NDRG3	0.678149682640519	9.30819777729591e-23	0.825680250753379
ZKSCAN1	0.678062636606133	9.47044975366103e-23	0.825519105731075
SEC24B	0.677987271145455	9.61316594802903e-23	0.825379612950672
SLC9A8	0.677612107350163	1.03555582905186e-22	0.82468562025807
TAF2	0.677509643461648	1.05679037167262e-22	0.824496191978799
NIFK	0.677421419372194	1.07541533672322e-22	0.824333128220242
TPD52	0.677416103039918	1.07654788595954e-22	0.824323303243851
FAM84B	0.677370030423714	1.08641191873855e-22	0.824238163108867
WDR7	0.677315710567162	1.09815548957631e-22	0.824137795055211
ASB7	0.677216388735782	1.11995074309633e-22	0.823954311092283
PHKB	0.676842615133957	1.20583736038144e-22	0.823264222083108
C2CD5	0.676759418673405	1.22581527482543e-22	0.823110706191931
PRKRA	0.676735022954207	1.23173466155485e-22	0.823065696735986
TRIM59	0.676726222721608	1.23387682149602e-22	0.823049461212786
TAPT1	0.676683488315643	1.24433129192179e-22	0.822970625705264
GTF3C3	0.676446839664428	1.30381527080717e-22	0.822534213571023
PLEKHA2	0.676313519877551	1.33854456999564e-22	0.822288467271901
ZNF398	0.676306987430391	1.34026934885165e-22	0.822276428212376
EXT2	0.676210752193757	1.36593241588125e-22	0.822099092928772
USP4	0.67612850737029	1.38824583023796e-22	0.821947571857952
POLD3	0.67610511282174	1.39465787907959e-22	0.821904477344736
ARFGEF2	0.675973069979864	1.43139651269895e-22	0.821661291598729
PLRG1	0.675801130968592	1.48066004045554e-22	0.821344748128339
RALB	0.675554671653481	1.55418462212179e-22	0.820891247209859
SMEK1	0.675553909390629	1.5544174821318e-22	0.820889845028415
TACC3	0.675508267522729	1.56842288941315e-22	0.820805891717554
GINS4	0.675495897130175	1.57224005148816e-22	0.820783139349978
AVL9	0.675067197914087	1.71029963343524e-22	0.819995081736666
ATP2C1	0.674975237612883	1.74142693941112e-22	0.819826144623778
WHSC1	0.674889418889335	1.77097583521587e-22	0.81966852473853
HOOK1	0.674804946003156	1.80054099696772e-22	0.819513409442376
ATAD1	0.674758438564664	1.81702430716767e-22	0.819428022938754
CIZ1	0.674723086921314	1.82965258452517e-22	0.819363124779741
TTF1	0.674721392846082	1.8302598950557e-22	0.81936001495772
RPP14	0.674679319393226	1.8454063829223e-22	0.819282784705198
DRG1	0.67434897308709	1.96867760947112e-22	0.818676678754938
ARL14EP	0.674286365608433	1.99293318482373e-22	0.818561864937366
TBC1D15	0.674121882580508	2.05806171057217e-22	0.818260309537195
KCNK5	0.674087082886207	2.07210593868028e-22	0.818196525135934
SKA2	0.674042117090011	2.09039208394877e-22	0.818114115396019
PPP1R2	0.67384385833974	2.17292121517423e-22	0.817750871631059
UFSP1	0.673222992090797	2.45256945190746e-22	0.816614487793031
LINC00888	0.673049735650456	2.53670855815871e-22	0.816297683214118
NFKBIE	0.672948577215169	2.5871355601565e-22	0.816112774443566
ANO1	0.672920016401796	2.60154993881832e-22	0.816060576104822
RBL2	0.672813105475882	2.65620889588328e-22	0.815865216011217
FUBP3	0.672782786199496	2.67191359548945e-22	0.815809822445191
INTS12	0.672412576035772	2.87116936610777e-22	0.815133778176584
KLHL12	0.672249272536913	2.96362446608165e-22	0.814835763384768
NUDCD3	0.672119393066195	3.03923346416789e-22	0.81459882978161
PDDC1	0.671951398758162	3.1398397623914e-22	0.814292476784308
ADRM1	0.671898463141941	3.17221204438963e-22	0.814195969971928
SSBP1	0.671867065565821	3.19156721926793e-22	0.814138735028528
CCDC91	0.671856338294539	3.19820657817173e-22	0.814119181191415
MBNL1	0.671777803515486	3.24722754085602e-22	0.813976042419876
LRRC59	0.671769477561471	3.25246751801986e-22	0.813960869013864
ATP11B	0.671689784889931	3.30304350191642e-22	0.81381565094259
LMBRD1	0.671687074906217	3.30477683964562e-22	0.813810713237402
CD44	0.671645106598339	3.33173432586562e-22	0.813734249382484
FBXL18	0.67158750112126	3.36908716161594e-22	0.813629308286983
MRPL22	0.671441546594077	3.46557438205608e-22	0.813363486085945
KLHL18	0.671048379060616	3.73916112942262e-22	0.812647894600434
RAD23B	0.671022917458398	3.75759057768905e-22	0.812601576453489
UBR5	0.670987743682921	3.78319630405521e-22	0.812537595266816
LMBR1	0.670985801124349	3.7846154144752e-22	0.812534061907924
C11orf24	0.670984021148291	3.785916210323e-22	0.81253082428835
PPP2R2D	0.67096466035863	3.80009328699793e-22	0.812495609626867
WDR12	0.670951505665512	3.8097555708294e-22	0.812471683966203
MAP2K4	0.670853448041768	3.88254257227393e-22	0.812293361668741
SUCLG2	0.670733268257038	3.97361080120635e-22	0.812074867376159
MAP4K5	0.670373248811995	4.2591302674378e-22	0.81142071269687
PSMD12	0.670255480816944	4.35681980179814e-22	0.811206852951976
TMEM161A	0.670244491654694	4.36604660355971e-22	0.81118690040755
CIRH1A	0.670038232199399	4.54282277683287e-22	0.810812503041108
HPS6	0.669864767715978	4.69690534391369e-22	0.810497779699367
DAP3	0.669856602631205	4.70428292867619e-22	0.810482968739245
LPCAT1	0.669801536361986	4.75433555248476e-22	0.810383089597096
TPD52L1	0.669764665576438	4.78814061100054e-22	0.810316220873296
HNRNPF	0.669446269945212	5.09003082546908e-22	0.809739028719829
RRAGA	0.669437545792635	5.09855990664598e-22	0.80972321972899
CMTM6	0.669298912851094	5.2359872483318e-22	0.80947204860056
INIP	0.669292401288659	5.24253065049064e-22	0.809460253217555
ERICH1	0.669221911745057	5.31387968548788e-22	0.809332576709167
NDUFAF5	0.669177908928547	5.3589004435099e-22	0.809252886217792
LRCH3	0.66900636970911	5.53800363311481e-22	0.808942304389607
DNAJA2	0.668918530652008	5.63197319943676e-22	0.808783316573851
PTGFRN	0.668798846589195	5.7625288141081e-22	0.808566744029442
CASZ1	0.668637153505535	5.94362832988465e-22	0.808274254272975
FZR1	0.668602585999095	5.9830620235489e-22	0.808211739281308
TMEM135	0.668473103262708	6.13306384501592e-22	0.807977617477254
HTT	0.668434669323953	6.17829323561434e-22	0.807908137967615
CNOT4	0.668379090334954	6.24427757329204e-22	0.807807675657596
CASP2	0.668246877136497	6.40403060480885e-22	0.807568746685246
VPS25	0.667900971361936	6.84117189228577e-22	0.806944003999349
NDUFS5	0.667897424376769	6.84580248261295e-22	0.806937600466408
POLR1D	0.667877944217476	6.87128863271205e-22	0.806902433029151
ARGLU1	0.667824436548397	6.94177272499165e-22	0.80680584439302
PIBF1	0.667530146581781	7.34227954863509e-22	0.806274833480941
XPOT	0.667524797415913	7.34976492372215e-22	0.806265185036471
UTP3	0.667456566250909	7.44590286002489e-22	0.806142125421525
SDE2	0.667354326298832	7.59226962407707e-22	0.805957766443879
DDX59	0.667089052785377	7.98530691713988e-22	0.805479636938546
PAN3	0.666973620422226	8.16249577944062e-22	0.805271676624848
ATP6V1B2	0.666624419586303	8.72229872989195e-22	0.804642915327256
VPS35	0.666617179276709	8.73429485901771e-22	0.80462988420442
PPHLN1	0.666486985045687	8.95278670998265e-22	0.804395599009631
NOL9	0.666102961240882	9.62891742068595e-22	0.803704972008969
TAF1D	0.666064707511284	9.69894690054447e-22	0.803636211435703
ADNP	0.66581794226872	1.01628312845907e-21	0.803192805452337
ACOX3	0.665530783246801	1.07300546219396e-21	0.802677146329601
VWA9	0.6655304967087	1.07306358218911e-21	0.802676631962227
ARHGEF7	0.665453144881903	1.08886656548771e-21	0.802537789812027
TMEM177	0.665420986044442	1.09550351085244e-21	0.802480074069122
FAM60A	0.665357349166431	1.10875390749896e-21	0.802365877479433
BCL2L2	0.665247363305844	1.13202615226153e-21	0.802168548391267
RNF8	0.665244900489936	1.13255270661081e-21	0.802164130368875
SENP1	0.664916457204865	1.2049669523263e-21	0.801575171545035
CEP63	0.664772506176694	1.23811661756223e-21	0.801317186381153
MECR	0.664486704230376	1.30660136535095e-21	0.800805241897491
DYRK1A	0.664471597954791	1.31032263318831e-21	0.800778192379427
AASDHPPT	0.664351744312845	1.34021754658628e-21	0.80056361514765
TBCE	0.66430266821463	1.35265040906371e-21	0.800475770526955
AGPAT3	0.664139857788365	1.39471110603062e-21	0.800184418554385
ABCB8	0.663906407251046	1.45726480173352e-21	0.799766851566716
STK25	0.663887192614965	1.46253413728805e-21	0.799732493151034
PITRM1	0.663774680490028	1.493765652544e-21	0.799531337428956
DESI2	0.663765843545561	1.49624612945201e-21	0.799515540500684
ZNF720	0.663675034002877	1.52197072944322e-21	0.799353228486621
KLHL20	0.663640927265681	1.53174400793422e-21	0.799292275498628
MCM8	0.663579643723797	1.5494594946453e-21	0.799182766564138
YAF2	0.663574121864867	1.55106554250064e-21	0.799172900212266
TMEM39A	0.663560564912126	1.55501553900622e-21	0.799148677456469
LNX2	0.663366435482444	1.61267022081795e-21	0.798801903926555
UBXN1	0.662892046872793	1.76251396126589e-21	0.797955173826179
GGNBP2	0.662836205386874	1.78102545000676e-21	0.797855565593276
VTI1A	0.662731907983195	1.81611150403961e-21	0.797669558481575
SEC22C	0.662652527123114	1.84326841439776e-21	0.797528019007895
KIF13B	0.662531084589664	1.88558646542834e-21	0.797311533134879
CTD.2267D19.3	0.661957377623563	2.09871818753378e-21	0.796289670307867
DPH3	0.661747086158682	2.18260876099348e-21	0.795915453984075
TCEA1	0.661715536408309	2.19547485120986e-21	0.795859326790883
C11orf30	0.661700743354912	2.20153305922185e-21	0.795833011296728
C1orf174	0.661694856872241	2.20394830542799e-21	0.795822540035285
CYB5R4	0.66164681049362	2.22375920155488e-21	0.795737077411028
CBX3	0.661593798740168	2.24581987697204e-21	0.795642793826689
UFC1	0.660797292224686	2.60426698230618e-21	0.794227587925989
WBP4	0.660704067210636	2.64971880727812e-21	0.79406212182449
RICTOR	0.660572877859403	2.71499860833108e-21	0.793829333664365
EIF2B1	0.660394894773561	2.80608687829456e-21	0.793513627047704
TERF2IP	0.66026310073046	2.87545864276496e-21	0.793279935416434
TRAPPC9	0.660133358514964	2.9453900377331e-21	0.793049952418708
MRS2	0.660110238349932	2.95802554030219e-21	0.793008976597497
TMEM241	0.659824719901165	3.11850987327756e-21	0.792503135440832
DNAJC25	0.659745716958961	3.16440200836393e-21	0.792363228843026
TLK1	0.659685278981208	3.19995583758515e-21	0.792256216442557
CRTC2	0.65953866029358	3.28784090827452e-21	0.791996673935628
AKAP1	0.659509312358606	3.30571424719031e-21	0.791944733272156
HM13	0.659504915876514	3.30839995418108e-21	0.791936952581526
SETDB1	0.659474372503855	3.32711726192845e-21	0.791882900537704
ITFG1	0.659368599254615	3.39274118772755e-21	0.791695745339888
TPR	0.659199038047658	3.50059435189754e-21	0.791395820062518
GSK3A	0.659051877231843	3.59691561346272e-21	0.791135613409007
COX10	0.659042318657471	3.60326098816793e-21	0.791118715225692
CCDC12	0.658861460172025	3.72540935171351e-21	0.790799054369126
AIP	0.658476167644146	3.99930631449543e-21	0.790118512301577
CSDE1	0.658295653758132	4.13432197064585e-21	0.789799880403615
DDX23	0.658112630936023	4.27576908563159e-21	0.78947695629789
IRAK4	0.658096826649728	4.28820320114215e-21	0.789449077770058
NUDT3	0.657827893732657	4.50529715446838e-21	0.788974840793075
RFC3	0.657767937644173	4.55514395261335e-21	0.788869154405654
MBD4	0.657725737835422	4.59055182725818e-21	0.788794776352661
CAPN7	0.657655437469718	4.65013696770699e-21	0.7886708866322
SPECC1L	0.657634712210642	4.66784737088914e-21	0.788634366542079
FAM173B	0.657546091569519	4.74432459051618e-21	0.788478227418836
LRFN3	0.657431820909897	4.84475038615646e-21	0.788276943297995
SNAP47	0.657358142666585	4.91060261915032e-21	0.788147189665618
TUG1	0.6572485010782	5.01022396713318e-21	0.787954142501526
ANAPC10	0.657237256137716	5.02055243291393e-21	0.787934346179357
MANBAL	0.65695571352477	5.28605388392692e-21	0.787438868124395
NUP93	0.656575468930589	5.66656252826073e-21	0.786770199107204
TRIM26	0.656551535898677	5.69138944931416e-21	0.786728131948026
FTO	0.656280964866848	5.97958257981571e-21	0.786252710008855
ZFYVE26	0.656022443335502	6.26826789868251e-21	0.785798737300767
POLQ	0.655801810237061	6.52540343406215e-21	0.785411511735093
CFDP1	0.654784963935201	7.8503237261774e-21	0.783629416202981
TOP1	0.654747991629	7.90315916804768e-21	0.783564697937682
CDS2	0.654740258096476	7.91425476083481e-21	0.783551161450045
RNF217	0.654732807507806	7.92495882909963e-21	0.783538120443738
C12orf66	0.654549712286313	8.19250724817316e-21	0.783217712911119
ZNF76	0.65451881479621	8.23852017452992e-21	0.783163657091526
ILKAP	0.654482600076158	8.29277376408351e-21	0.783100303533131
ADIPOR1	0.654474965852523	8.30425522828855e-21	0.783086948992461
UVRAG	0.654305076202807	8.5638254927794e-21	0.7827898215582
ANGEL2	0.654235730214651	8.67204597567832e-21	0.782668572525429
CD59	0.654106859605487	8.87672774339587e-21	0.782443297852974
AGK	0.654015650750902	9.02444339438723e-21	0.782283898626413
DDX50	0.653694835182915	9.56338651792053e-21	0.781723495939954
PTPN4	0.65368580250221	9.57900803897573e-21	0.781707723537786
NFRKB	0.653570179838981	9.78119143100713e-21	0.781505857913792
OXCT1	0.653480870841332	9.94021608990725e-21	0.78134996977613
RAB5A	0.65347784367481	9.94565042015707e-21	0.781344686437792
ABCE1	0.653383498336257	1.01164837565216e-20	0.781180043034562
CCT3	0.653307321568277	1.02565123235576e-20	0.781047131707311
MFSD10	0.65321049917145	1.043723324298e-20	0.780878231707129
PNPLA8	0.65308290273142	1.06801630308812e-20	0.780655705411993
ZC3H13	0.653080334292607	1.06851094648266e-20	0.780651226756925
TOP1MT	0.6530447872241	1.07537986501049e-20	0.780589245078432
RAB2A	0.653024450458745	1.07932905208196e-20	0.780553787115293
C10orf76	0.652838662054717	1.1160708928694e-20	0.780229933601586
NISCH	0.652614723733857	1.16198739276418e-20	0.779839761704051
KCTD5	0.65257275492382	1.17079617980873e-20	0.779766660772355
MTAP	0.65245496758721	1.195869149276e-20	0.779561536993365
SEC63	0.652211742791372	1.24931852056106e-20	0.779138140588571
ARID2	0.65211538374229	1.27113450065282e-20	0.778970467102283
RAB3GAP2	0.651989705799324	1.30014959004955e-20	0.778751831165889
CEP89	0.651933046157946	1.31344164557274e-20	0.778653283466474
MTO1	0.651778668749246	1.35033653707423e-20	0.778384840201456
ATXN7	0.651617540358844	1.38992685341032e-20	0.778104757964174
MBD1	0.651584685550072	1.39813787372299e-20	0.778047660474033
BCKDK	0.651396489449025	1.44609475243357e-20	0.777720681357781
NAT1	0.651133807232949	1.51573486420617e-20	0.777264519969157
SMARCD2	0.651074469937448	1.53191473327433e-20	0.777161515168737
TBRG4	0.65106139080351	1.5355037800331e-20	0.777138812696203
HSD17B12	0.650964365905248	1.56238666882824e-20	0.776970419966684
TTLL5	0.65074675523149	1.62436719090397e-20	0.776592877335086
NNT.AS1	0.650700676448145	1.63779703226687e-20	0.776512956959685
NCKAP1	0.650242646726108	1.77734272162599e-20	0.775718988504242
PTP4A1	0.649715015729875	1.95255378928255e-20	0.774805385148335
LONP2	0.649668323515763	1.96884939754706e-20	0.77472458889495
SLC25A32	0.64966422314554	1.97028677181495e-20	0.774717494015404
RPF2	0.649453659285277	2.04549661504645e-20	0.774353242788854
SUZ12	0.649285042431691	2.10774366068527e-20	0.774061679263869
WDR11	0.648973082022479	2.22783404312896e-20	0.773522544343669
U2SURP	0.648832831521158	2.28398266578947e-20	0.77328028409522
DOCK7	0.648715440072946	2.33204285599083e-20	0.77307756773124
ASTE1	0.648578973515506	2.38915756665299e-20	0.772841978682298
MRPL50	0.648554482114368	2.39955177241633e-20	0.772799705569835
PHF3	0.648516682391666	2.41568100182919e-20	0.772734466325025
KIF18B	0.648428232700529	2.4538385504666e-20	0.772581830925001
IGF2BP3	0.648297201707537	2.51145256595575e-20	0.772355769564023
GALNT1	0.648174427871227	2.56663642747747e-20	0.772144013983896
SCAP	0.648115606026784	2.59349427571075e-20	0.772042580927612
C9orf69	0.647847100227701	2.71962833162166e-20	0.771579735769573
TADA2A	0.647628953212497	2.82650975907135e-20	0.771203902381937
VAMP3	0.647569162301267	2.85651530852126e-20	0.771100923878214
PIGO	0.64746996732516	2.90698457157207e-20	0.770930109634341
LINC00909	0.647450078477289	2.91720832998053e-20	0.770895865486042
HSBP1	0.64738934443997	2.94864667490639e-20	0.770791304452841
GBF1	0.647157071683407	3.07196895603109e-20	0.770391549177377
CCDC59	0.647113424322316	3.09569998901238e-20	0.77031645254664
GMIP	0.64699601021553	3.16043214575147e-20	0.770114474172021
IFT88	0.646919852172105	3.20312566822255e-20	0.769983493620706
THOC5	0.64679846334508	3.27234483983369e-20	0.769774768697081
RCBTB1	0.64672350893446	3.31581478128706e-20	0.769645914680185
DNAAF5	0.646665472616514	3.34986083076227e-20	0.769546159281204
NAPB	0.646521095215972	3.4360488129244e-20	0.769298052813872
PHLPP1	0.64638206578785	3.52109397854373e-20	0.769059211815683
BTC	0.646262073461349	3.59614788627564e-20	0.768853134249481
INPP5K	0.646217190066201	3.62462250544044e-20	0.768776064584415
ELP2	0.646216371933678	3.62514358213862e-20	0.768774659833241
MROH1	0.646176973703244	3.65032367762147e-20	0.76870701524087
INSIG2	0.646126354304556	3.68292681499286e-20	0.768620113199274
OTUD7B	0.646029240337602	3.74627625441425e-20	0.76845341783144
ASNA1	0.645956849853511	3.79419068156914e-20	0.768329183481484
HNRNPH1	0.64584738993527	3.86778222261901e-20	0.768141369555567
TERF2	0.645423433526871	4.16623017626954e-20	0.767414364707572
KIAA1468	0.645326984738159	4.23721054110711e-20	0.767249068557765
RABEP1	0.645321384717072	4.24136797114962e-20	0.767239472196145
MRPS9	0.645279346727844	4.27270451894491e-20	0.76716743845016
PSMG4	0.645139195794527	4.37882369510066e-20	0.766927332684877
ARHGAP5	0.645032905480458	4.46102028053243e-20	0.766745286322973
CEP250	0.645011435758891	4.47780566622337e-20	0.766708519726597
FAM168A	0.645005179792085	4.48270830495736e-20	0.766697806799473
MED1	0.644982096827464	4.50084332243332e-20	0.766658280038482
SNRNP40	0.644972674794136	4.50826631639318e-20	0.766642146535018
HDLBP	0.644968039922299	4.51192221952861e-20	0.766634210290539
AATF	0.64492871359126	4.54305910593385e-20	0.766566875477989
TARBP1	0.64485661524661	4.60069060510928e-20	0.766443443386697
DDX1	0.644812712707482	4.6361337862942e-20	0.766368292031439
STX16	0.644688079276851	4.73821482892131e-20	0.766154987073014
EXOC4	0.64466813591094	4.75475233619469e-20	0.766120860272043
SLX4IP	0.644530222695051	4.87066942544939e-20	0.765884906244641
FBXW7	0.644298114297719	5.07203281432943e-20	0.765487956791803
SMG6	0.644268826079431	5.09801339873562e-20	0.765437882799861
RBSN	0.644240034462563	5.12368040405611e-20	0.765388660995072
WDR62	0.644232026139738	5.13084207707848e-20	0.765374970616783
ECHS1	0.644012467719565	5.33105014480959e-20	0.764999725401903
SDHD	0.64394692400182	5.392285309012e-20	0.764887740401385
GPATCH8	0.643793161355942	5.53865476963895e-20	0.764625091940389
PTS	0.643393386294085	5.93764768949053e-20	0.76394263463018
SKIV2L2	0.643150088807491	6.19409689622945e-20	0.763527593887055
OXNAD1	0.643110763773443	6.23655290066184e-20	0.76346053018126
KIF3B	0.643073955225563	6.27655003473919e-20	0.763397763254699
SNX3	0.642975827411613	6.38440903335198e-20	0.763230457819958
MAF1	0.642958754845454	6.40335901440872e-20	0.763201353203398
LDLRAP1	0.642860902329597	6.51303868260564e-20	0.763034559222621
ACD	0.642800876558231	6.58122719864764e-20	0.762932260314542
STAM	0.642724413886305	6.66910036687548e-20	0.762801968303439
ARIH1	0.642710281919304	6.68546649573391e-20	0.762777889891418
UGGT2	0.642680558514722	6.72001733539508e-20	0.762727248815516
FOXJ3	0.642591413590645	6.82469178059169e-20	0.762575388439504
KIAA1715	0.642486069954799	6.95044494280814e-20	0.762395971392407
KIAA1429	0.64230192826098	7.17573091649943e-20	0.762082447967929
PRPF8	0.642240713967593	7.25219365018901e-20	0.761978251217712
POGZ	0.64220475404649	7.29748234488946e-20	0.761917048045929
SMYD4	0.641984661756481	7.58076348927232e-20	0.761542559517192
STEAP3	0.641937853391038	7.6423839441157e-20	0.761462937981895
XPNPEP1	0.641894354292268	7.70008720956953e-20	0.761388952840702
GLT8D1	0.641890879631838	7.70471482907113e-20	0.761383043291626
SETD5	0.641710220497131	7.94910651510193e-20	0.761075847952608
PET117	0.641576092294872	8.13544323359819e-20	0.760847852783675
TNFRSF10A	0.641173247967637	8.72116423863046e-20	0.760163486504355
LIMD1	0.641068295921036	8.88041510456689e-20	0.759985288822558
BTBD7	0.640986992836082	9.00573459051157e-20	0.759847272604009
CSRNP2	0.640937370662724	9.08307027170119e-20	0.759763048380887
BZW2	0.640723028867331	9.42465305144482e-20	0.759399348280405
BTD	0.640651130589092	9.54202391764286e-20	0.759277387582882
PRPF3	0.640340720839122	1.00653861664476e-19	0.75875105966889
CHDH	0.640326059320122	1.0090788671204e-19	0.758726208505725
DSCR3	0.64031443111271	1.01109802680503e-19	0.758706499344999
OSBPL2	0.640300143322636	1.01358441912801e-19	0.75868228302164
C16orf91	0.640239417987414	1.02421889512627e-19	0.758579368249821
AP3D1	0.640192681728136	1.03247782369396e-19	0.758500170816572
GRSF1	0.639829526604801	1.0989114764792e-19	0.757885055823743
EXOC8	0.639767859544626	1.11060053537626e-19	0.757780651754577
TIMM50	0.639589322587719	1.14513270206145e-19	0.757478462273954
DYRK2	0.63940999384313	1.18087501278042e-19	0.757175050168392
CARS	0.639353917400824	1.1922740901768e-19	0.757080196780147
ANAPC4	0.639288057959389	1.20579936270649e-19	0.756968810122265
PDS5B	0.639252922872567	1.21307619954831e-19	0.756909393393316
TRMT5	0.639180245676295	1.22826502815211e-19	0.756786503756467
TRERF1	0.639095013073341	1.24631500343439e-19	0.75664240881492
NFATC3	0.638823300041982	1.30560637757356e-19	0.75618322558493
SND1	0.638587214506051	1.35935758190481e-19	0.755784469885045
C11orf68	0.638328731222646	1.42069226664545e-19	0.755348116466981
CUX1	0.638290514985418	1.42998727000513e-19	0.755283623109266
XRCC5	0.637938091616279	1.51855689527761e-19	0.754689126877097
RPF1	0.637929233662496	1.5208508098014e-19	0.754674190373331
AP2A2	0.637889010498814	1.53130999227901e-19	0.75460636864684
ENTPD4	0.637842950273342	1.54337343416642e-19	0.754528712046792
DCLRE1C	0.637735554426318	1.57186334459377e-19	0.754347674714775
TMED9	0.637642968473997	1.59683702139957e-19	0.754191635990017
AZIN1	0.63754957809431	1.62242086120301e-19	0.75403427298268
AMFR	0.637535721598951	1.62625078820949e-19	0.754010927445603
AQR	0.637321007274249	1.68674062364728e-19	0.753649263767246
HLTF	0.637058059641403	1.76382313483058e-19	0.753206583142326
SRC	0.637051664172856	1.76574024712039e-19	0.753195819279602
COA1	0.636823677095488	1.83542973052953e-19	0.752812203105064
TIPRL	0.63676839738063	1.85272846063256e-19	0.75271921644438
BFAR	0.636564808774679	1.91782401559554e-19	0.752376852565435
FOCAD	0.636136791861124	2.06206033582963e-19	0.751657566042524
AUH	0.636096225977846	2.0762687296481e-19	0.751589428830804
KCTD2	0.636026393572025	2.10095255005791e-19	0.751472147414135
TWF1	0.635947728154427	2.12910254615675e-19	0.751340052174182
AHCTF1	0.635884003190302	2.15217642406409e-19	0.751233061264011
NSUN6	0.635865160632092	2.15904577863927e-19	0.75120142837446
TAF5L	0.63581393608622	2.17782911030109e-19	0.751115439030635
RFC1	0.635659995410532	2.2352443667123e-19	0.750857079299097
UBA6.AS1	0.635550863974877	2.27684147309282e-19	0.750673974625067
SS18L1	0.635424899737492	2.32579670721913e-19	0.750462680236358
ATXN7L1	0.635396894897404	2.33681973929826e-19	0.750415712186728
PRPF40A	0.635378971324891	2.34390147361183e-19	0.750385653309767
ATF2	0.63530584403083	2.37301281796695e-19	0.750263026467367
PPIL1	0.635108929192291	2.45317293938443e-19	0.749932915786508
UXS1	0.634896741177837	2.54251602316933e-19	0.749577355818922
AGAP3	0.634861001417439	2.5578744927237e-19	0.749517483084858
HLCS	0.634796968303207	2.58561878098854e-19	0.749410223528267
SLBP	0.634731561310706	2.61426224034202e-19	0.749300677715353
NIPAL3	0.634720829417261	2.61899157322915e-19	0.749282705037006
TRMT10C	0.634622781510105	2.66258870185337e-19	0.749118523405298
SMC6	0.634518185583232	2.70988010693768e-19	0.748943414795702
KMT2E	0.634495460559199	2.72026301119788e-19	0.74890537498566
LRCH1	0.634482266571695	2.72630909839311e-19	0.748883290184729
TRIP12	0.634352269484377	2.78658695517571e-19	0.748665727199389
PPM1D	0.63425058662579	2.8346428251941e-19	0.748495592724642
INTS5	0.634063169443647	2.92535053312857e-19	0.748182104832983
NSUN3	0.633992018539281	2.96052520548182e-19	0.748063125179911
NBR1	0.633949812224161	2.98158578129869e-19	0.747992555601983
CAPNS1	0.633899352865159	3.00695696337847e-19	0.74790819509973
KLC1	0.633874251653826	3.01965650093777e-19	0.747866232988483
ZDHHC2	0.633650886468818	3.1349997243474e-19	0.74749292797471
NUCKS1	0.633631697815771	3.14510719795173e-19	0.747460866664238
FBXO4	0.633536048790443	3.19596698793297e-19	0.747301071168306
NT5DC1	0.633394712156539	3.27259632072755e-19	0.747065007140253
ATXN7L3B	0.63326650032993	3.34366253704295e-19	0.746850925545882
COX7A2	0.633083801719337	3.44754482859369e-19	0.746545964940459
ARHGAP33	0.633040070629362	3.47287480016547e-19	0.746472986449109
SEC23B	0.632809774827721	3.60930044461313e-19	0.746088779765043
GGPS1	0.632585582897353	3.74714014614424e-19	0.745714935657847
PAK1	0.632522776178176	3.78667018307052e-19	0.745610236016553
PYCR2	0.632456283057649	3.8289649399776e-19	0.745499406205017
LHX4.AS1	0.632422517003337	3.85061931937018e-19	0.745443131361638
FAM193B	0.632216525358709	3.98534126760438e-19	0.745099910349768
CEP95	0.632195042612393	3.99965402975851e-19	0.745064124610579
TRMT12	0.63197090343715	4.15201690243082e-19	0.744690852399332
ORC2	0.631927534781768	4.18214626665587e-19	0.744618648346816
PSMD5	0.631896844177539	4.20359696497231e-19	0.744567555839368
TMEM242	0.631594218450233	4.42095848610614e-19	0.744063933009808
MRPS25	0.63153478857684	4.46491746390843e-19	0.743965068801598
LRSAM1	0.631499891735256	4.49092882733322e-19	0.743907022123255
PTPN9	0.631166112351146	4.74732915159522e-19	0.743352035329653
INVS	0.631153088051141	4.75761904101463e-19	0.743330387246334
POLDIP3	0.631144635222038	4.76430889576399e-19	0.743316337859737
NT5C	0.631037083265322	4.85023670673294e-19	0.743137598273435
ANKRD29	0.630940407769984	4.92876727931745e-19	0.742976968579504
ARHGAP5.AS1	0.630873514325441	4.98383215466333e-19	0.74286584185343
GOT2	0.630701056165373	5.12858538792035e-19	0.74257941760016
UBE2G1	0.630501620217461	5.30111414847016e-19	0.742248316717753
NUFIP2	0.630400808695021	5.39047171025324e-19	0.742081003370525
IQGAP1	0.630314987572577	5.46770163667327e-19	0.741938596871689
IMMP1L	0.630220950837046	5.55356750641143e-19	0.741782587217505
RPA1	0.630193457030079	5.57892058982591e-19	0.741736979994937
THUMPD2	0.629939989254445	5.81804913934504e-19	0.741316646511925
RHOT1	0.629882460040115	5.87370395781282e-19	0.741221275019282
NOB1	0.629882240262319	5.87391757010404e-19	0.741220910695299
FBXO33	0.629624898200315	6.12932493798881e-19	0.740794431382684
PPP4R2	0.629583209768375	6.17170968422108e-19	0.740725364915934
COQ7	0.629526003497246	6.23033835514101e-19	0.740630599357977
TSSC4	0.629488728080569	6.26883334516042e-19	0.740568856518105
ACTR1A	0.629316589049042	6.44964323347635e-19	0.740283788404657
ATE1	0.629252779701603	6.51795429986326e-19	0.740178143926957
CAPZB	0.629194509552205	6.580953209622e-19	0.740081682563366
CUL5	0.629180134334167	6.59658636231674e-19	0.740057887391572
RAPGEF2	0.629146016450523	6.63383534932221e-19	0.740001415211347
SNX4	0.629094016893438	6.69100308741442e-19	0.739915352867324
DLGAP4	0.629059309177622	6.72942820189808e-19	0.739857914729348
AHSA1	0.628965824247249	6.83400264335059e-19	0.739703226247397
DDRGK1	0.628927470265482	6.87736461729988e-19	0.739639771044439
C17orf70	0.628879602274366	6.93186050124116e-19	0.739560582379664
ESD	0.62886511374936	6.94843823555925e-19	0.739536615371761
SRP9	0.628420749145991	7.47614222570157e-19	0.73880189526308
SEPT7	0.628404404015145	7.49628223138333e-19	0.738774882877077
SMARCB1	0.628043562074622	7.95466422440533e-19	0.738178779585297
SFT2D1	0.627911582655732	8.12907441590639e-19	0.737960863807566
FBXO9	0.627811985837384	8.26316174505033e-19	0.737796455534223
F11R	0.627750263976203	8.34734101097043e-19	0.737694585931209
PSMD11	0.627656519354186	8.47680103805728e-19	0.737539888886898
DIS3L2	0.627567282512826	8.60185905075334e-19	0.737392658470161
PHF2	0.627379883520632	8.87038475824227e-19	0.737083560441455
CDC27	0.627368889641143	8.88639004058941e-19	0.737065430734186
ZFP91	0.627140346086579	9.22558105746407e-19	0.736688639140953
CEP295	0.627100000048002	9.28676114762255e-19	0.736622140559363
TRIO	0.627070504610721	9.33173843958294e-19	0.736573529512731
LZIC	0.626990563918926	9.45471298647858e-19	0.736441795196424
DNAJC11	0.626869112894776	9.64458240706991e-19	0.736241697612414
TAMM41	0.626643838644012	1.0006685185461e-18	0.735870678109607
SEPHS1	0.626635467518923	1.00203939100861e-18	0.735856894458071
EGLN1	0.626622325281588	1.0041952963199e-18	0.735835255311961
AK2	0.6264474278947	1.03332166691458e-18	0.735547336596176
NSMCE1	0.626287989646789	1.06059235803535e-18	0.735284957414883
GOLGA4	0.626207957905881	1.07454523041193e-18	0.735153285866939
PRPSAP1	0.626155532194315	1.08378235773045e-18	0.735067044675636
IFT46	0.626085610826254	1.09622305736483e-18	0.734952037323688
PIGC	0.625907084385498	1.1286241338898e-18	0.734658470384827
PWWP2B	0.625840840242842	1.14088357328329e-18	0.734549566675039
RNF111	0.625757464336291	1.15649870554992e-18	0.73441251987144
XPO4	0.625748688165252	1.1581544651691e-18	0.734398095654186
HNRNPAB	0.625364157667806	1.23302295818392e-18	0.733766349819247
EFNB2	0.625205196844474	1.26533720229738e-18	0.733505338575921
GNGT1	0.625076716412053	1.29205910548083e-18	0.733294437903174
SETD2	0.625021370596954	1.3037394918553e-18	0.733203604862988
HKR1	0.624675265462889	1.37915981453022e-18	0.732635814072776
COG1	0.624563737285644	1.40435975865981e-18	0.732452936167696
ARF5	0.624473680103621	1.42503636957987e-18	0.732305295726259
AP1M1	0.624422028493765	1.43702929491332e-18	0.732220629960618
PHAX	0.62438829722183	1.44491452972473e-18	0.732165343505695
LMAN1	0.624376371878798	1.44771238323152e-18	0.732145798463449
SMIM12	0.624048487560984	1.52674801096607e-18	0.731608599176668
TMEM44.AS1	0.623987874926512	1.5418136413992e-18	0.731509332054834
CMTR1	0.623875182686978	1.57021129473886e-18	0.731324805287295
HOMEZ	0.623862154049134	1.57352721829439e-18	0.731303474415853
CEP192	0.623733920341329	1.60653153061449e-18	0.731093556679717
CAPZA1	0.6236495763822	1.6286076722914e-18	0.730955516136586
RP11.531F16.4	0.62341692032648	1.69105188421626e-18	0.730574865501442
MPV17L2	0.623241827309894	1.73958428690778e-18	0.730288513363335
MAX	0.623191158277098	1.7538810507844e-18	0.730205666840795
CCNT1	0.623053600571036	1.79327611159068e-18	0.729980795911996
TMEM209	0.623052668637252	1.79354593593184e-18	0.729979272658507
ANO10	0.622875800459605	1.84548007591897e-18	0.729690232485059
GON4L	0.622864233506583	1.84892725803858e-18	0.729671333252306
LETMD1	0.622736157335782	1.88751980513998e-18	0.729462099459479
ZNF408	0.622368748679746	2.00265200189193e-18	0.728862178466397
LEMD2	0.622019013042537	2.11861037752891e-18	0.728291530640439
SETD4	0.621693296698943	2.23249375288805e-18	0.727760438097352
NPLOC4	0.621578739668991	2.27395300045242e-18	0.727573731966528
MED27	0.62156290676943	2.27974195757595e-18	0.727547930765517
C4orf27	0.621522314431209	2.29464957091556e-18	0.72748178550762
EMC4	0.621512829285092	2.29814672205011e-18	0.727466330235896
C6orf106	0.621505855478714	2.30072127156975e-18	0.727454967176781
SMIM20	0.62138695424942	2.34505290771437e-18	0.727261255243948
RAB12	0.621161065857756	2.43158616082016e-18	0.726893369978695
BASP1	0.62090506541774	2.5334312019746e-18	0.726476646918976
HACL1	0.620634677303352	2.64552774016123e-18	0.726036737334791
TBC1D13	0.620511766019003	2.69807329386442e-18	0.725836845468281
PSMD4	0.620397075548278	2.74802381791233e-18	0.725650367907112
QRSL1	0.620393960725849	2.74939293281739e-18	0.725645304055993
ASB6	0.620274224835991	2.80253116408495e-18	0.725450670293309
ST7L	0.620161454713184	2.85349540646463e-18	0.725267402527366
B4GALT5	0.620077109950959	2.89220451614122e-18	0.725130357311594
WWP1	0.620043083473651	2.90796550225307e-18	0.725075076939573
NDUFA10	0.619874226357097	2.98743037745064e-18	0.724800802966459
SUN1	0.619830464784652	3.00836871821494e-18	0.72472973642592
PRPF4	0.619805962642044	3.02015469253239e-18	0.724689948941785
SUDS3	0.619784398282466	3.03056487687e-18	0.724654933561703
SMAD7	0.619559445737325	3.14127383563845e-18	0.724289754827109
SNHG17	0.619397712056515	3.22330326171051e-18	0.724027305080383
LRRC47	0.619177710226609	3.33825520615493e-18	0.723670438904048
GOLGA5	0.619127213364311	3.36520021651881e-18	0.723588549917424
MNAT1	0.618900366203654	3.48889134289022e-18	0.723220782242777
OLA1	0.618896254795482	3.49117364612882e-18	0.723214118317007
DLAT	0.618789956867644	3.55069047450961e-18	0.723041845695991
RAB35	0.618786447012471	3.55267248395744e-18	0.723036158046389
NUDT21	0.618779562536542	3.55656327787401e-18	0.723025002008112
OSBP	0.618773025587674	3.56026152037438e-18	0.72301440926712
PICK1	0.618620445967645	3.64765839333464e-18	0.722767202406308
CNOT3	0.618341792862866	3.81271386693434e-18	0.722315928492482
ZNF507	0.618206557888832	3.89542761040133e-18	0.722097008522418
YWHAG	0.617949140617102	4.05774659455644e-18	0.721680462073374
CRLS1	0.617937471291477	4.06525945648408e-18	0.721661584131442
BTBD10	0.617935007117199	4.06684766146624e-18	0.72165759779297
MRPL39	0.617840203193099	4.12841319458915e-18	0.721504246711713
XPO6	0.617756815667687	4.1833173160887e-18	0.721369386362468
PSMB3	0.617551519531189	4.3215482340465e-18	0.721037462295398
RARS	0.617472201355111	4.3761423496721e-18	0.72090925661328
ZNF316	0.617471660115715	4.3765171866993e-18	0.720908381852426
CCNK	0.617400194533632	4.42628753641847e-18	0.720792886191473
KDF1	0.617310322995219	4.48966209095044e-18	0.72064766800678
EPHB4	0.617305108571602	4.49336623543764e-18	0.720639243122477
TDRD3	0.616960822601561	4.74465888333123e-18	0.720083178014991
ASCC2	0.616813464558493	4.85636577452614e-18	0.719845292819108
SMCHD1	0.616723514505888	4.92581290773755e-18	0.719700117638125
KIAA0556	0.616689679440456	4.95218617014919e-18	0.719645516151679
RPS25	0.616635529071929	4.99468196833826e-18	0.719558138405858
C6orf226	0.616631593735483	4.99778417327184e-18	0.719551788662291
NAE1	0.616583916767968	5.0355176215467e-18	0.719474864877667
RPUSD2	0.616416189213831	5.17048987692752e-18	0.719204305003545
AC024560.3	0.61627333695306	5.2882278849133e-18	0.718973942393336
OSBPL10	0.61613941685807	5.40098158777002e-18	0.718758043119378
BROX	0.615839602835154	5.66199562488668e-18	0.718274906079233
RPP40	0.615682296022585	5.8038355000306e-18	0.718021528065085
BRCA1	0.615497697616311	5.97471611015906e-18	0.717724291579218
PAPD4	0.615416858306685	6.0510872638427e-18	0.717594160052856
TBC1D7	0.615321881735133	6.14203378801551e-18	0.7174412976154
RPE	0.615289833047548	6.17302299735669e-18	0.717389722535657
CC2D1A	0.615265948666744	6.19621712673344e-18	0.717351288181009
ADAT1	0.615221946193042	6.23917115534868e-18	0.717280484879391
ZNF526	0.615119407532318	6.34039904360814e-18	0.717115516364597
MFSD1	0.61504321878327	6.41665155475385e-18	0.716992962374293
STX8	0.61493117548442	6.5304193174482e-18	0.716812767831398
C7orf26	0.614881204014938	6.58179337696455e-18	0.716732413686483
SIKE1	0.614836162547874	6.62843738270075e-18	0.71665999379093
STX17	0.614761407153248	6.70656652069972e-18	0.716539812607245
TPT1	0.614523422256711	6.96133284340098e-18	0.716157332248063
METTL22	0.614460724589543	7.03001068224609e-18	0.716056596839187
KCMF1	0.614419116772454	7.07595216700321e-18	0.715989753061975
NUBPL	0.614415012553006	7.08049972904449e-18	0.715983159850144
UCHL5	0.614335667471229	7.16897924684457e-18	0.715855706663053
KIDINS220	0.61432732661269	7.17834285613553e-18	0.715842309777007
METTL15	0.614095291373933	7.44367513100452e-18	0.715469708724027
VDAC1	0.614008654687543	7.54518181254946e-18	0.715330631666155
GFER	0.613954856661852	7.6088930335115e-18	0.715244282154411
AC009403.2	0.613691752516499	7.92812986243779e-18	0.714822113815296
ACTR6	0.613524564969229	8.13774902665026e-18	0.714553963752306
CCDC6	0.613405871907721	8.28984367775202e-18	0.714363646943084
RRP9	0.613375623756363	8.32904606029817e-18	0.714315153052032
TRMT6	0.613339001523603	8.37675192920113e-18	0.714256444082692
DYNC1H1	0.613210385167249	8.54641883778473e-18	0.714050293155935
TMEM68	0.613196329658722	8.56516276055793e-18	0.714027767639844
RP11.613M10.6	0.613091489963	8.70624628731388e-18	0.713859769991335
ARFGEF1	0.613048853459731	8.76426988779633e-18	0.713791458131549
ETF1	0.613029219725693	8.79111615988328e-18	0.713760003046022
MRPS18C	0.612998237908364	8.83364282477329e-18	0.713710369732783
FASTKD2	0.612988436655189	8.8471381600811e-18	0.713694668614253
NAA15	0.612830362233931	9.06759397327683e-18	0.713441483011139
COG4	0.612758205894446	9.17000151693226e-18	0.713325937318874
NCK2	0.612674580199815	9.29010133366967e-18	0.71319204593676
HPS1	0.612526262016104	9.50690168857137e-18	0.712954630753495
HSCB	0.612216252071628	9.97613864504414e-18	0.712458615966356
RRM2B	0.612215672308501	9.97703704077292e-18	0.71245768862966
STAG3L2	0.612095850077227	1.01644192105637e-17	0.712266054410639
ANP32B	0.6120471062273	1.02416267276422e-17	0.712188110207277
SF3B3	0.611653442334581	1.08865311651091e-17	0.711558891491518
TTC39B	0.611498543356224	1.11510233007319e-17	0.711311439072021
PEX5	0.611429298018878	1.12712819050952e-17	0.711200843281708
NDUFV2	0.611366215777346	1.13819395832184e-17	0.711100103951311
ACVR1B	0.611263456966271	1.15644742355677e-17	0.710936029597198
SART3	0.611134810193556	1.1797030644103e-17	0.710730666476474
VPS29	0.611107512259916	1.1846961979801e-17	0.710687096506496
PEX3	0.611035210514351	1.19802108596841e-17	0.710571707593427
RPL39L	0.610707144792206	1.2603448836537e-17	0.710048340195235
XRCC1	0.61051940572793	1.2974239998334e-17	0.709748988142699
FOXJ2	0.610456342633553	1.31011671177253e-17	0.70964845787564
TNFRSF10B	0.610447907013128	1.31182372322505e-17	0.709635011403041
HARBI1	0.610340742057024	1.3336994485075e-17	0.709464208484762
VPS4B	0.61018309937178	1.36652845982377e-17	0.709213017258933
NIFK.AS1	0.610053904768577	1.39402072728698e-17	0.709007213212637
PARP1	0.610051203515285	1.39460127631518e-17	0.709002910729501
BECN1	0.609919208150054	1.42325914581516e-17	0.708792699593604
PFDN1	0.609891256147935	1.42940129636362e-17	0.708748191142252
DUSP12	0.609776153640765	1.45496788374691e-17	0.708564936907031
ZNF213	0.609639408542558	1.48592283703538e-17	0.708347278806564
NRDE2	0.609472674671572	1.52453783547408e-17	0.708081965502049
MIER2	0.609467101544312	1.52584534358344e-17	0.708073098810954
SMAD1	0.609376251846217	1.54731468941754e-17	0.707928572969388
CTNNA1	0.609350694013777	1.55340745360381e-17	0.707887919554863
MAVS	0.609345964827815	1.55453741743951e-17	0.707880397324099
TSSC1	0.609328934174209	1.55861327888914e-17	0.707853308982519
PSMB2	0.608968280375967	1.6474201334408e-17	0.707279875935241
ENPP4	0.608901095299241	1.6645014169791e-17	0.7071730971175
CTBP2	0.608801000791753	1.69027105042067e-17	0.707014040317714
VPS45	0.60866830711437	1.72503508651672e-17	0.706803228753032
YWHAQ	0.60865703607476	1.72801993662278e-17	0.706785324850046
AP3B1	0.608536923337818	1.76014383873252e-17	0.70659455152714
TSKU	0.608456929440255	1.78186095275761e-17	0.706467522945931
ALG9	0.608391824276417	1.79972904807592e-17	0.70636415184475
CUL3	0.608046557371944	1.8974530766134e-17	0.705816169489186
CCDC93	0.6079947953478	1.9125436837714e-17	0.705734048066684
ZNF407	0.607880344871737	1.94632782542933e-17	0.70555249934472
ASXL1	0.607456896686189	2.07646809321632e-17	0.704881146659103
NCOA5	0.607143988323497	2.17805982777833e-17	0.70438540009524
KCTD20	0.607111201414004	2.18898165322355e-17	0.704333472453681
AEN	0.606901478912969	2.26011995734654e-17	0.704001393079082
IKZF5	0.606776438277596	2.30360350106589e-17	0.703803464573706
ZNF619	0.606688125022529	2.33480627267491e-17	0.703663700974553
AP5Z1	0.606579325183999	2.37381541377813e-17	0.703491548111062
BRF1	0.606388740981365	2.44368758752705e-17	0.703190075311178
MAN1B1	0.606166741706741	2.52761258163102e-17	0.702839047961008
C9orf41	0.605957474823719	2.60929866012645e-17	0.702508289911891
SLC12A8	0.605888130203267	2.63693151233987e-17	0.702398716091071
ACOT7	0.605724778292536	2.70315969292342e-17	0.702140655602279
EIF4EBP1	0.605594626147805	2.75708815190336e-17	0.70193510125583
NDUFAF6	0.605589799063898	2.75910833211047e-17	0.701927478638575
GTF2B	0.605539085856849	2.78041987713194e-17	0.701847399890309
VPS13D	0.605505035206447	2.79481934933883e-17	0.70179363652894
DNAJC8	0.605416187487947	2.83273551454309e-17	0.701653369286426
SEC31A	0.605249464465818	2.90524616967814e-17	0.701390221641852
MAP7	0.605224119795193	2.91642658087192e-17	0.701350226165189
CNDP2	0.605199315674187	2.92740922720807e-17	0.701311085584346
DNAJA3	0.605150713320945	2.94904640117789e-17	0.701234397078052
DCK	0.605066408440981	2.98694898904494e-17	0.701101391276156
ATP9A	0.604991087600079	3.02121464980103e-17	0.700982577483599
LAMP3	0.604815966829174	3.10237321455301e-17	0.700706401708149
ZDHHC6	0.604675201950952	3.16915016334456e-17	0.700484474069121
CDS1	0.604493537010037	3.25740782248563e-17	0.700198152056523
ESCO2	0.604353540480122	3.32705552063109e-17	0.699977571205124
PPP2R3A	0.604351359345462	3.32815205229511e-17	0.699974135038491
ATG16L2	0.604333443080448	3.33717254622695e-17	0.699945910236407
ADCK2	0.604052925548578	3.48156136261655e-17	0.699504115956372
INTS2	0.603842168483641	3.5940399559187e-17	0.699172344299997
ARL13B	0.603821076837026	3.60548978113604e-17	0.699139149358508
MICAL3	0.603708570271398	3.66716968860577e-17	0.698962104157893
ELP4	0.603693365617299	3.67558405075601e-17	0.698938180359074
COX6C	0.603498016904197	3.78538349492936e-17	0.698630869918932
ATG13	0.603392815163602	3.84583470477688e-17	0.698465420299466
ST13	0.603302898747873	3.89824919522453e-17	0.698324035920858
ARHGEF11	0.603226371156921	3.94340811599033e-17	0.698203723098428
ZNF236	0.60316281527956	3.9813004799513e-17	0.698103817023147
LIG4	0.603029552028784	4.06191101002581e-17	0.697894374167141
INTS6	0.602902163568489	4.1404570775742e-17	0.697694213857334
RAB40C	0.602843511928021	4.17711780761241e-17	0.69760207315836
MAP2K2	0.602761690182496	4.22879135682296e-17	0.697473549728457
SERBP1	0.602459685636891	4.42497974284134e-17	0.696999341288178
SCAND1	0.602406780615952	4.46025113749841e-17	0.696916297553189
FAHD2A	0.602300790399324	4.53174212096142e-17	0.696749952259262
SETD3	0.602245000888915	4.56982079728315e-17	0.69666240735416
KANSL3	0.602212114741377	4.59241317996726e-17	0.696610806732617
ATP6V1D	0.602102062117043	4.66881419717176e-17	0.696438149933455
BAIAP2L1	0.601927834745004	4.79231188957568e-17	0.696164885526917
RSAD1	0.601882926218589	4.82465810135094e-17	0.696094463967613
MYH9	0.60188136245007	4.82578826829476e-17	0.696092011912376
CCDC94	0.60176191010126	4.91288742243704e-17	0.69590472696067
POLR2K	0.601639591348815	5.00366722208945e-17	0.695712991615883
TMCO1	0.601544112835042	5.07566386775357e-17	0.69556335923392
YTHDC1	0.601473081518233	5.12988117943252e-17	0.695452057575309
CYC1	0.601453963768371	5.14456985811578e-17	0.695422103794581
ELP6	0.601427099709409	5.16527966876472e-17	0.695380014883949
ABHD12	0.6010622853201	5.45471016968017e-17	0.694808657552372
ZNF592	0.601008145154686	5.49899105068567e-17	0.69472389888288
TOP3A	0.600994923121146	5.50985848788747e-17	0.694703200554126
RBPJ	0.600778529570636	5.69072589683801e-17	0.694364522117834
PPM1G	0.600746834113283	5.71769999898199e-17	0.694314926998191
SLC45A4	0.600677166807829	5.77742927062531e-17	0.694205926230736
MPPE1	0.600596594463731	5.84726808396905e-17	0.694079881346203
RNF216	0.600559075493844	5.88006961832488e-17	0.694021194341219
ZFYVE21	0.600533254272651	5.90274853924754e-17	0.693980807305556
CPSF2	0.600501664150332	5.93061052243978e-17	0.693931399781781
DGUOK	0.600439068773359	5.98619854478282e-17	0.693833508136983
TRMT44	0.600380999531473	6.03822189710159e-17	0.693742705111912
DCAF5	0.60036962023231	6.04846805218381e-17	0.693724912432237
JRKL	0.600346117146017	6.06968449539569e-17	0.693688164194334
ATP6V1H	0.600226528991424	6.17876854934406e-17	0.693501207308822
MRPL10	0.599913031356651	6.47389829800627e-17	0.693011303132385
SNRPC	0.599845019100389	6.53971985040949e-17	0.692905058078658
TIMM17A	0.599830855833072	6.55350890295836e-17	0.692882934695138
ATXN10	0.599777064340699	6.6061383091386e-17	0.69279891636618
VPRBP	0.5996187941708	6.76339449028317e-17	0.692551759173402
MAP2K5	0.599605959223428	6.77630626647618e-17	0.692531719128407
STAU2	0.599520348050063	6.86304775443049e-17	0.692398061107295
ZNF138	0.599391470843636	6.99567484535719e-17	0.692196895600763
PDCD2L	0.59930436075178	7.08673369125592e-17	0.692060952203747
REEP5	0.59917337120113	7.22584378251406e-17	0.691856572519994
H1FX	0.599040028477856	7.37019083971609e-17	0.691648572640834
ARHGAP17	0.599014331537698	7.39833028346274e-17	0.691608494217107
LEO1	0.598984272924474	7.43137913050811e-17	0.691561615519467
ELL	0.598890963061374	7.53489249356701e-17	0.691416108446415
TINF2	0.598886408136013	7.53998138407539e-17	0.691409006160969
UBE2V2	0.598840943550633	7.59095998282122e-17	0.691338118636742
C6orf203	0.598812405002021	7.62313150895847e-17	0.691293624944301
MTHFD1	0.598399861522549	8.10333679058874e-17	0.690650704033707
NUMB	0.598121851495669	8.4434728870215e-17	0.690217723210967
POFUT1	0.597956553393142	8.65227683078042e-17	0.689960389463255
RQCD1	0.597926641968313	8.69059583890597e-17	0.689913832241516
ERI2	0.597667031104456	9.03021443877035e-17	0.689509855989667
MRPS23	0.597644033012864	9.06091751774428e-17	0.689474078438009
SRPRB	0.597568437066364	9.16256008724179e-17	0.689356486507441
TRAPPC10	0.597553209015405	9.18316927743237e-17	0.689332800783263
IL17RC	0.597054474232125	9.88373392176657e-17	0.688557438483488
MRE11A	0.59703050650093	9.91868367775901e-17	0.688520194922338
SDCCAG3	0.597024166174791	9.92794930870328e-17	0.688510342939151
MTRR	0.596596926626051	1.05721695744917e-16	0.687846739046699
CDC42BPB	0.596571742715939	1.06113915952656e-16	0.68780763888636
TOP2B	0.59653998739496	1.0661050652099e-16	0.687758338652289
MPLKIP	0.596478758376639	1.07574421115407e-16	0.687663288596991
BOD1L1	0.596320042410144	1.10112840733905e-16	0.687416952949359
EZH2	0.596304625216944	1.10362509007122e-16	0.687393028499228
DCTN5	0.596227742140295	1.11615838813532e-16	0.687273731281529
ATAD5	0.596218651324294	1.11764950758124e-16	0.687259626450606
ILF2	0.596196857863902	1.12123210065778e-16	0.687225813832224
RECQL5	0.59609866584795	1.13751328650767e-16	0.687073485533789
SACM1L	0.595976172043783	1.15814778810295e-16	0.686883495894818
KCTD18	0.595906267296222	1.17008680059428e-16	0.686775091913598
ESF1	0.59590192864682	1.17083174473218e-16	0.686768364264662
TBC1D19	0.595723596326498	1.20185525981126e-16	0.686491883109223
STK24	0.595534951230019	1.23554624666771e-16	0.686199512425122
NUP214	0.595513938042017	1.23935568084064e-16	0.686166951539863
NCBP1	0.595286878637943	1.28125719394867e-16	0.685815193231593
GTF2A2	0.595218416636791	1.29416032598615e-16	0.685709161439987
SUMF1	0.595196972830627	1.29822789946277e-16	0.685675952700695
LPP.AS2	0.595134317632811	1.31018431018969e-16	0.685578929866205
CYB5A	0.595051444933248	1.32616405907084e-16	0.685450617031871
ELF2	0.595035056224874	1.32934663547513e-16	0.685425244510797
USP48	0.594576606297322	1.42145909465327e-16	0.684715795897192
VPS26A	0.594356531374633	1.46786224391473e-16	0.684375443756426
NEK1	0.594309624735612	1.47794209425685e-16	0.684302919102897
RECQL	0.594114440108871	1.52061618604352e-16	0.684001201695383
RUSC2	0.594032722150632	1.53883766219277e-16	0.683874913770642
CNOT8	0.593962634452485	1.55463549501868e-16	0.683766614483939
MSANTD3	0.593795443340177	1.59296257706453e-16	0.683508327555578
FNIP2	0.593467178812319	1.67091646844626e-16	0.6830014350352
TRUB2	0.59327207832876	1.71899898483081e-16	0.68270031336917
MRPL17	0.593261677620524	1.72159981246365e-16	0.682684263745797
NAT9	0.593255541529888	1.72313602018523e-16	0.682674795116302
MTA3	0.593073074963016	1.76943416861329e-16	0.68239327872174
NUDCD1	0.592961004215047	1.79847006698513e-16	0.682220418277443
MAPK14	0.592901725136179	1.81401595931805e-16	0.682128999219346
PMM2	0.59284571060211	1.82882622435393e-16	0.682042623785335
DNAJC16	0.592597489886093	1.89588874308231e-16	0.681659969318484
RAB11FIP1	0.592582971152241	1.89988476022895e-16	0.6816375927618
SCYL2	0.592379817250789	1.95666905944909e-16	0.681324550216826
CMAS	0.592356277146576	1.96335498655175e-16	0.681288284463147
PARD6B	0.592350128134225	1.9651051167111e-16	0.681278811585564
GABPB2	0.592293898180244	1.98118006732966e-16	0.68119219130864
RPL21	0.592177203579617	2.01495125001524e-16	0.681012455715684
DPY19L3	0.592130671679166	2.02857362675613e-16	0.68094079692714
ZC3H8	0.592025351946342	2.05973920224887e-16	0.68077862775838
ZFAND4	0.591993044756802	2.0693926752675e-16	0.680728888049933
RFK	0.591816672150743	2.1228770224926e-16	0.680457398820498
C9orf156	0.591794956751121	2.12955471095983e-16	0.680423978475783
DECR1	0.591758510338223	2.14080843622224e-16	0.680367889838935
RPRD2	0.591634675873716	2.17948075977466e-16	0.680177344538121
ANKRD54	0.591363715949677	2.2664925208963e-16	0.67976056562717
CRAMP1L	0.591324414236899	2.27939156588084e-16	0.679700130480784
SLU7	0.591243921640764	2.3060337462441e-16	0.679576368647692
MCUR1	0.59118073130331	2.32716180961808e-16	0.679479222686614
HIGD1A	0.591086775046241	2.35892639079492e-16	0.679334799221499
NLK	0.591074073027699	2.3632530111383e-16	0.67931527639439
UBE2G2	0.590815145618974	2.45315746958432e-16	0.678917406703014
MIB1	0.59056650532012	2.54262773689034e-16	0.678535520230804
PDCL3	0.590475725446973	2.57608107532314e-16	0.678396134401847
AKTIP	0.590446335819506	2.58700322948481e-16	0.678351013703187
RPL35	0.590442355497616	2.58848591910562e-16	0.678344903061867
C17orf80	0.590287184774639	2.64693869448565e-16	0.678106717330684
EIF2D	0.590031875063808	2.74592895661515e-16	0.677714964802609
EDEM1	0.590015967060078	2.75221507737823e-16	0.67769056122448
PVRL2	0.589929958274296	2.78644586524158e-16	0.677558632129435
HMGXB4	0.589801969613951	2.83815480296188e-16	0.677362348006234
UPF2	0.589739025104815	2.86392751662925e-16	0.677265832625518
RSU1	0.589713957997455	2.87425475026915e-16	0.677227399267242
KIAA0930	0.58962376212273	2.91171550028292e-16	0.677089123673337
KIAA0753	0.589521112606162	2.95492847514577e-16	0.676931783339232
PRKD2	0.589210908645114	3.08935567224207e-16	0.676456482544714
COG2	0.589191505015864	3.09795976226836e-16	0.67642676075736
SNX13	0.589099646501608	3.13901075198321e-16	0.676286069287446
URGCP	0.589073244285178	3.15090763628337e-16	0.676245635688753
TEX10	0.589069677771887	3.15251808324177e-16	0.67624017390986
ANKFY1	0.589054987485246	3.15915990536504e-16	0.676217677491215
SIN3A	0.589037799140894	3.16694849667485e-16	0.676191356352584
C2orf76	0.589022707236582	3.17380257242883e-16	0.676168246241956
ANAPC5	0.588824769806547	3.26504824364086e-16	0.675865204480053
GPATCH2	0.588681077504271	3.33288668830256e-16	0.675645279621883
PGRMC2	0.588327663211274	3.50564245143634e-16	0.675104611841182
MYBL2	0.58831788498821	3.51054438853714e-16	0.675089657601576
KMT2A	0.588205616890398	3.56730721903024e-16	0.674917980221905
NXPE3	0.588185130707807	3.57776124268993e-16	0.674886657038639
MTA1	0.588182423256856	3.57914507973618e-16	0.674882517457582
COX7A2L	0.587711473702692	3.82797678654152e-16	0.674162761439992
BMP8B	0.587702689236138	3.83277493524224e-16	0.674149341853421
CAAP1	0.587581957446698	3.89931729867217e-16	0.673964927428633
HYAL2	0.587568393039667	3.90686351579411e-16	0.673944210674325
PALB2	0.587442993281926	3.97730480622539e-16	0.673752713023865
MRI1	0.587301294964141	4.05839353202578e-16	0.673536377719066
NOP56	0.587213139654907	4.10965326404003e-16	0.673401815953688
MRGBP	0.58707816007072	4.18936648438433e-16	0.673195822015292
ACIN1	0.587024181547637	4.22166450600076e-16	0.67311345869818
PES1	0.586828241358592	4.34095990279916e-16	0.672814549583698
TMEM234	0.586562059966473	4.50830373299461e-16	0.672408654576844
ALDH3A2	0.586337008145449	4.6546875807532e-16	0.672065628004178
GAL	0.586218531123773	4.7336034965545e-16	0.671885099395417
TMEM144	0.586155536085614	4.77609371925055e-16	0.671789126664269
TMEM104	0.586144155541344	4.78380949956593e-16	0.671771789594462
CTA.204B4.2	0.585994904478924	4.88613143187939e-16	0.671544453802677
C16orf62	0.585853817983549	4.98481780522923e-16	0.671329609768716
RBBP8	0.58585273282862	4.98558432923482e-16	0.671327957523462
SNRPB2	0.585719309775275	5.08071242127481e-16	0.671124833382445
SPAG9	0.585407689773415	5.30984309251789e-16	0.670650609190583
GAS2L1	0.585361555506345	5.34461081990636e-16	0.670580424307782
INTS3	0.585141671738881	5.51339556335729e-16	0.670245990426756
USP32	0.58489994002091	5.70495412585489e-16	0.669878477721101
RPS6KB1	0.584849190520923	5.74598724239002e-16	0.669801341647418
EDC3	0.584809460085269	5.77831181234792e-16	0.669740958720721
ANKS1A	0.584773063644091	5.8080795299869e-16	0.669685646592595
C17orf85	0.584678050835003	5.88649498034214e-16	0.669541271294548
TMEM192	0.584658589746078	5.90268348618805e-16	0.66951170249434
PSMG3	0.584319029654835	6.19223497397548e-16	0.668995945934647
C16orf70	0.584281650834367	6.22494314044749e-16	0.668939190375282
MYO1D	0.584247147036678	6.25528511166385e-16	0.668886803557346
SURF4	0.584027325894188	6.45200751820888e-16	0.66855312628164
WNK1	0.583960681753863	6.51283206412142e-16	0.668451989565729
RBM6	0.583898274809601	6.57029644018576e-16	0.668357293893859
FKBP8	0.5838881207423	6.57969298881719e-16	0.668341887204414
FARP2	0.583879530981671	6.58765216810084e-16	0.668328854242061
MARK2	0.58387326105256	6.59346774659086e-16	0.668319341209291
PPP1CC	0.583798677061511	6.66303236290521e-16	0.668206186957578
TUBD1	0.583722423252901	6.73489459414389e-16	0.668090514814683
VPS13B	0.583688329855957	6.76726860143868e-16	0.668038802368477
RAB11FIP4	0.583640835715202	6.8126207277229e-16	0.667966769041521
MAGI1	0.583497588858568	6.95121042779375e-16	0.667749546333224
ASB16.AS1	0.58339616150156	7.0509996526056e-16	0.667595772933381
PABPC1L	0.583226138996641	7.22141978983173e-16	0.667338064716705
TUT1	0.582995912788888	7.4586029160235e-16	0.666989227360678
OXSR1	0.582968037875012	7.48783090034096e-16	0.666947001088978
PBRM1	0.582939219762306	7.51816533859632e-16	0.666903348199464
MAN2B2	0.58290192491164	7.55760056401541e-16	0.666846858276769
C11orf80	0.582688205454856	7.78750751873354e-16	0.666523212499481
PRR14L	0.582598961943862	7.88551728482281e-16	0.666388102829494
KIAA0355	0.58249992516551	7.99569120279612e-16	0.666238191597185
EHD4	0.582489257359371	8.00764786270052e-16	0.666222045380576
HIBADH	0.582323134371293	8.19610769195695e-16	0.665970649754261
GPR180	0.582317304805675	8.2027990819315e-16	0.665961829149435
MRPL46	0.582079694654957	8.48011931487857e-16	0.665602382834376
ATG14	0.58198290394717	8.59568918005817e-16	0.665456005162774
ARL6	0.58198250000831	8.59617469516726e-16	0.66545539433377
NIT1	0.581924847733638	8.66574505501686e-16	0.665368218065353
ROCK1	0.581852220376584	8.75416838615399e-16	0.665258410494183
MTBP	0.581753187226112	8.87616030089403e-16	0.665108701786092
TSC2	0.581554449279111	9.12599539980803e-16	0.664808347687872
SECISBP2	0.581451204531528	9.25847946381633e-16	0.664652354559646
ZNF574	0.581410604966343	9.31108934124682e-16	0.664591020176527
RP11.1149O23.3	0.581211309889083	9.57359927137321e-16	0.664290005478117
TCF20	0.581073734711508	9.75900993027819e-16	0.664082273769343
TFRC	0.580806211686888	1.01296335815988e-15	0.663678470751
MGAT1	0.580795295248833	1.01450451016181e-15	0.663661997347843
CC2D1B	0.580725442462044	1.02442041374408e-15	0.663556593766234
NMD3	0.580638351215583	1.03691587933099e-15	0.663425196474021
CAV1	0.580599950622591	1.04247254033975e-15	0.663367266664975
TIGD5	0.580591626877004	1.04368083188077e-15	0.663354710263587
BRCA2	0.580493085130178	1.05808958082834e-15	0.66320607358012
MDH2	0.580467316721635	1.06188932261946e-15	0.663167209707343
MLLT1	0.580372529507304	1.07598126816634e-15	0.663024266866981
WDTC1	0.580359781219529	1.07789040893389e-15	0.663005043757908
RP11.352M15.2	0.580193167654234	1.10314775352428e-15	0.662753847031498
OPA3	0.580136032898791	1.11194115594862e-15	0.662667724063068
TVP23B	0.580047789789297	1.12565683834647e-15	0.662534726337452
ATAD2	0.58002837370521	1.12869676884318e-15	0.662505465673322
NUBP1	0.579996543319984	1.13369771055208e-15	0.662457498406198
PRC1	0.579988716706778	1.13493067367158e-15	0.662445704385135
TRMU	0.579862372584248	1.15501618189891e-15	0.662255337171941
TOB1	0.579582744389619	1.20071071874785e-15	0.661834160729463
PSMD14	0.579578390439331	1.20143596504717e-15	0.661827604428188
PHGDH	0.579556971951585	1.2050099115331e-15	0.661795352590018
THEM4	0.579479551964306	1.21801511364168e-15	0.661678784063595
RBL1	0.57945930034582	1.22143955843604e-15	0.661648294518983
PXK	0.579375366311571	1.23573276421757e-15	0.661521940276397
KDM4B	0.579202955961153	1.26560627858462e-15	0.661262451855195
TBC1D14	0.578993664850541	1.30281764778382e-15	0.660947560344948
NSA2	0.578874551305135	1.32446996828761e-15	0.660768397857166
BAHD1	0.578646151328467	1.36697435314656e-15	0.660424958066465
GINS1	0.578590017193333	1.37762267874648e-15	0.660340571353725
TTC37	0.578535342188818	1.38807197153135e-15	0.660258386080142
CAMK2D	0.57847191271663	1.40029126831637e-15	0.660163051233439
LRP5	0.578411233705224	1.41207886264348e-15	0.660071860184523
ADORA2B	0.578393062295739	1.41562765960174e-15	0.660044553274307
ING3	0.578360885508486	1.42193299674612e-15	0.659996202033717
USP47	0.5782740798511	1.43908030320592e-15	0.659865774864447
SMG7	0.578205584476003	1.45275285577288e-15	0.659762873131753
ENDOG	0.57815279964364	1.4633757430331e-15	0.65968358196017
CHMP4B	0.578095823782435	1.47492709273295e-15	0.659598003357744
ANKRD28	0.57804937946734	1.48440901563688e-15	0.659528249560326
SGTA	0.578011134080526	1.49226168439131e-15	0.659470813793941
TTC39C	0.57799733367392	1.49510516496325e-15	0.659450089696549
VARS2	0.577791574424277	1.5381324881496e-15	0.659141159495982
CARD6	0.577679418966808	1.56209197752525e-15	0.6589728139457
PIP5K1C	0.577570739742776	1.58565591159104e-15	0.658809717458944
SLC25A11	0.57756615560833	1.58665743048046e-15	0.658802838657311
SLC44A1	0.5775101192929	1.59894994138149e-15	0.658718756819607
FAM76B	0.577443033758734	1.61378847959589e-15	0.658618106496435
BDH1	0.577011325451575	1.71254130910156e-15	0.657970682004981
TERF1	0.576889041160202	1.74156875661047e-15	0.657787382543743
SH3BP2	0.576825398165205	1.75686541130767e-15	0.657691999472208
GTF2I	0.576710823669674	1.7847344374656e-15	0.657520310759275
NUP98	0.576646133690971	1.80065953057225e-15	0.657423388501801
RRNAD1	0.576483147132074	1.84139976667782e-15	0.657179240658916
ITCH	0.576173061631556	1.92140555434697e-15	0.656714933692047
PSMA5	0.576137033493917	1.93091821256235e-15	0.656661003016452
RMI1	0.576087738052728	1.94400833767046e-15	0.656587217886002
EP400	0.575990715934059	1.97002527407639e-15	0.656442014060758
SKAP2	0.575769380137096	2.03065485909372e-15	0.65611085258747
PSMD1	0.575589242064838	2.08133900744671e-15	0.655841424123049
ANKRD16	0.575335884909192	2.15471735290341e-15	0.655462624878621
EMC7	0.575225941280474	2.18733899981735e-15	0.655298297366852
POM121	0.575193773389419	2.19697434370294e-15	0.655250223424511
INTS7	0.574986650968551	2.26001299073453e-15	0.65494074886569
YY1	0.574864905904105	2.29788610044277e-15	0.65475889333796
UTP23	0.57468352927115	2.355460048123e-15	0.654488034222423
SAMM50	0.574601661810732	2.38190551097533e-15	0.654365804921744
STXBP3	0.574341436712105	2.46790257400011e-15	0.653977399062195
CYB5R3	0.574197419697998	2.51678984798757e-15	0.653762517127231
SZRD1	0.574162560643528	2.52876412915884e-15	0.65371051331879
RTN3	0.573992277486287	2.58806041507645e-15	0.653456524297685
DSTYK	0.573953779207948	2.60165308088267e-15	0.653399111735703
TMEM230	0.573877032893969	2.62895807512501e-15	0.653284671087505
MED23	0.573748608937913	2.67527530976252e-15	0.653093204680727
MARCH8	0.57371908008201	2.68603713261741e-15	0.653049186257292
FBXW2	0.573521631192227	2.7590901664312e-15	0.652754907932879
MET	0.573447482142793	2.78702153143476e-15	0.65264442165497
SGPL1	0.573223224707888	2.87318588674182e-15	0.652310350561893
GPD1L	0.57313297331276	2.90859053700939e-15	0.65217594125615
RBFOX2	0.57306053430494	2.93731497813598e-15	0.652068074504094
MCM9	0.572960080044512	2.97760655003203e-15	0.651918513145278
CHCHD3	0.572900489595244	3.00176201738395e-15	0.651829803996775
AREL1	0.572866024769218	3.01581970607875e-15	0.651778502149285
FIGNL1	0.572852881388008	3.02119758484699e-15	0.651758938656787
FOXK2	0.572731608441009	3.07126204442425e-15	0.651578448531368
FARS2	0.572639079610729	3.11000334682976e-15	0.651440763272538
METTL6	0.572472182291042	3.18109059107645e-15	0.651192470688549
RPS12	0.572440270563329	3.19486215120034e-15	0.651145003756
AKAP8L	0.572330369965402	3.24273618825527e-15	0.650981552421503
SERAC1	0.572241274643222	3.28205988917733e-15	0.650849066491314
NFXL1	0.572118279816328	3.33711051375314e-15	0.650666204547167
MAP2K1	0.572031368967595	3.37655225243554e-15	0.650537013344301
EXOC7	0.572026373655788	3.37883297612684e-15	0.650529588495536
BMPR2	0.571918641623649	3.42838759132389e-15	0.65036947488804
RPS6KC1	0.571917350884656	3.42898558029756e-15	0.650367556742425
NSD1	0.571904842890474	3.43478570312973e-15	0.650348969039599
ROMO1	0.571881905064621	3.44544714163157e-15	0.65031488294709
FXN	0.57169030872237	3.53576990463415e-15	0.650030218637278
IKBKAP	0.571668731378647	3.54608542501873e-15	0.649998165898412
EXD2	0.571658296653402	3.55108449299909e-15	0.649982665731402
NUP37	0.571492250596169	3.63156454571309e-15	0.649736051090037
PDSS2	0.571486898395841	3.63418804053824e-15	0.649728103060662
FAM204A	0.571380299064529	3.68682651320285e-15	0.649569817854058
MALT1	0.571336694800626	3.70857173944547e-15	0.649505079826629
FBXW5	0.57131976940157	3.71704599396927e-15	0.649479952451615
PIP5K1A	0.571258037614747	3.74811432205286e-15	0.649388311818653
PACS2	0.571198544632739	3.77829539100466e-15	0.649300003762311
GTDC1	0.570996643870999	3.88249743705174e-15	0.649000379955158
TMEM245	0.570993089641757	3.88435665807544e-15	0.648995106343072
WASL	0.570860644905563	3.95426085268919e-15	0.648798613192218
FAM120B	0.570847181722425	3.96143499775455e-15	0.648778641870922
SNUPN	0.570801131517079	3.98606989206201e-15	0.648710334317437
ELMSAN1	0.570711841024964	4.03426275339676e-15	0.648577902415965
RB1CC1	0.570661167957948	4.06186474503312e-15	0.648502755157988
ZC3H7B	0.570654362055667	4.06558596543715e-15	0.648492662616793
SENP6	0.570602873077641	4.09384615303118e-15	0.64841631285777
HDGF	0.570544781086765	4.12596040192789e-15	0.648330179893325
RSF1	0.570426658350902	4.19201986111285e-15	0.64815506547737
ALKBH8	0.570417126620437	4.19739515760752e-15	0.648140936417294
ZZZ3	0.570415074027609	4.19855356982781e-15	0.648137893850846
COMMD6	0.570313036478869	4.25653454205688e-15	0.647986656499126
CREM	0.570056210534318	4.40594773755004e-15	0.64760611130983
FAIM	0.569919725359749	4.48741847522556e-15	0.647403945108533
ANXA7	0.56987028425776	4.5172916931437e-15	0.647330722862143
ZDHHC3	0.569817040990832	4.54967904537155e-15	0.647251876444518
CARM1	0.569742517471951	4.59539138386148e-15	0.647141528612533
PIGP	0.569714407739663	4.61274977693245e-15	0.647099909812125
UBE2E1	0.569698429257987	4.62264532460531e-15	0.647076253218644
NUDT2	0.569650337747473	4.65255365450048e-15	0.647005056226229
TRAF3IP1	0.569596261155737	4.68640945915005e-15	0.646925005528124
PPA2	0.56958048437305	4.69633202214336e-15	0.646901652205682
FANCM	0.569510198461031	4.74078667245255e-15	0.646797620191559
FAF1	0.569460162205037	4.77268343423666e-15	0.646723567733121
ZNF800	0.569392707219853	4.8160154673992e-15	0.646623745857607
CMSS1	0.569350065190986	4.84360563373863e-15	0.646560648779813
GNPAT	0.569339781797779	4.85028219901669e-15	0.646545433201473
CCT6P1	0.569145087989632	4.97839455895105e-15	0.646257408862407
RPL36	0.569081340294482	5.02105416522623e-15	0.646163122901322
RAB3GAP1	0.569048620192041	5.04308844951858e-15	0.646114732197696
ZNF451	0.56892806463069	5.12508900429503e-15	0.645936462093467
ASH1L.AS1	0.568720266006564	5.26949222284031e-15	0.645629267200556
NACC1	0.568582005721948	5.36776112383443e-15	0.645424932360371
MND1	0.568486788486133	5.43647336542258e-15	0.645284238435455
UCHL3	0.568312076957423	5.56478823159199e-15	0.645026141477886
NME1	0.568300375818532	5.57348668426586e-15	0.645008858384246
WBP2	0.56824900724243	5.61183037778023e-15	0.644932988768322
LRRC37B	0.568102139650737	5.72288258628659e-15	0.644716106479909
AAED1	0.567884300648078	5.89155369297773e-15	0.644394517687983
PLEKHF1	0.567713174149784	6.02744472062375e-15	0.644141971436603
ZCCHC10	0.567683840747487	6.0510429936655e-15	0.644098688854774
PLEKHA5	0.567637439007947	6.088556491092e-15	0.644030225617245
PLCG1	0.567567281637382	6.14570605400187e-15	0.643926722344774
TNFRSF25	0.567552679614672	6.15766629586825e-15	0.643905181487959
ATIC	0.567425904280018	6.26246357403032e-15	0.643718185055416
CMTM8	0.567425336285057	6.26293698932138e-15	0.643717347339537
RABGGTB	0.567376172076458	6.30404707062067e-15	0.643644839787377
DIEXF	0.56732708073636	6.34535860298459e-15	0.643572445653984
RANBP3	0.567113669716668	6.52803670682525e-15	0.643257801278588
SKP1	0.566941870600402	6.67881018988894e-15	0.643004589330287
NUP188	0.566856835699042	6.75468848164685e-15	0.642879284653748
ARHGAP21	0.566351010205464	7.22371656623656e-15	0.642134284147669
WDR59	0.566322465384773	7.25111040013138e-15	0.642092260905816
PPP4R1L	0.566306086486712	7.26687455277213e-15	0.642068149049482
CELSR1	0.566298453666633	7.27423229676369e-15	0.642056912776052
CMIP	0.565965400412064	7.60245030082794e-15	0.641566764292958
YARS	0.565817127465267	7.75317226460544e-15	0.641348641125658
NDUFAF2	0.565699207960186	7.87511466784375e-15	0.641175209096439
TPM4	0.56562360930152	7.95427355475828e-15	0.641064039040202
FAM220A	0.565591820693573	7.98779031239118e-15	0.641017297130278
MFSD8	0.565429058309783	8.16156918511572e-15	0.640778010335851
RP4.584D14.5	0.565399874857075	8.1931150476066e-15	0.640735112827841
RAD18	0.565365662852445	8.23024784359527e-15	0.640684826371446
CKAP5	0.565357457411022	8.2391781663018e-15	0.640672766042552
PAK4	0.565335516973243	8.26310326439282e-15	0.640640518872186
FAM188A	0.565211155234118	8.39999925574613e-15	0.640457759219739
CCDC117	0.565111916036866	8.51082387310462e-15	0.640311946260378
CHD9	0.564944309050403	8.70124139044076e-15	0.640065734502063
TOR2A	0.564751383729196	8.92556530525068e-15	0.639782415317002
GOLGA2	0.56463972242816	9.05796391846084e-15	0.639618477278834
ZFAND6	0.564592735254496	9.11424773347994e-15	0.639549501080319
AKT2	0.564583768438495	9.12502733543058e-15	0.639536338590437
NUB1	0.564565326081791	9.14723717926781e-15	0.639509267462902
RYBP	0.564385238981113	9.36690056763645e-15	0.639244965068595
SHANK2	0.564224524159362	9.56726890717724e-15	0.639009160703525
KIF1B	0.564162222693646	9.64606029519403e-15	0.638917767480453
AIMP2	0.564106807275554	9.71667412063171e-15	0.638836483673568
TMEM147.AS1	0.564029468757335	9.81606641940645e-15	0.638723055336187
C5orf42	0.563287836361671	1.08208920631273e-14	0.637636078085267
PMS2	0.563216623889062	1.09224904288488e-14	0.637531775202163
RIPK1	0.563115951559637	1.10677063573676e-14	0.637384344208792
TSEN2	0.562950499712013	1.13104603208516e-14	0.637142099109581
[truncated: 2,153 more rows]
