# Supplementary material for: Integrative analysis of genomic, epigenomic and transcriptomic data identified molecular subtypes of esophageal carcinoma
Source: Aging (Albany NY). 2021 Feb 26;13(5):6999–7019. doi: 10.18632/aging.202556 (PMC7993659; doi:10.18632/aging.202556)
Supplement: Supplementary Table 2 [file aging-13-202556-s003.txt]

Supplementary Table 2. Methylation genes.
MetProbe	ExpGene	Cor	Cor.pvalue	Z_value
cg19648686	AKR1C2	-0.838167037166207	3.50588613451923e-43	-1.21497973448312
cg02800711	USH1C	-0.829834914668871	1.27569303403423e-41	-1.18760598758623
cg06839424	FGFRL1	-0.820851010088371	4.9726813297549e-40	-1.15942072661913
cg20240791	TMEM63A	-0.816243605517352	3.00829903792576e-39	-1.14545737838954
cg12038710	CDH17	-0.813344255038088	9.10091376481281e-39	-1.13683104497297
cg09298971	SLC44A4	-0.812334645570021	1.33208803689031e-38	-1.13385540273494
cg00160522	FGFRL1	-0.797477393463475	2.8137187247003e-36	-1.09164399766427
cg05384198	TBC1D2	-0.79456383997725	7.62955930893468e-36	-1.08369097823126
cg05652551	PLS1	-0.791314740459836	2.27736160313676e-35	-1.07493896970725
cg11609668	TAGLN	-0.788380600485616	6.01348326738666e-35	-1.06713821049049
cg17129554	CANT1	-0.786975937685658	9.52011911771433e-35	-1.0634374609634
cg09328356	ASPHD1	-0.782049637460104	4.64110976496594e-34	-1.05062606023356
cg10816243	GABRP	-0.774295841143655	5.17589053445901e-33	-1.03096690192594
cg11103390	ECHDC3	-0.774230301854283	5.28031574600636e-33	-1.03080326507779
cg05338167	CALML4	-0.769734741453764	2.0456026627647e-32	-1.01967650416937
cg04237003	MYRF	-0.766921679280966	4.70014320373683e-32	-1.01280980485486
cg05991820	ECHDC3	-0.766424170459748	5.43849749379803e-32	-1.01160288164
cg06392589	IL20RB	-0.765635205931236	6.84932100166362e-32	-1.0096934720993
cg03596167	ERN2	-0.764969264928717	8.31555102854435e-32	-1.00808613122404
cg13068653	TAGLN	-0.763951395574127	1.11716516321211e-31	-1.00563697394001
cg23659134	GSTO2	-0.759202848023984	4.34396317345826e-31	-0.994330586073984
cg14981637	SLC44A3	-0.757459122212965	7.09646367288511e-31	-0.99022704999753
cg06360527	SOX15	-0.75593038520279	1.08752910694276e-30	-0.986650319150141
cg18755783	SPG20	-0.755610141742101	1.1887913374671e-30	-0.985903502323092
cg10878307	PRR15L	-0.754353758555401	1.68353242078524e-30	-0.982981690647786
cg13159929	SOX15	-0.752948751163833	2.47821144087199e-30	-0.97972942464455
cg16786481	ERN2	-0.752202637126363	3.03984490756942e-30	-0.978008799143225
cg11835619	ERBB3	-0.751859668327894	3.33829508427341e-30	-0.977219365327578
cg10313879	PRKCZ	-0.750109594741866	5.37081092261236e-30	-0.973205623872404
cg18246056	CLDN18	-0.749952567859159	5.6038430227069e-30	-0.972846667020167
cg23894219	ANKRD65	-0.749757784252733	5.90674659519162e-30	-0.972401668266604
cg09684338	LCK	-0.749165003763579	6.93099387085832e-30	-0.971049237448133
cg07841477	ERN2	-0.749092864861723	7.06697706577277e-30	-0.970884839220596
cg04145890	FGFRL1	-0.746717948100395	1.33486085597604e-29	-0.965495075203164
cg22687077	CANT1	-0.746337938670243	1.47688236007152e-29	-0.964636676963817
cg01039117	MED24	-0.742291773614105	4.28632756313197e-29	-0.955564298683213
cg00338702	CHFR	-0.741600533965423	5.13184935860764e-29	-0.954026555519195
cg04071104	CHDH	-0.741309823514585	5.53455525540733e-29	-0.953380882646508
cg09082823	USH1C	-0.740070030926333	7.62975128204221e-29	-0.95063419701988
cg01025720	ATP11A	-0.739792777785451	8.19561987483127e-29	-0.950021484899634
cg15246238	FSCN1	-0.738622537920951	1.10737517035552e-28	-0.947441428197934
cg07178563	INPP5D	-0.738275445847363	1.21040211772157e-28	-0.946678073468319
cg03956353	EPS8L3	-0.736624017169795	1.84465252406349e-28	-0.943057841866324
cg22862526	ANG	-0.735667757837543	2.35095816837859e-28	-0.940970344111311
cg14807544	FOXA3	-0.735470709413697	2.47111353522386e-28	-0.940540986608487
cg12258471	ALDH3A1	-0.735425318110719	2.49963537106867e-28	-0.940442119913758
cg04420917	LGALS4	-0.733742684268579	3.8186444299576e-28	-0.936787279224254
cg20691436	CALML3	-0.733321957103697	4.24332928540251e-28	-0.935876476859729
cg00515905	EPS8L3	-0.733011997068055	4.58554951230346e-28	-0.935206243928384
cg00491404	EPS8L3	-0.732177286782673	5.64767364896098e-28	-0.93340459984635
cg00975263	CEMIP	-0.731717338537053	6.33258113098208e-28	-0.932413872347684
cg04511125	THNSL2	-0.730538254962269	8.48298873536639e-28	-0.929880668387679
cg26178664	CALML3	-0.729801093892815	1.01762943626492e-27	-0.928301664595708
cg23957643	EPS8L3	-0.72968954918819	1.04598920033895e-27	-0.92806305188327
cg21237418	RAB34	-0.729518646015532	1.09095234580335e-27	-0.92769762261681
cg16321975	INPP5D	-0.729450468892494	1.10941397445174e-27	-0.927551899006599
cg17972013	SNHG18	-0.729322577269512	1.14487677111867e-27	-0.927278623559041
cg19177125	GATA6	-0.728763345003723	1.31347220675185e-27	-0.926084948463902
cg01404317	SPG20	-0.728609176163815	1.36408809909454e-27	-0.925756241695181
cg17582100	GPR87	-0.728409564823328	1.43247685227847e-27	-0.925330879738233
cg14042635	STAT5A	-0.727290385213917	1.88302827865545e-27	-0.92295083067256
cg22331159	INPP5D	-0.726710958883124	2.16828023612411e-27	-0.921721852177027
cg02774334	SEMA4A	-0.725882532228298	2.65110384597278e-27	-0.919968541255323
cg16731016	LGALS4	-0.725530874157991	2.88664234973409e-27	-0.919225627397126
cg05668853	RAB34	-0.725489284242355	2.91582270299001e-27	-0.919137817364655
cg11600991	ADAP1	-0.725454177209459	2.94067977913618e-27	-0.919063703543328
cg17283169	CALML3	-0.72519901681139	3.12770100270716e-27	-0.918525278350013
cg19419519	LGALS4	-0.725056954730501	3.23683615730279e-27	-0.918225689024832
cg08032476	RAB34	-0.724429800320094	3.76502489109316e-27	-0.916904659936069
cg03645571	ERN2	-0.723447197835744	4.76714277988763e-27	-0.914839989965069
cg16728323	RAB20	-0.723135821879891	5.13622585000178e-27	-0.914187003949659
cg25149125	KRT5	-0.722645820903805	5.77456556538766e-27	-0.913160670756954
cg03452174	RAB34	-0.722014329990371	6.71311806631384e-27	-0.911840220516142
cg11644370	LLGL2	-0.721502023267592	7.58320220429208e-27	-0.910770831802499
cg20691205	SPG20	-0.720796363107516	8.96527573436674e-27	-0.909300533769671
cg20401945	ASPHD1	-0.720746337566234	9.07214088661956e-27	-0.909196419884148
cg15677087	SLC17A9	-0.720727877864168	9.11188972535406e-27	-0.90915800522965
cg13798146	HDGFRP3	-0.720272221862849	1.01490768158658e-26	-0.908210458246042
cg08636573	CLDN15	-0.720252125783982	1.01973951899448e-26	-0.908168697765162
cg06394229	LGALS4	-0.720189281695238	1.03499573003424e-26	-0.908038121365119
cg04254916	KRT5	-0.720170606272842	1.03957245515954e-26	-0.907999322616856
cg22803868	RAB34	-0.719881769166794	1.11293887172499e-26	-0.907399530783538
cg21273703	CHFR	-0.719757552531779	1.14603191148465e-26	-0.907141744859227
cg20136100	FERMT3	-0.719687589587277	1.16509424600352e-26	-0.906996593346986
cg13996405	SPG20	-0.717952774920829	1.75112114667169e-26	-0.903407046012273
cg18127823	ADAP1	-0.71761467439444	1.89517267436095e-26	-0.90270962447907
cg17506460	HDGFRP3	-0.716900151698128	2.23893082879343e-26	-0.901238025083865
cg08515989	ASPHD1	-0.716398120025066	2.5163484280528e-26	-0.900205917106487
cg17848828	HDGFRP3	-0.71633453603505	2.55380709212877e-26	-0.900075306031029
cg00908305	CALML3	-0.71595099928021	2.79164316696518e-26	-0.899287981709083
cg12873610	RAB34	-0.715949945540846	2.79232564722101e-26	-0.899285819815144
cg01648237	AC016747.3	-0.714508160074219	3.89736496286583e-26	-0.896334042174225
cg24419391	CLDN3	-0.713098776089914	5.38839805193248e-26	-0.893460585167378
cg23008404	CLDN18	-0.712345882757121	6.40131352532134e-26	-0.891930397016218
cg19117051	SLC44A4	-0.711381551861474	7.97512620938912e-26	-0.889975340602707
cg00060374	ANKRD65	-0.711150430617897	8.40543831348079e-26	-0.88950757915448
cg09507790	GATA6	-0.709466927267653	1.23063545556941e-25	-0.88610972251437
cg13011388	EFS	-0.709438449883325	1.23856831957435e-25	-0.886052386678253
cg10334121	CLDN18	-0.707433503711724	1.94332851648183e-25	-0.882027334230434
cg01029592	SOX15	-0.706977400086898	2.15188294866522e-25	-0.881114872152178
cg03055942	CAPNS2	-0.706907125523494	2.18591064194444e-25	-0.880974388388253
cg18186771	CANT1	-0.706570160817955	2.35654776168088e-25	-0.880301159731482
cg13474750	SH3BP1	-0.706342098990772	2.47938390212863e-25	-0.879845873544106
cg21816330	RAB34	-0.705605950045454	2.92031972096581e-25	-0.878378273301136
cg24765748	GPRC5A	-0.704970292910349	3.36230167258422e-25	-0.877113456392152
cg07486017	MYRF	-0.70476960448193	3.51501177257444e-25	-0.876714598988948
cg17590101	SLC38A5	-0.704543588467633	3.69514924526294e-25	-0.87626567268638
cg02530437	RAB34	-0.704309591298539	3.89118643170699e-25	-0.875801192749175
cg06137032	MYRF	-0.704189113650098	3.99606268004777e-25	-0.875562165372331
cg08625693	DLG3	-0.704157443549476	4.02408879307526e-25	-0.875499345320277
cg19313015	CHFR	-0.703861066438532	4.29588740337105e-25	-0.874911727970275
cg03333699	ADAP1	-0.703740652959987	4.41138927847922e-25	-0.874673126848574
cg05184311	PKP1	-0.703418231897988	4.73586920273773e-25	-0.874034638861961
cg07284632	KRT14	-0.703151720472934	5.02166371027271e-25	-0.873507300939494
cg16741041	SPG20	-0.702691543793513	5.55547566489901e-25	-0.872597683059139
cg07051221	KRT8	-0.702214416047521	6.16768685057146e-25	-0.871655784742057
cg19027571	CHFR	-0.701730463209066	6.85615881590056e-25	-0.870701684135058
cg20029745	DSC3	-0.701582253077986	7.08169400186104e-25	-0.870409747060717
cg11336061	RUNX3	-0.701549756837498	7.13210868396923e-25	-0.870345753536602
cg13380204	STAT5A	-0.701162311651599	7.7609978675347e-25	-0.869583215746697
cg27518993	DUSP7	-0.70097394617512	8.08609102857005e-25	-0.869212784688251
cg02512860	CLDN15	-0.700560501272734	8.84719185313231e-25	-0.868400396386622
cg13483263	SOX15	-0.699168932876319	1.19620568445807e-24	-0.86567283954711
cg04460567	FUCA1	-0.69915155541151	1.20070686407596e-24	-0.865638844405699
cg23553480	INPP5D	-0.699033671981795	1.23168315766863e-24	-0.865408274369791
cg10473369	SOX15	-0.698893109853865	1.26964443291669e-24	-0.865133443826926
cg05037927	AC016747.3	-0.698774218353846	1.30264716273366e-24	-0.864901066619828
cg17606785	EFS	-0.698674894620827	1.33086205610933e-24	-0.864706993075283
cg15073283	LIPG	-0.698666275996715	1.33333842398753e-24	-0.864690155201661
cg07610853	ATP11A	-0.698478195416743	1.38851872256539e-24	-0.864322808035405
cg14370314	EFS	-0.698357041527302	1.42524335172903e-24	-0.864086277664264
cg15131282	INPP5D	-0.698294424987247	1.44459566327603e-24	-0.863964061172831
cg24757310	AC016747.3	-0.698254462701951	1.45708092504642e-24	-0.863886072712624
cg00902147	CANT1	-0.698124188960258	1.49852124211307e-24	-0.863631895747101
cg02561912	NFATC2	-0.698015553011909	1.53396068731742e-24	-0.863420005213312
cg27571196	PKP1	-0.697979816493293	1.54579743712225e-24	-0.863350316110021
cg12031863	CDIP1	-0.697401007938498	1.75046754796356e-24	-0.862222535463417
cg01708636	CPE	-0.697372608867717	1.76116611711037e-24	-0.862167246881396
cg26147678	AC016747.3	-0.696926564096809	1.93786163269699e-24	-0.861299425740446
cg02493602	ME3	-0.696902915945173	1.94769995199733e-24	-0.861253445380806
cg24753061	GATA6	-0.696704701784054	2.03211211598427e-24	-0.86086816284789
cg16048383	SCNN1A	-0.696610107527704	2.07365107496213e-24	-0.86068436635703
cg01157146	TMPRSS2	-0.696544873020259	2.10278138152124e-24	-0.860557643226764
cg15872458	ZNF385A	-0.695997858824002	2.36337428157832e-24	-0.859495904570844
cg15698545	ME3	-0.695625547818188	2.55859310738466e-24	-0.858774156234349
cg08839210	RAB34	-0.695541233946073	2.60495209672304e-24	-0.858610809092723
cg18686527	RAB34	-0.695321414845107	2.72972564664253e-24	-0.858185112664998
cg19436804	CLDN23	-0.694858345893635	3.0120597868706e-24	-0.857289168048194
cg20401567	HOXB2	-0.694827790372421	3.03166517394579e-24	-0.857230088527208
cg01303236	ENC1	-0.694709231818753	3.10892797371906e-24	-0.857000899840573
cg06426253	PLEKHG4	-0.694582317176377	3.19377656754939e-24	-0.856755638629491
cg11943056	SLC44A4	-0.69422686006409	3.44368926644632e-24	-0.8560691658794
cg16363586	BST2	-0.69370006942595	3.84970254434008e-24	-0.855053008854523
cg05000339	RAB11FIP4	-0.69340525371013	4.09704203935041e-24	-0.854484946381797
cg12058947	HDGFRP3	-0.693120922393776	4.35031963704471e-24	-0.853937509264645
cg15322876	KRT5	-0.692986501363315	4.47534445135721e-24	-0.853678846387406
cg11802442	ELF3	-0.692870373482623	4.5861867409168e-24	-0.853455459176626
cg19508561	LCK	-0.692848912449848	4.60696368331233e-24	-0.853414183634945
cg14883291	ME3	-0.692173844594464	5.30977644126568e-24	-0.852117043399621
cg03449125	CAPN5	-0.692165432454307	5.31916598704261e-24	-0.852100894194561
cg06791083	PRKCZ	-0.690967680944941	6.83641289263991e-24	-0.849805186242145
cg06353098	KRT5	-0.690913720495668	6.91394222518116e-24	-0.849701932603616
cg01445163	ARL4D	-0.690637583903494	7.32438558677928e-24	-0.849173774049547
cg18158151	AC016747.3	-0.69033506964503	7.80147906315646e-24	-0.848595605615841
cg21645164	CHFR	-0.690086423615937	8.21632243150867e-24	-0.848120736045279
cg21013866	EFS	-0.689492939436876	9.29590669677765e-24	-0.846988543306231
cg10510478	CLDN18	-0.689357650528003	9.5608282034145e-24	-0.846730699249053
cg13002957	CLDN18	-0.689196448206829	9.88617033857454e-24	-0.846423587037664
cg07651914	CLDN15	-0.689081884723052	1.01239587743378e-23	-0.846205407118476
cg06791102	ARHGAP4	-0.688882474853863	1.05513007311815e-23	-0.845825798275663
cg10132157	PARP6	-0.688589239031908	1.12120195847068e-23	-0.845267936979371
cg22328208	TSPYL5	-0.68705718500557	1.53812996206236e-23	-0.842360252637818
cg00947032	SPG20	-0.686802571835127	1.62080444343861e-23	-0.841878146974955
cg14543676	GPR39	-0.686612585325931	1.68531751317539e-23	-0.841518618668718
cg01981445	TSTA3	-0.686537297454026	1.71157346527459e-23	-0.841376193853689
cg25117091	RBM47	-0.686428314142873	1.7502922030567e-23	-0.841170075473557
cg01271325	HAS3	-0.686277163704672	1.80541650141469e-23	-0.840884303590888
cg13626863	H2AFY2	-0.685552584546327	2.09421359666971e-23	-0.839515935340029
cg00799984	NDRG1	-0.685398275299619	2.16132943355659e-23	-0.839224853604808
cg23995753	LY75	-0.685159854556623	2.26919575145375e-23	-0.83877533611297
cg23038074	RIPK3	-0.684888803047226	2.39824313420222e-23	-0.838264632809576
cg18738906	SCNN1A	-0.68485212951522	2.41624688263485e-23	-0.838195561591565
cg11043571	CPE	-0.684812785690656	2.43570885933959e-23	-0.838121468388522
cg03040489	CCND1	-0.684725952831858	2.47920744388897e-23	-0.837957969338778
cg18844382	EFS	-0.684609396944672	2.53879481120699e-23	-0.837738561831816
cg16328106	AC016747.3	-0.683960851747508	2.89690051088091e-23	-0.836518927281348
cg04301614	C4orf19	-0.683878737032612	2.94563354144525e-23	-0.836364649888823
cg14900031	S100P	-0.683674690582305	3.07023653952957e-23	-0.835981427644343
cg11698119	KRT18	-0.683587508641904	3.12503726925911e-23	-0.83581775134064
cg17387870	CHFR	-0.683455581342134	3.20979209199994e-23	-0.835570139248032
cg00032205	TSPYL5	-0.683051885845609	3.48338244279294e-23	-0.834812970180411
cg00256785	CHFR	-0.683015581085174	3.5090785530419e-23	-0.834744915545178
cg14323984	S100P	-0.682942907603317	3.56107556633266e-23	-0.83460870538208
cg02318926	BNC1	-0.682740157022682	3.7101670697192e-23	-0.834228828743512
cg06416221	ORAOV1	-0.681487320155574	4.77684091825286e-23	-0.831885852505013
cg12030550	ME3	-0.681378544700538	4.88251549135317e-23	-0.831682780299664
cg08064997	ETV6	-0.680938060546975	5.3343719927908e-23	-0.830861017219612
cg03349922	H2AFY2	-0.680471528326935	5.85764270965166e-23	-0.829991660787298
cg07492281	ADAP1	-0.680350113412132	6.00187565652118e-23	-0.829765579556861
cg12472603	MXRA7	-0.680190507820561	6.19678295318913e-23	-0.829468490954706
cg22635885	CTPS2	-0.680154964244708	6.24102549404007e-23	-0.829402346764757
cg19309079	GPR39	-0.679047819191603	7.78535746754312e-23	-0.827344997420304
cg27147556	ARL4D	-0.678903409135591	8.01257760235137e-23	-0.827077071315353
cg02213260	EFS	-0.678887558364514	8.03791019812703e-23	-0.827047669082064
cg19047660	HOXB2	-0.678481389400417	8.71450263112214e-23	-0.82629464996969
cg10602180	CLDN18	-0.678459424023463	8.75264185971599e-23	-0.826253949068899
cg24524396	ELOVL5	-0.678030738169031	9.53059912659096e-23	-0.825460062180287
cg23719069	HDGFRP3	-0.677568579346718	1.04452495555399e-22	-0.824605142700175
cg01447914	FERMT3	-0.677273464242673	1.10737477138278e-22	-0.824059744978221
cg20708856	ATP11A	-0.677004543810365	1.16786427187123e-22	-0.823563107853788
cg22989379	ACSS2	-0.676889770566444	1.19465601516839e-22	-0.823351248464658
cg05695429	INPP5D	-0.676592644637415	1.26684438682833e-22	-0.822803067192265
cg25732028	HOXB2	-0.676449795504734	1.30305537985535e-22	-0.822539662951548
cg09549813	CDIP1	-0.676397546583284	1.31655179396445e-22	-0.822443342878611
cg22746584	IL20RB	-0.676231344877436	1.36040077489536e-22	-0.822137036049388
cg15601071	TRIM31	-0.676167219677291	1.37769884854814e-22	-0.822018888347802
cg18218190	ELF3	-0.676089593797835	1.39892738404647e-22	-0.82187589152405
cg16996266	ARTN	-0.675369693815398	1.61170687948225e-22	-0.820551058599921
cg15642758	HDGFRP3	-0.675146585244232	1.68386714352494e-22	-0.820140952472505
cg23989963	BNC1	-0.674367811957534	1.96143578978965e-22	-0.818711230226298
cg26875073	SNRPN	-0.674359725951281	1.96454091490268e-22	-0.818696399871692
cg04597312	IRF8	-0.674321573375532	1.97925707774761e-22	-0.818626429127922
cg19982230	RAB34	-0.674298911045167	1.98804944792229e-22	-0.818584870181285
cg01725872	KIAA0930	-0.674170975506018	2.03840761562919e-22	-0.818350301347474
cg16857548	LPIN2	-0.674151455055877	2.04620039875845e-22	-0.818314517274194
cg09107315	GIPC2	-0.673940884307779	2.1321409266188e-22	-0.81792861749292
cg18223770	GPR39	-0.673673144224399	2.24653626627158e-22	-0.817438236743073
cg06812840	SOX15	-0.672900841933799	2.61127123745206e-22	-0.816025534504033
cg21780393	HOXB2	-0.672894620409885	2.61443314129768e-22	-0.816014164939627
cg14558114	THNSL2	-0.672826775466529	2.64915776906546e-22	-0.815890192546517
cg07353685	S100A2	-0.672485997278371	2.83052827709518e-22	-0.815267804537157
cg04125586	ELF3	-0.672090249555427	3.05645717914982e-22	-0.814545674877627
cg27505627	BAIAP2L2	-0.671905637846156	3.16780533675059e-22	-0.814209049427135
cg14042121	MXRA7	-0.671722603566023	3.2821228745879e-22	-0.813875450561684
cg20811755	HOXB2	-0.671357533314616	3.52233606822605e-22	-0.813210518471334
cg11814235	DSC3	-0.671294032386595	3.56584256447711e-22	-0.813094919672007
cg12930727	HYAL1	-0.671035937380911	3.74815549138823e-22	-0.812625261118734
cg12582959	CCDC106	-0.670782292867918	3.93621158362237e-22	-0.812163989421105
cg09769113	TRIM15	-0.670390904489352	4.24467095837415e-22	-0.811452779653447
cg23405039	AC016747.3	-0.670239600030617	4.37015990065473e-22	-0.811178019069894
cg12938320	CLDN18	-0.669570246466549	4.9703266914998e-22	-0.809963722094512
cg12052497	LPIN2	-0.668937878544754	5.61114173948284e-22	-0.808818333162396
cg05138702	CTBP2	-0.668609549876058	5.97509725453032e-22	-0.80822433296319
cg20034617	TOR4A	-0.668573839649224	6.01605021608946e-22	-0.808159755773113
cg07489003	XK	-0.668475058146897	6.1307720108614e-22	-0.807981151619957
cg25970832	DSC3	-0.668440356326077	6.17158018089386e-22	-0.807918418321287
cg05664039	TRIM15	-0.668339637149072	6.29153558631879e-22	-0.80773636987738
cg09009380	PKP1	-0.6683364318086	6.29539037783559e-22	-0.807730576998528
cg24484138	NOL4L	-0.668235314348679	6.41819081650221e-22	-0.807547854630614
cg05155595	ANXA4	-0.668044998210796	6.65571488331203e-22	-0.807204068474185
cg15645309	BATF	-0.667999034613736	6.71435852268733e-22	-0.807121063723784
cg09662920	GIPC2	-0.667974460437718	6.74591938303325e-22	-0.807076689481535
cg27599958	ELOVL5	-0.667915086889859	6.82277445220099e-22	-0.806969487943848
cg10398682	BNC1	-0.667786715156749	6.9918872166932e-22	-0.806737759627351
cg06272010	INPP5D	-0.66761152233823	7.22932291034903e-22	-0.806421628604993
cg05673892	VILL	-0.667541849920855	7.32592847450055e-22	-0.80629594356398
cg23645091	KRT5	-0.667422986198844	7.49366855774462e-22	-0.806081568902236
cg11197945	CLDN18	-0.667373194955822	7.56504678835758e-22	-0.805991786973441
cg04090392	BNC1	-0.667204925347533	7.81123374774662e-22	-0.805688448351229
cg02678084	CDIP1	-0.666569845837003	8.81311860852115e-22	-0.80454469896797
cg07657463	NSUN7	-0.666313161164456	9.25286254929076e-22	-0.804082916039708
cg22029587	INPP5D	-0.66608455424972	9.66255226646143e-22	-0.803671884899483
cg15967525	RBM47	-0.665876341153914	1.00511242760253e-21	-0.803297717225981
cg23022313	PC	-0.665663320887046	1.04645014978902e-21	-0.802915103720218
cg11261264	PTPRH	-0.665573829853109	1.06430903848447e-21	-0.802754423718162
cg00300298	BCL2L1	-0.665121078402573	1.15933763339546e-21	-0.801942040552538
cg23551720	HOXB3	-0.664818364969439	1.22746024872001e-21	-0.80139936367166
cg04849878	FGFR4	-0.66466588948229	1.2632430143365e-21	-0.801126167832247
cg19726179	H2AFY2	-0.664474357205361	1.30964214751057e-21	-0.800783133061282
cg12871463	KRT19	-0.664149116044045	1.39228533524993e-21	-0.800200983333842
cg08294267	PARP6	-0.66373971369048	1.50360424907455e-21	-0.799468832690858
cg05676562	TBX6	-0.663618222288381	1.53828417066144e-21	-0.799251701609734
cg14051264	IRX4	-0.663605349742502	1.54200424615107e-21	-0.799228699287194
cg00647881	S100A2	-0.663145573613766	1.68081265259737e-21	-0.798407572132217
cg23264429	STAMBPL1	-0.663116841498797	1.68988211632786e-21	-0.798356288319782
cg11726150	SLC44A4	-0.663073500373058	1.7036537634285e-21	-0.798278935553517
cg13445199	ZNF518B	-0.662761441239049	1.80610826494791e-21	-0.797722224319645
cg12169661	CLDN3	-0.662759514712686	1.80675915190739e-21	-0.79771878868639
cg10407585	VWA2	-0.662662546950405	1.83981872940845e-21	-0.797545883324992
cg03998871	ELOVL5	-0.661889530849979	2.12543286027731e-21	-0.79616891585855
cg05656688	RUNX3	-0.66186820866056	2.13389705117674e-21	-0.796130970372574
cg20182358	MLF1	-0.661291774518553	2.37565646265778e-21	-0.795105855585441
cg01070987	PFN2	-0.66107511198355	2.47329733719521e-21	-0.794720907987422
cg21195414	ELOVL5	-0.660937099522192	2.53753185121641e-21	-0.794475801276965
cg13542964	ZNF518B	-0.660879445050585	2.56484700416107e-21	-0.794373431877897
cg10802543	LY6K	-0.660616323747036	2.6932073826702e-21	-0.793906418030734
cg05757062	ZDHHC7	-0.660532627872161	2.73534090792659e-21	-0.793757926665681
cg23778358	TRIM15	-0.660228023074699	2.89420354890974e-21	-0.793217749348689
cg27310485	S100A2	-0.660147787565858	2.93753116017388e-21	-0.793075526119567
cg08094614	KRT8	-0.659969323074074	3.03619357211994e-21	-0.792759280655592
cg22188918	CLDN15	-0.659703337299189	3.1892918914309e-21	-0.792288189191573
cg00292107	MARCKSL1	-0.65967773015528	3.2044239753989e-21	-0.792242851438219
cg01305625	PDLIM4	-0.659615540252711	3.24146734850705e-21	-0.792132754764227
cg16341836	STAMBPL1	-0.65960434740412	3.2481787502751e-21	-0.79211294142222
cg26556065	EEPD1	-0.659511271390584	3.30451820867766e-21	-0.791948200302047
cg20419072	ELOVL5	-0.659116781200121	3.55411819801841e-21	-0.791250364236437
cg11840125	EFS	-0.659073431451716	3.58264717136978e-21	-0.791173719547873
cg18564099	ELOVL5	-0.658943907340707	3.66923126439067e-21	-0.79094476006714
cg10369451	ELOVL5	-0.65890933429096	3.69268701022213e-21	-0.790883657044973
cg17837712	FAM24B	-0.658825501171575	3.75017420719107e-21	-0.790735514176608
cg05035143	DNAJC15	-0.65808426639709	4.29811030205788e-21	-0.789426922399257
cg26166804	H2AFY2	-0.657904932703763	4.4420314145767e-21	-0.789110661263972
cg18229134	FGFR4	-0.657878133440302	4.46394011812272e-21	-0.789063411143294
cg00024396	ELOVL5	-0.657741047308332	4.57767532391961e-21	-0.78882175878041
cg02713162	SPRY4	-0.657467146672122	4.81348437775375e-21	-0.788339162812024
cg22958090	KRT7	-0.657429633899251	4.84669258229102e-21	-0.788273091468048
cg16243756	TUSC3	-0.65734007160651	4.92688758337327e-21	-0.788115368376954
cg05749728	CTBP2	-0.657088370453486	5.15928527769685e-21	-0.787672286717403
cg27583815	TRIM15	-0.656907644834739	5.33273770030342e-21	-0.787354305769393
cg07717632	TOR4A	-0.656563085739335	5.67939495682967e-21	-0.786748432846124
cg01054241	KLHDC7B	-0.656476668794454	5.7697425737514e-21	-0.786596552824778
cg00625963	LCK	-0.656390700106256	5.86101754975646e-21	-0.786445490671573
cg18795809	ZNF518B	-0.655806326568072	6.52003779244711e-21	-0.785419436220807
cg26873754	FUCA1	-0.655805348591454	6.52119931411936e-21	-0.785417720227609
cg00550340	CDR2L	-0.655468671797061	6.9333433012465e-21	-0.78482720429937
cg13529912	ELOVL5	-0.655300488158734	7.14867247469047e-21	-0.784532388917539
cg07421969	TRIM15	-0.655089704188401	7.42780744420962e-21	-0.784163058593384
cg12016437	ZNF518B	-0.654997208044366	7.55364070228992e-21	-0.784001045601922
cg23632389	ASPSCR1	-0.65482887527355	7.78802124509505e-21	-0.783706288040911
cg22731359	ZNF256	-0.654610998295749	8.1019827172696e-21	-0.78332494541524
cg18727948	ZNF595	-0.654593387739846	8.12789420581636e-21	-0.783294130576877
cg25274052	PARP6	-0.654503214596567	8.26184822578131e-21	-0.783136365661816
cg05235884	TRIM15	-0.654112814065171	8.86716706353307e-21	-0.782453705194428
cg22247188	H2AFY2	-0.654104700243636	8.88019738040264e-21	-0.782439523705723
cg09744051	A4GALT	-0.653817904796306	9.35301349292456e-21	-0.78193842617709
cg07474957	PPP1R18	-0.653407657354401	1.00724667551414e-20	-0.781222199909462
cg17051321	BNC1	-0.6530850508669	1.06760277608626e-20	-0.780659451193081
cg14140379	S100P	-0.652980857027064	1.08784234397184e-20	-0.780477785756948
cg17543218	SHROOM3	-0.652950700246055	1.09377004994701e-20	-0.780425214444791
cg00773370	SCNN1A	-0.652795320663483	1.12481675531565e-20	-0.780154403578567
cg01452581	TRIM15	-0.652580403858577	1.16918589590532e-20	-0.779779983104932
cg19252218	ARL4D	-0.652253792994514	1.23991351902629e-20	-0.779211323251581
cg14439622	GATA6	-0.652152977159571	1.26257922149425e-20	-0.779035878696104
cg03203287	VILL	-0.651855863242433	1.33176262288287e-20	-0.778519060156564
cg18967728	RNF128	-0.651710127705294	1.3670407307108e-20	-0.778265685889672
cg16295725	ZNF518B	-0.651548501889471	1.40723579086033e-20	-0.777984782777254
cg24772388	GYPC	-0.651291139675576	1.47363964373448e-20	-0.777537703419271
cg16159313	ACY1	-0.651238832691468	1.4875060769467e-20	-0.777446869646025
cg20402783	HOXC10	-0.650760049017886	1.62051274472002e-20	-0.776615936008116
cg15052335	LPIN2	-0.650718145207427	1.63269294907501e-20	-0.776543254303019
cg19988449	BNC1	-0.650485889420646	1.70184552274095e-20	-0.776140533752317
cg00465958	LINC01006	-0.650249871499791	1.7750537794457e-20	-0.775731505875175
cg03032098	TUSC3	-0.650142661568195	1.80931814619367e-20	-0.775545778901954
cg23995914	ZNF518B	-0.650075597708823	1.83108012276555e-20	-0.775429622469281
cg19677302	PKP2	-0.650027369635536	1.84688814363855e-20	-0.775346100973933
cg00948664	SLC25A20	-0.649884692909225	1.89444056487165e-20	-0.775099066154739
cg22876683	PRKCZ	-0.649184071263439	2.14590215846681e-20	-0.773887137983798
cg09534159	ZNF518B	-0.649092669596467	2.18102683291653e-20	-0.773729172884134
cg21099470	ZNF518B	-0.649053602918587	2.19621085670589e-20	-0.773661665706705
cg10334767	ZNF518B	-0.648567597463998	2.39398009520035e-20	-0.772822342885937
cg06795960	ARL4D	-0.648188969014543	2.56003907899724e-20	-0.772169090952708
cg12815916	PTPN18	-0.647948016366456	2.67153265838951e-20	-0.771753660516739
cg17222452	MLF1	-0.647675905022106	2.80316387037521e-20	-0.771284777597497
cg19442149	FUT3	-0.647645311084327	2.81835459748542e-20	-0.771232078106567
cg16796272	IQCG	-0.647643743167113	2.81913527818587e-20	-0.771229377392623
cg03313364	STAT5A	-0.647632162886245	2.82490776766393e-20	-0.771209430824646
cg25513173	HDGFRP3	-0.647343579303504	2.97255539897519e-20	-0.770712523554734
cg23514135	SLC12A7	-0.646905372893177	3.2113062518555e-20	-0.769958593917276
cg09988116	C1orf210	-0.646879119357551	3.22619130999032e-20	-0.769913448324463
cg23763877	CRLS1	-0.646645064393095	3.36191410803247e-20	-0.769511083779479
cg24831879	CALML3	-0.646598116277208	3.389803466166e-20	-0.769430400349775
cg21988950	TRIM15	-0.646449444066331	3.47962406839153e-20	-0.769174952885617
cg02568531	PNPLA2	-0.645947622909208	3.80034082548792e-20	-0.768313349912621
cg09352518	ZNF714	-0.645909366476744	3.82594460157665e-20	-0.768247704780415
cg27027375	S100P	-0.645851488382787	3.86500176902928e-20	-0.76814840094805
cg20176532	ZNF256	-0.645610800041375	4.0316508637212e-20	-0.767735578594458
cg04673825	ZNF518B	-0.645383548434198	4.19544089244198e-20	-0.76734600444286
cg12250049	BNC1	-0.645380813951733	4.19745087665005e-20	-0.767341317951736
cg00074818	CLDN23	-0.645348710592591	4.22111908754049e-20	-0.767286299749024
cg00988037	SSBP3	-0.645337679312972	4.22928201695822e-20	-0.767267395427443
cg07185041	SLC44A4	-0.645138153311953	4.37962262519625e-20	-0.766925546988482
cg05285244	KRBA1	-0.64501387727713	4.47589373586108e-20	-0.766712700704382
cg05806717	TBX6	-0.644791581836334	4.65328819136132e-20	-0.766332123289249
cg11039314	AGR3	-0.644303271703094	5.06747129324298e-20	-0.765496774729169
cg08939095	BNC1	-0.644258504264524	5.10720053448605e-20	-0.765420236389234
cg23484087	ZNF256	-0.64395662188837	5.38318171728073e-20	-0.764904308749042
cg14768256	ZNF502	-0.643845303973389	5.48858874991339e-20	-0.764714148990593
cg20869257	PKP1	-0.643816770298214	5.51593093210323e-20	-0.764665413598395
cg22319311	TSPYL5	-0.643811622779603	5.52087767746772e-20	-0.764656621984779
cg02809940	TRIM31	-0.643721509921157	5.60818241515304e-20	-0.764502731436057
cg08642285	CALML4	-0.643678024638418	5.65079452964712e-20	-0.764428480198081
cg11530995	CALML4	-0.642850211977391	6.52513197246689e-20	-0.763016339207388
cg08733957	GALE	-0.642344142672714	7.12346115163462e-20	-0.762154311934807
cg17673897	TFAP2A	-0.642305449316271	7.1713568462664e-20	-0.762088441804745
cg20495737	SLC38A5	-0.642246472802816	7.24496644802853e-20	-0.761988053103915
cg00618323	FGFR4	-0.641998190108485	7.56304496393769e-20	-0.761565572906385
cg05134426	ZNF608	-0.641901864133463	7.6900947493582e-20	-0.761401725400263
cg23928468	SLC5A6	-0.641885473350561	7.71192043059696e-20	-0.761373848616227
cg20388732	STAT5A	-0.641750177522535	7.89440851106323e-20	-0.761143781009974
cg17328052	EEPD1	-0.641558063113319	8.16081380974892e-20	-0.760817211321496
cg10168009	PRKAB1	-0.641495020390358	8.25013740753859e-20	-0.76071007664829
cg21610815	PAX8	-0.641109383788223	8.81773358233957e-20	-0.760055046906598
cg17476701	PPP1R18	-0.640969186406041	9.03341132762585e-20	-0.759817048521793
cg27530053	FAM83E	-0.640691956059048	9.47520370757485e-20	-0.759346637289131
cg25545401	PLEKHG4	-0.640491102789652	9.80842091285745e-20	-0.759006001605124
cg01074657	GIPC2	-0.640226943097119	1.02641703027954e-19	-0.758558228003889
cg24787755	HHEX	-0.640087470556103	1.05130926737321e-19	-0.758321913470296
cg22266967	S100P	-0.639566725769243	1.14957753719872e-19	-0.757440223501225
cg17524637	ZNF518B	-0.639532281299542	1.15638532473349e-19	-0.757381939502361
cg01178188	MYRF	-0.639430061821031	1.17682161209995e-19	-0.7572089979795
cg02048416	DOK1	-0.639359743894393	1.19108470078572e-19	-0.757090051767378
cg12090003	BST2	-0.639277673893883	1.20794555112007e-19	-0.756951249223158
cg26773567	FAM213A	-0.638905963844505	1.287281847475e-19	-0.756322895308659
cg12504148	DNAJC15	-0.638892118663932	1.29033334040317e-19	-0.75629950059243
cg11464842	CNNM4	-0.638866263302368	1.29605085262405e-19	-0.756255813699335
cg03807842	ADAP1	-0.638781824358649	1.3148964290654e-19	-0.756113157176121
cg02697649	FZD7	-0.638612564045969	1.35348387961559e-19	-0.755827276302177
cg26475649	C16orf62	-0.63842857125786	1.39668711315819e-19	-0.755516630621535
cg15774391	STAT5A	-0.638217585795706	1.44789061710367e-19	-0.755160563236412
cg09489757	UNC5CL	-0.638150797165833	1.46447880364691e-19	-0.755047881828051
cg15633699	ANKRD65	-0.637908948277728	1.52611682806865e-19	-0.754639985721197
cg07280731	PRSS21	-0.637830850746257	1.54655776127013e-19	-0.754508313766916
cg12682133	HKDC1	-0.637545396987264	1.62357558601766e-19	-0.754027228546012
cg08196512	BAIAP2L2	-0.637447052926071	1.65096901518002e-19	-0.753861554186613
cg01413582	PPP1R18	-0.637143334221711	1.7384549221332e-19	-0.753350118225317
cg02849937	LINC01006	-0.63702459931074	1.77387583251335e-19	-0.753150269527079
cg14556070	ZNF256	-0.636839744756942	1.83043137342691e-19	-0.75283923277375
cg06687489	MYO5C	-0.636698409821561	1.87485868958694e-19	-0.752601505339161
cg04572161	ZNF559	-0.636688671193476	1.87795849180932e-19	-0.752585127473947
cg16577002	CDIP1	-0.63626215475757	2.0187499733445e-19	-0.751868171416734
cg00626856	IRX4	-0.6361918188736	2.04293880663093e-19	-0.751750002590333
cg25353287	PKDCC	-0.636015580228994	2.10480034954641e-19	-0.751453988295468
cg06196689	MUC13	-0.635722596426498	2.21171958466231e-19	-0.7509621327909
cg19967492	DSC3	-0.63551084434446	2.29228456470827e-19	-0.750606838918577
cg09854011	ARHGEF10L	-0.635346763031707	2.356680007052e-19	-0.750331641007956
cg07037032	AKR7A3	-0.634955604188672	2.51741722206151e-19	-0.749675975507796
cg14070755	MLPH	-0.634375473127903	2.77573298616287e-19	-0.74870455638926
cg11762346	HKDC1	-0.63415206201561	2.8819790313271e-19	-0.748330777608647
cg01760580	IGHMBP2	-0.634098695914177	2.90794077568715e-19	-0.748241519471753
cg13636408	ELOVL5	-0.632492163500394	3.80608513450313e-19	-0.745559209299517
cg14617642	H2AFY2	-0.632461593648144	3.82557008388723e-19	-0.745508257252736
cg02935132	INPP5D	-0.632341640533281	3.90297415868941e-19	-0.745308358113271
cg06935979	MAP10	-0.632253303160625	3.96095447742658e-19	-0.745161178195443
cg23225637	CANT1	-0.632242763702412	3.96792806745693e-19	-0.745143620111197
cg26244838	SLC12A7	-0.632234661837929	3.97329695029854e-19	-0.745130123172053
cg22907034	MUC13	-0.632192851407951	4.00111673043499e-19	-0.745060474615621
cg12363807	SPG20	-0.632074440230004	4.08094303983358e-19	-0.744863256448319
cg15519474	PRKCA	-0.631797127874947	4.27403759203168e-19	-0.74440157484004
cg21073212	KIF3B	-0.631494407220319	4.4950303236889e-19	-0.743897899682478
cg10056482	EEPD1	-0.631407081134559	4.5608313311092e-19	-0.743752663611755
cg20488756	TRIM15	-0.631233661484772	4.69430997919535e-19	-0.743464320281219
cg12062488	ZNF559	-0.630977617735439	4.89839508547875e-19	-0.74303879037536
cg19471433	ADAP1	-0.630817273619965	5.03059323166986e-19	-0.742772424044368
cg14378848	ELOVL5	-0.630653934476078	5.16884722512417e-19	-0.742501174328448
cg06357561	STAT5A	-0.630614186481489	5.20304905108691e-19	-0.742435180721229
cg08450982	NUMBL	-0.630389615696248	5.40048339188861e-19	-0.742062428919944
cg01137047	SERPINB6	-0.630275226904063	5.50384787114033e-19	-0.741872629033105
cg00222341	BNC1	-0.629870404462035	5.88543256612218e-19	-0.741201290826046
cg05925291	TFPT	-0.629804150653887	5.95029945806616e-19	-0.74109147272761
cg09307985	COX7A1	-0.629480254273818	6.27761679597864e-19	-0.740554821210574
cg19566405	SLFN12	-0.62944883966333	6.31028448807378e-19	-0.740502790830799
cg09081544	MUC13	-0.629165257408171	6.61280336999479e-19	-0.740033262497221
cg26149887	ABCD1	-0.629111194902305	6.67206468329786e-19	-0.739943782457701
cg21482265	PAX8	-0.629096534421712	6.68822427950892e-19	-0.739919519310926
cg09072216	SPG20	-0.628860969807157	6.95318685079991e-19	-0.739529760569742
cg16246961	ZNF256	-0.62858526823964	7.27635087540087e-19	-0.739073834859085
cg10636490	PFN2	-0.628498302891795	7.38130166520885e-19	-0.738930075089854
cg16468187	CDIP1	-0.628371672521816	7.53677269563596e-19	-0.73872079272137
cg01375382	RPS4Y1	-0.628272842771069	7.66033224956109e-19	-0.738557494750456
cg06589239	ADAP1	-0.627832670575145	8.23513707257986e-19	-0.737830597828669
cg09610987	P4HTM	-0.627762860721668	8.33009312333355e-19	-0.737715375326108
cg15133313	ELOVL5	-0.627716740287581	8.39341310827465e-19	-0.737639261807662
cg22627876	PRKCZ	-0.627521363460126	8.66691207436075e-19	-0.737316907971216
cg07235805	PARD6G	-0.627336586655972	8.93358146271655e-19	-0.737012163147069
cg08546229	HK1	-0.627281988535953	9.01390162148984e-19	-0.736922138999805
cg16627395	MLF1	-0.626971744421502	9.48389310103658e-19	-0.73641078569918
cg00319359	PPFIA1	-0.626916290701523	9.57038856400276e-19	-0.736319419813707
cg07952391	THNSL2	-0.626816524442656	9.72794829209728e-19	-0.736155070669136
cg15747595	TSPYL5	-0.626654359204115	9.98948250935621e-19	-0.735888001296108
cg07249274	MCC	-0.626554805452832	1.01534323667382e-18	-0.735724090841035
cg16167624	CLDN18	-0.626295575608653	1.05927903837846e-18	-0.735297439281577
cg09596866	ZNF597	-0.626179968913894	1.07946711835864e-18	-0.73510724233792
cg18394854	MIR4458HG	-0.625903054128736	1.12936629673689e-18	-0.734651844319597
cg11060910	MYRF	-0.625882621058862	1.13313635071055e-18	-0.734618251560205
cg23928512	ASPSCR1	-0.625820778177524	1.14462197209857e-18	-0.734516588071148
cg09058554	SLC25A33	-0.625226412857251	1.26097690634273e-18	-0.733540170018624
cg10904070	LPIN2	-0.624931410858419	1.32294559049821e-18	-0.733055985773761
cg18063278	PPARG	-0.624809127413587	1.34949693134968e-18	-0.732855368885398
cg14424070	BATF	-0.624696338831499	1.37444817695896e-18	-0.732670373742615
cg27348423	C4orf19	-0.624629544010459	1.38943670420555e-18	-0.732560837441582
cg04886060	SDR42E1	-0.624290213828871	1.46808426673775e-18	-0.732004603889158
cg12889195	PAX8	-0.623669870027583	1.62326908060754e-18	-0.730988727319885
cg08820801	FBXO17	-0.623219959315307	1.74574052418648e-18	-0.730252756997439
cg03788131	KRBA1	-0.623213234999075	1.74763781973825e-18	-0.730241762385872
cg18560264	GLYCTK	-0.622877061064233	1.84510477061825e-18	-0.729692292212566
cg06410284	ZNF597	-0.622804134865235	1.86693943057591e-18	-0.729573145304384
cg22344841	SDC1	-0.622191119251866	2.06074927009633e-18	-0.728572297920687
cg01844235	RAB36	-0.621876580121093	2.16769411526142e-18	-0.728059245332914
cg03001305	STAT5A	-0.621777913982371	2.20234544056844e-18	-0.72789837598289
cg11955385	HOXB2	-0.621741110236257	2.21540902331355e-18	-0.727838377874609
cg27238887	PNPLA2	-0.621721914579952	2.22225260049689e-18	-0.72780708655729
cg03634833	ADAP1	-0.621709593986792	2.22665598677382e-18	-0.72778700309309
cg08390732	POP4	-0.621126197295868	2.44521878967292e-18	-0.726836597487777
cg14059257	KRT7	-0.621030660136548	2.48295512665369e-18	-0.726681065769681
cg04962621	MGRN1	-0.620469359746026	2.71643797485348e-18	-0.725767891221471
cg21676440	SGK1	-0.62028421749198	2.79805834020631e-18	-0.725466911814796
cg17719951	ANXA4	-0.620213195896105	2.83000049327695e-18	-0.72535148426344
cg24659758	AIFM2	-0.620205660631676	2.83341034323973e-18	-0.725339238576205
cg12028842	CCNE1	-0.619966403097864	2.94379212647631e-18	-0.72495051373515
cg03769939	RUNX3	-0.619868371243111	2.99022356157925e-18	-0.724791294199979
cg25468863	SPG20	-0.619796196849635	3.02486478598972e-18	-0.724674091434301
cg10775231	LINC00857	-0.6197384434384	3.05286672287216e-18	-0.724580318918264
cg21074827	MLF1	-0.619393434597608	3.2255009184951e-18	-0.724020365086892
cg06717231	ZNF559	-0.619321764612353	3.26254187689793e-18	-0.723904092485541
cg16370701	KLC4	-0.619213979223092	3.31903241081239e-18	-0.723729260185323
cg04917181	TSPYL5	-0.618933523846151	3.4705382826293e-18	-0.723274527412418
cg05028274	PHLPP2	-0.618879922869549	3.50025416116419e-18	-0.72318764745697
cg22609576	SPG20	-0.618570153321343	3.67692270948698e-18	-0.722685735697277
cg19862899	FAM213A	-0.618486702365842	3.72598832166259e-18	-0.722550575504011
cg12555306	ZNF256	-0.618270630962692	3.85602225363574e-18	-0.722200723382209
cg02290880	CTSE	-0.618116244993456	3.95163981374767e-18	-0.721950841936724
cg23523733	CTTN	-0.618015169163645	4.01549153562989e-18	-0.721787287432249
cg09614479	LINC00857	-0.617899503055428	4.08979810797275e-18	-0.721600164421802
cg25520249	CYP2S1	-0.617652998706641	4.25267079572563e-18	-0.721201517445756
cg13519061	SLC35D2	-0.61735650304233	4.45698739906423e-18	-0.720722284403066
cg21570209	FOXA3	-0.617287052463169	4.50621575984323e-18	-0.720610070752686
cg19083407	PAX8	-0.617251545235224	4.53158912070451e-18	-0.720552706528402
cg03687929	RFK	-0.617149102111116	4.60557990794506e-18	-0.720387225795798
cg14203292	ZNF559	-0.617038074065179	4.68710480621018e-18	-0.72020791563295
cg26648818	TOX3	-0.617028869774211	4.69392623467588e-18	-0.720193052494887
cg21697381	SLFN12	-0.617026924860029	4.69536887908909e-18	-0.720189911871998
cg27005847	SLC44A4	-0.616948869373337	4.75362579971224e-18	-0.720063878902078
cg03804621	FAM24B	-0.61674476771262	4.90931702186389e-18	-0.719734416974939
cg05423018	EEPD1	-0.616590825687887	5.03003242553126e-18	-0.719486011532771
cg27315497	SLC43A1	-0.616540529063378	5.07009829187544e-18	-0.719404867889908
cg15374435	SPRY2	-0.616386089323865	5.19508301853322e-18	-0.719155760680227
cg21594304	CEP44	-0.616137000437394	5.40303751679318e-18	-0.718754148014467
cg25152404	EPHX1	-0.615963293412952	5.55285141513607e-18	-0.718474193130577
cg05487105	CLDN18	-0.615897018503395	5.61107392379424e-18	-0.71836740663121
cg11550547	KCTD14	-0.615866439493158	5.63813834052102e-18	-0.718318140451261
cg19739906	HNMT	-0.615620169900506	5.86080469902559e-18	-0.717921481740642
cg05174890	SLFN12	-0.615060679657122	6.39909729256648e-18	-0.717021047563476
cg16563370	SLFN13	-0.615053736028385	6.40607243036481e-18	-0.71700987886955
cg02125271	SNRPN	-0.614917633762735	6.54430228382501e-18	-0.716790991952601
cg09801828	ACSS2	-0.614913111942	6.54894447308706e-18	-0.716783720730832
cg07656173	PROM1	-0.614778389405782	6.68873922668447e-18	-0.716567112719607
cg01891209	ARTN	-0.614323966388465	7.18211848556998e-18	-0.715836912728121
cg04439557	NADK	-0.614283865160888	7.22732726097272e-18	-0.715772506607981
cg18733757	ACSL5	-0.614165839692654	7.3620051102583e-18	-0.715582976827593
cg27542341	RPP25	-0.614071561519896	7.47134440632209e-18	-0.715431613050288
cg12981137	MGMT	-0.613404820651355	8.29120310347266e-18	-0.714361961518582
cg05476522	FGD1	-0.613192202160246	8.57067467147736e-18	-0.714021152982548
cg24734365	PLEKHA6	-0.612815283907009	9.08890102287826e-18	-0.713417336368992
cg00082897	TYMP	-0.612775201759858	9.14577893299054e-18	-0.713353151736289
cg20306694	BIN2	-0.612716221875774	9.23010636115642e-18	-0.713258714822894
cg17575915	TST	-0.612614578859501	9.37721853603926e-18	-0.713095992556334
cg19852344	CHFR	-0.612486469719865	9.56590328495091e-18	-0.712890946363769
cg02283931	SDR42E1	-0.612314530841238	9.82498377745461e-18	-0.712615829023818
cg11606461	MCC	-0.612261486152974	9.90628748186948e-18	-0.71253097156058
cg16702815	AGR3	-0.612210251063796	9.98544157980074e-18	-0.712449017347589
cg14696444	KIAA0930	-0.611636449391877	1.09152447745416e-17	-0.711531741464817
cg13767779	CUEDC1	-0.611092494095919	1.18745200769893e-17	-0.71066312714836
cg04821708	SDR42E1	-0.611029693312325	1.19904387422915e-17	-0.71056290316375
cg22715531	LGR4	-0.61059341975999	1.28268041034944e-17	-0.709866991283462
cg20156080	IGHMBP2	-0.610407272488123	1.32007692132238e-17	-0.709570242611621
cg04457794	CTSE	-0.610185834976752	1.36595209608931e-17	-0.709217375573886
cg00507135	ACBD5	-0.609882340776731	1.43136579502859e-17	-0.708733995552361
cg00141162	HCLS1	-0.60966982380793	1.47898257721016e-17	-0.708395685995456
cg02556655	FERMT3	-0.609656874634796	1.48193348364803e-17	-0.708375076486206
cg21767902	MLF1	-0.609605746632647	1.49364102696218e-17	-0.708293707775361
cg25692785	ZNF860	-0.609450927874914	1.5296460454634e-17	-0.708047367493534
cg19865133	MLF1	-0.609337371238085	1.55659277507473e-17	-0.707866728559359
cg09930496	H2AFY2	-0.609088473974732	1.6172881092082e-17	-0.707470937091261
cg03127174	TUSC3	-0.609082111522884	1.61886956191459e-17	-0.707460822148416
cg18607411	SPRY2	-0.608911283452335	1.66190007225327e-17	-0.707189288494948
cg13609939	OAT	-0.608688657731644	1.71965849323653e-17	-0.706835556437979
cg15736165	BNC1	-0.608284047968632	1.82969370576051e-17	-0.706193057959038
cg21583694	TGFBI	-0.608241393008271	1.84168706119548e-17	-0.706125353441917
cg17279458	ZNF502	-0.607859672976406	1.95249172910477e-17	-0.705519712524192
cg21615397	NEDD4L	-0.607833303856459	1.96038210526219e-17	-0.705477891472876
cg08376117	MYH11	-0.607291999934144	2.12941391244703e-17	-0.704619860450695
cg09522147	KRT7	-0.607181332236979	2.1656848383344e-17	-0.704444549071638
cg03287574	IRX4	-0.607094880456026	2.19443834399444e-17	-0.704307624673221
cg18100436	PLEKHB1	-0.60706082498172	2.20586715771053e-17	-0.704253693047904
cg04117229	SPG20	-0.606356811042344	2.45558863505344e-17	-0.703139578189217
cg07180646	TMEM51	-0.606274846725623	2.48639851077889e-17	-0.703009965974472
cg01865606	ELOVL5	-0.606076530856599	2.56251483795887e-17	-0.702696448389835
cg24956710	TRIM29	-0.606025053467781	2.58264177602952e-17	-0.702615087254107
cg08192033	TPD52L1	-0.605983212847864	2.59911457077077e-17	-0.702548963152245
cg00584422	ERN2	-0.60595629677671	2.60976572463394e-17	-0.702506428317781
cg19263069	FUT3	-0.60591539272486	2.62603384770725e-17	-0.70244179280385
cg14834653	FGFR2	-0.605686693444654	2.71883256298155e-17	-0.702080501422774
cg00523465	FAM127C	-0.605517542504163	2.78952176965284e-17	-0.701813384184531
cg13766329	KIAA0930	-0.605289744866556	2.8875631863228e-17	-0.701453790620067
cg05169666	NLRX1	-0.605226726293625	2.91527482804254e-17	-0.701354339293539
cg11340527	DTX4	-0.605085897413396	2.97814488776178e-17	-0.701132136661433
cg08849574	ZNF134	-0.604993377661688	3.02016719635705e-17	-0.700986189657044
cg26117023	DOK1	-0.604840720569377	3.09077333884889e-17	-0.700745434215972
cg06573604	LY75	-0.604721129315517	3.14720998870886e-17	-0.700556875865169
cg24285858	COLCA2	-0.604648127161159	3.18215411187795e-17	-0.700441795221266
cg00879790	TRIM15	-0.604473978621937	3.26705175721721e-17	-0.700167332001354
cg10590292	BIN2	-0.604387195015459	3.31018088828625e-17	-0.700030592478596
cg11055493	HHEX	-0.604357045495027	3.3252941678345e-17	-0.699983093046894
cg17080504	ME3	-0.604161430689951	3.42500175011041e-17	-0.699674975526634
cg02077216	PLK2	-0.603936828863915	3.54308844982653e-17	-0.69932134127333
cg03640051	ATP8A1	-0.603828982748877	3.60119380411747e-17	-0.699151591867031
cg17163751	H2AFY2	-0.603231590593689	3.94031195830605e-17	-0.698211928278997
cg20116128	GPSM3	-0.603047866778107	4.05073871212375e-17	-0.697923155361369
cg01645998	SDR42E1	-0.602870800842385	4.16002135870378e-17	-0.697644942291027
cg00474723	ME3	-0.602792564009471	4.20922042773875e-17	-0.697522043178392
cg04651137	GPNMB	-0.60276492597194	4.22673602673165e-17	-0.697478632042599
cg11179625	MYRF	-0.602684372061472	4.27819415569602e-17	-0.697352118769148
cg25514947	ELOVL5	-0.6022618243062	4.55830532141644e-17	-0.696688805690012
cg06340118	CD109	-0.602124906604462	4.65285362467548e-17	-0.696473986708544
cg25947283	CERS4	-0.602087306781737	4.67915159743464e-17	-0.696415003655573
cg22260869	SLCO3A1	-0.601947730972397	4.77804905311151e-17	-0.696196086930686
cg04929173	GAS2L1	-0.60176494984675	4.91065206073556e-17	-0.695909492342559
cg10604646	RGS5	-0.601764517827982	4.91096969722864e-17	-0.695908815068925
cg02453146	GPX7	-0.601671258839607	4.98000900254232e-17	-0.69576262634513
cg09645888	ME3	-0.601635677173627	5.00659904419788e-17	-0.695706856854266
cg08253704	PPP1R18	-0.601334580064842	5.23722909642094e-17	-0.695235077252613
cg23522872	MIR4458HG	-0.601246949260158	5.30627872322796e-17	-0.695097821578586
cg25015733	MGAT4A	-0.600935390726313	5.55904966610337e-17	-0.694610012411709
cg27049053	GABRE	-0.600763282264864	5.70368641529467e-17	-0.694340663694284
cg11613003	FZD7	-0.600639406459772	5.81005730737209e-17	-0.694146852733187
cg08843492	IFITM2	-0.600583308185414	5.85886332848248e-17	-0.694059098535942
cg12380772	KIAA1161	-0.600542389214272	5.89471552197189e-17	-0.6939950950663
cg02883230	PARP6	-0.600374030799254	6.04449467337891e-17	-0.693731808752504
cg13521944	KIAA0930	-0.599923266295431	6.46404920219816e-17	-0.693027292770452
cg25373430	GJB5	-0.599811440897369	6.57245701268772e-17	-0.692852609026197
cg18490616	THNSL2	-0.599743548458326	6.63913859222524e-17	-0.692746571320447
cg12303981	GMDS	-0.599703549243826	6.67873321772211e-17	-0.692684104919493
cg00587922	PPP1R18	-0.599645007021233	6.73709932734963e-17	-0.692592688512009
cg04104738	LRP12	-0.59962808576148	6.75406227612538e-17	-0.692566267043773
cg17942618	PTP4A2	-0.599494028640111	6.88993189598052e-17	-0.692356974978123
cg23272399	GPX7	-0.59941021322767	6.97623274788753e-17	-0.692226147729766
cg16508068	HHEX	-0.599352511812471	7.03625779754124e-17	-0.692136093672318
cg17818432	FAM127C	-0.598833870169169	7.59892143069669e-17	-0.691327090494744
cg05119514	ZNF256	-0.59869494604689	7.7569505342088e-17	-0.691110522765305
cg05881566	MYRF	-0.598669755849277	7.78594661122843e-17	-0.691071259977341
cg05297739	CBR1	-0.598483413318314	8.00375504429279e-17	-0.690780873861799
cg11763394	PAX8	-0.59833834548526	8.17742734854077e-17	-0.690554877856869
cg12710480	ACTL10	-0.598228017981627	8.31196745256741e-17	-0.690383043480936
cg14537183	TPRN	-0.598210886157395	8.33305199950581e-17	-0.690356363943773
cg08042322	NT5DC3	-0.598088127499157	8.48566941752001e-17	-0.690165215738416
cg09869226	CTTN	-0.597921864185467	8.69673190260806e-17	-0.689906395848387
cg07693270	RPL39L	-0.597871752737411	8.76134499845387e-17	-0.68982840373234
cg07378067	AMN	-0.597720653060151	8.9590216902965e-17	-0.689593280258409
cg07156249	PSMB9	-0.597708419797634	8.97521512526541e-17	-0.689574247191726
cg00010853	PPP1R18	-0.5976812134847	9.01133123908674e-17	-0.689531919924025
cg21158528	TRAF5	-0.59751250094292	9.23848485336734e-17	-0.689269486702217
cg27562023	RPH3AL	-0.597443174708081	9.33343752994377e-17	-0.689161673244122
cg10558887	SPG20	-0.597275998276012	9.5663474303751e-17	-0.688901744085319
cg02068351	STX7	-0.596830645002372	1.02148588286914e-16	-0.68820969374202
cg21550016	PAX8	-0.596676613188626	1.04489940875548e-16	-0.687970471225781
cg11938386	USP3	-0.596664170861462	1.04681340760578e-16	-0.687951150375262
cg27337534	PARP6	-0.596407641549904	1.08704681426573e-16	-0.68755290253763
cg17465423	ZNF385A	-0.596290213474137	1.10596394642867e-16	-0.687370664927541
cg17342132	NR3C1	-0.596147212657091	1.12943511314765e-16	-0.687148794236137
cg07262247	PDLIM4	-0.595924680588769	1.16693039283756e-16	-0.686803644755962
cg18233405	TSPYL5	-0.595872948068492	1.17581958708104e-16	-0.68672342743376
cg18706476	MST1R	-0.595831122075001	1.18305484699787e-16	-0.686658576945862
cg05098566	PPP1R18	-0.595674250563209	1.21058050120711e-16	-0.686415394983021
cg07759857	BAIAP2	-0.595486066320027	1.2444261799302e-16	-0.686123764994095
cg21250232	TPD52	-0.59517560586996	1.30229331007621e-16	-0.685642864273115
cg03874539	FAM109A	-0.59468528613703	1.39907513290115e-16	-0.684883923186947
cg06194738	GPSM3	-0.594674797471164	1.40122031223218e-16	-0.68486769579588
cg19953799	CNNM4	-0.594221178602293	1.49713260228191e-16	-0.684166185206934
cg13877315	TOR4A	-0.594182006141214	1.50570953439127e-16	-0.684105633375826
cg10362613	SH2D4A	-0.594014252693683	1.54298542120728e-16	-0.683846373472775
cg16167877	KRT5	-0.593994471924064	1.54743977090522e-16	-0.683815807915936
cg11079635	ACSL5	-0.593929102023388	1.56224962318271e-16	-0.683714805209187
cg02012483	TRIM15	-0.593911070074306	1.56635913421021e-16	-0.6836869462671
cg16313944	ALDH3B1	-0.593724908773255	1.60940726881648e-16	-0.683399385255807
cg15262317	FZD5	-0.59351676031193	1.65890787793573e-16	-0.683077977183952
cg16659026	TFPT	-0.593371577845841	1.69431095711321e-16	-0.682853869303936
cg01387102	MLPH	-0.592408174873723	1.94864435585954e-16	-0.681368239882334
cg02385820	RINL	-0.592271990073878	1.98747781646014e-16	-0.681158445043201
cg24281668	TPCN1	-0.592172909018625	2.0162047481044e-16	-0.681005841868221
cg06685950	KIAA1161	-0.592022830523079	2.06049102596918e-16	-0.680774745704119
cg18113994	ZNF134	-0.592019512257734	2.06148085579606e-16	-0.68076963683654
cg11398523	FUZ	-0.591970430226479	2.0761762180218e-16	-0.680694072770203
cg00082411	PTCD1	-0.591648729231841	2.1750579596813e-16	-0.680198966416473
cg26190233	PANX2	-0.591489738524417	2.22560989021828e-16	-0.67995438257501
cg21407354	KIAA0930	-0.591479318756163	2.22896265824267e-16	-0.67993835576347
cg09678615	TOX3	-0.591337268189054	2.27516496039222e-16	-0.679719895822879
cg25659902	PPP1R18	-0.591249730835334	2.30410083188712e-16	-0.679585300000278
cg27537628	CCDC106	-0.591237328974102	2.30822926547711e-16	-0.679566232859338
cg01455178	SLC45A3	-0.590828902353763	2.44829802386692e-16	-0.67893854069411
cg25909064	OAF	-0.590782503257591	2.4647257996651e-16	-0.678867261495295
cg05673137	UNC5CL	-0.590777563199116	2.46648117032416e-16	-0.678859672834468
cg17187163	MLPH	-0.590586500046644	2.53531665372118e-16	-0.678566223748999
cg09774917	TFAP2A	-0.590307134683966	2.6393520121272e-16	-0.678137336518604
cg06641593	VILL	-0.59022471870015	2.67083162342827e-16	-0.678010851347245
cg21531300	BATF	-0.590085919668433	2.7246774801907e-16	-0.677797876855487
cg01922891	MGRN1	-0.589831275983252	2.8262326377683e-16	-0.677407288405665
cg00426310	CXXC5	-0.589663867275085	2.8950002945883e-16	-0.677150604452432
cg01417669	FKBP1B	-0.589651297370722	2.90022913366255e-16	-0.677131334440896
cg18599843	HHEX	-0.58951315296032	2.95830532204569e-16	-0.676919584078989
cg27152208	TFAP2A	-0.589421376757554	2.99751410349625e-16	-0.676778937003707
cg00926657	MAFG	-0.589207530975299	3.09085174329862e-16	-0.676451308675705
cg19712813	TRNP1	-0.589181700040872	3.10231644176516e-16	-0.676411742242216
cg05547888	ZNF134	-0.589157518400706	3.1130867309575e-16	-0.676374703780545
cg12374579	ASPSCR1	-0.589013019329205	3.17821001896395e-16	-0.676153411559556
cg12381074	ADAP1	-0.588922445279784	3.21970609849274e-16	-0.676014731892224
cg08378742	KIAA0930	-0.588818587308071	3.26793911156211e-16	-0.675855740830452
cg16524701	GLI3	-0.588725044095549	3.31198491832837e-16	-0.675712565602579
cg08844035	SLC26A6	-0.588568346242764	3.38706922920027e-16	-0.675472781307448
cg01508908	SPAG5	-0.588524826752816	3.40821537650902e-16	-0.67540619833617
cg02703870	SDR42E1	-0.588515731742149	3.41265089682858e-16	-0.675392284015341
cg19555708	GPSM3	-0.588171717487518	3.58462214947774e-16	-0.67486614897439
cg10576817	FAM127C	-0.587940499970561	3.7049290095163e-16	-0.674512708051614
cg10183885	SLC16A3	-0.587932004899974	3.70942338562177e-16	-0.674499725217135
cg15081886	ANKRD65	-0.587869753239533	3.7425208019536e-16	-0.674404593384468
cg18722847	ZNF502	-0.587606283275398	3.88581984713989e-16	-0.67400208123506
cg17240454	SPDEF	-0.587392214818963	4.00618000075022e-16	-0.673675181616838
cg24809529	CLDN15	-0.587280426144974	4.07047147641635e-16	-0.673504521276673
cg15988345	GALE	-0.587038586711388	4.21302149106116e-16	-0.673135438088235
cg13448625	COL17A1	-0.587032548879801	4.21664205106039e-16	-0.673126225499443
cg04361126	SLC40A1	-0.586932082711758	4.27733364438636e-16	-0.672972947753574
cg16777510	STAT5A	-0.586635519618285	4.46150211501265e-16	-0.672520652508958
cg13428480	VANGL2	-0.586628027988202	4.46625328605188e-16	-0.672509229958465
cg10030684	BAIAP2	-0.58661185109292	4.47652947567833e-16	-0.67248456543427
cg13741304	ARRDC1	-0.586481904536737	4.55991787615828e-16	-0.67228646492469
cg04511534	GGT6	-0.5863826818083	4.62460909843456e-16	-0.672135233165073
cg15687855	ZNF502	-0.586090229541111	4.820535920123e-16	-0.671689643759034
cg14554618	NAIF1	-0.585897936525756	4.95375085601659e-16	-0.671396786896625
cg24581226	MIR4458HG	-0.585751609693142	5.05752199427887e-16	-0.671174002557247
cg10554624	ECHDC2	-0.585651076825331	5.1300433746421e-16	-0.671020973763868
cg14409810	TOR4A	-0.585312291524703	5.38198240634289e-16	-0.670505484500849
cg01568919	FZD10	-0.585204200069535	5.46487613275813e-16	-0.670341080044866
cg07697981	ZNF134	-0.585082695194518	5.55954399777886e-16	-0.670156311864481
cg14683017	TFAP2A	-0.584827711637595	5.76344042884346e-16	-0.669768697180876
cg09489844	MAFG	-0.584767647676436	5.81252188130111e-16	-0.66967741618446
cg22123387	CLDN4	-0.584720549413301	5.85129342497086e-16	-0.66960584636268
cg01642901	SH3RF1	-0.58457287011934	5.97450702172308e-16	-0.669381473926862
cg18436898	AMIGO2	-0.584483720681129	6.05010880481381e-16	-0.669246055688022
cg00730832	FGFR2	-0.584426126487112	6.09944611018417e-16	-0.669158581347637
cg01647936	FERMT3	-0.584414380738236	6.10955603497699e-16	-0.669140742945409
cg13359948	ZNF256	-0.584344792777034	6.16978875125822e-16	-0.669035066546556
cg09371798	MLF1	-0.584323093564559	6.18868899112752e-16	-0.669002116754046
cg09538401	COLCA2	-0.584317577345621	6.19350267370465e-16	-0.668993740695207
cg00625443	ABHD17C	-0.584284154104087	6.22274740922354e-16	-0.668942991192845
cg16547186	DOK4	-0.584203646600403	6.29374425244623e-16	-0.668820761790448
cg05714219	GALNT14	-0.584157271448735	6.33499903110188e-16	-0.668750361281836
cg09203199	CES2	-0.584008764406678	6.46889224326575e-16	-0.668524956845023
cg04586579	SDR42E1	-0.58400333504443	6.47383928531605e-16	-0.668516717267048
cg07927984	PCSK6	-0.583673413934981	6.78147998374499e-16	-0.66801617906417
cg18145877	TUSC3	-0.583592659796632	6.85892679429502e-16	-0.667893707864334
cg20599798	GALNT14	-0.583587208036216	6.8641862570355e-16	-0.667885440390862
cg10016004	OTUD3	-0.58349677631217	6.95200434916986e-16	-0.667748314326917
cg14120636	PRSS3	-0.583467994524264	6.98018354492252e-16	-0.667704675691722
cg12232118	TRIM15	-0.583445593704214	7.00219245736314e-16	-0.667670713348677
cg23284609	CMBL	-0.583412642587213	7.03469018062432e-16	-0.667620757929823
cg00487187	HHEX	-0.583394650072343	7.05249718905104e-16	-0.667593481673359
cg04643397	PRKAB1	-0.583308826410306	7.13804296652805e-16	-0.667463386835134
cg10160397	ME3	-0.583229399477149	7.2181142045053e-16	-0.667343005996376
cg07191743	GLI3	-0.583227820142666	7.21971520278479e-16	-0.667340612501016
cg10362842	FGFR2	-0.583182946121539	7.26534981042566e-16	-0.667272608317703
cg11001085	MST1R	-0.583167557613148	7.2810638494181e-16	-0.667249289096779
cg02194211	FAM3D	-0.582939747153295	7.51760912235222e-16	-0.666904147056964
cg02286715	PPP2R2C	-0.582934982464236	7.52263568923509e-16	-0.666896929843502
cg24114890	EFS	-0.58281779555708	7.64730067399723e-16	-0.666719442528234
cg26878870	ZNF608	-0.582634637763268	7.84619354949013e-16	-0.666442111466952
cg22369786	SPRY2	-0.582623945102166	7.85795943317392e-16	-0.666425923785996
cg01328500	IQCG	-0.582563898587803	7.92435325339176e-16	-0.666335024694954
cg01390647	CCND1	-0.582498952711743	7.99678042374792e-16	-0.666236719730977
cg21601405	CD40	-0.582284397659792	8.24067118636381e-16	-0.665912039672392
cg09497409	CERS4	-0.582239199381045	8.29296705740175e-16	-0.665843658056188
cg26233331	S100P	-0.582059380179209	8.50424878484606e-16	-0.665571658956998
cg01271812	MEIS1	-0.581972426546765	8.60829116845364e-16	-0.665440161568697
cg16644177	ZNF134	-0.581804246204637	8.81305870971556e-16	-0.665185884538989
cg02151779	SLC38A5	-0.581710200955383	8.92962673529529e-16	-0.665043727428305
cg21583226	GALNT14	-0.581680096985967	8.96725705342559e-16	-0.664998227775727
cg07241909	USH1C	-0.581627585317736	9.03326786701958e-16	-0.664918866509254
cg12105190	PPP1R18	-0.581248446147608	9.52414244792734e-16	-0.664346087988613
cg21872782	HOXB3	-0.581203830824032	9.58358990416406e-16	-0.664278711170735
cg00328227	HENMT1	-0.581192348674382	9.59894770542541e-16	-0.664261372002198
cg00951395	MAP10	-0.58107134291141	9.76226414863943e-16	-0.66407866271309
cg06088623	CERS4	-0.580984921763578	9.88055917647974e-16	-0.663948197246732
cg08628580	DTX4	-0.58089500372756	1.00051249460317e-15	-0.663812473703486
cg16297435	KLC4	-0.580593157074532	1.04345860291022e-15	-0.663357018558553
cg16406708	UCHL1	-0.580505562103213	1.05625452806576e-15	-0.663224891961107
cg09015566	ZNF595	-0.580496941972361	1.05752200333713e-15	-0.663211890614236
cg23950001	ZNF134	-0.580496141414214	1.05763978999758e-15	-0.663210683179166
cg14301635	C2	-0.580468847788295	1.06166318409562e-15	-0.663169518810647
cg02167021	HCLS1	-0.580305777398509	1.08601455173868e-15	-0.662923616297011
cg09994117	JPH1	-0.580212376658464	1.10020663040483e-15	-0.662782803958181
cg09215282	MSLN	-0.580156195674151	1.1088301977438e-15	-0.66269811575562
cg08477594	ME3	-0.580051079247842	1.12514260733417e-15	-0.66253968375583
cg00497110	LY6K	-0.57999326013828	1.13421476641059e-15	-0.662452550919091
cg01008405	CXXC5	-0.579858924096067	1.15556923666369e-15	-0.66225014180054
cg20726575	SLMO2	-0.579708022740567	1.18002480120684e-15	-0.662022829755173
cg02835214	ZNF134	-0.579455619332877	1.22206300664243e-15	-0.661642752736474
cg14464245	AGPAT2	-0.579398163927712	1.23183447872498e-15	-0.661556257963377
cg07798610	PRSS21	-0.579207614135846	1.26478997597855e-15	-0.661269461675842
cg19161251	LMO4	-0.578853532331972	1.3283270338548e-15	-0.660736786405712
cg11878045	KCNQ1	-0.578841329823116	1.33057126707823e-15	-0.660718434992566
cg09562683	CALHM2	-0.5788367901146	1.33140713436075e-15	-0.660711607802082
cg03953500	ME3	-0.578829245686956	1.33279737417128e-15	-0.660700261984915
cg14780990	FAM174B	-0.578689352628018	1.35883401956036e-15	-0.660489908398169
cg03629151	SDR42E1	-0.578611153951807	1.37360369371939e-15	-0.660372345376138
cg11346248	SLFN12	-0.578532904192389	1.38853970868371e-15	-0.660254721563722
cg06644669	PPP1R18	-0.578522325313083	1.39057108075416e-15	-0.660238820786481
cg12751565	PIGR	-0.57834744908932	1.42457408642902e-15	-0.65997601226843
cg00339782	MTMR11	-0.578333870099572	1.42724806087146e-15	-0.659955608753464
cg11532302	PLAGL1	-0.578310997911586	1.43176312298554e-15	-0.659921242555619
cg08727202	TST	-0.578058623694436	1.48251701703196e-15	-0.659542132833609
cg01483656	ZNF714	-0.57805252200963	1.48376557334718e-15	-0.659532969104953
cg14689537	HHEX	-0.577921411673566	1.51084313842095e-15	-0.659336086359013
cg26055488	CANT1	-0.577606603630759	1.57784179949029e-15	-0.658863535518368
cg05846044	TRIM31	-0.577470983228249	1.60759013319664e-15	-0.658660038453728
cg03279535	GALNT14	-0.577224858097777	1.66298096366544e-15	-0.658290852251394
cg04126261	INPP5D	-0.577002372540849	1.71465041568627e-15	-0.657957260619842
cg17615007	ZNF134	-0.576965165294775	1.7234427878148e-15	-0.657901485145573
cg04192393	CA12	-0.576948056558977	1.72750046278828e-15	-0.657875839522023
cg03149049	UBA1	-0.576789622772108	1.7655215079776e-15	-0.657638386759391
cg22529448	ZNF559	-0.576520297095544	1.83203537061168e-15	-0.657234883883916
cg25446191	SKIL	-0.576451365143688	1.84944809307442e-15	-0.657131640421567
cg14062050	IRX4	-0.576415237037883	1.8586386773396e-15	-0.65707753412812
cg19580263	ENTPD5	-0.57640198494712	1.86202101304401e-15	-0.657057688334065
cg20808711	GPSM3	-0.576394295028043	1.8639864651792e-15	-0.657046172431081
cg25727019	PRKCZ	-0.576261390051753	1.89827679364802e-15	-0.656847167070864
cg12069540	FAM213A	-0.576128002165573	1.93330998177174e-15	-0.656647484507202
cg01640635	KDELR3	-0.575964665000213	1.97706858272088e-15	-0.656403030229042
cg20654468	LPXN	-0.57593970204518	1.98384077477925e-15	-0.656365676141954
cg12197421	PPP1R18	-0.575893015338303	1.99656716605867e-15	-0.656295819362837
cg06813419	TRAF5	-0.575855447148069	2.00686570534338e-15	-0.656239610595566
cg16171484	SGPP2	-0.575735692829619	2.04004081199084e-15	-0.656060460884968
cg03168447	MAFG	-0.575492012879692	2.10920614469003e-15	-0.655696035336003
cg09451215	FAM46A	-0.575253888798947	2.17900125941903e-15	-0.655340066248295
cg03366925	GLI3	-0.57516960634927	2.20424038453789e-15	-0.655214108261307
cg20725880	ARL14	-0.574984804199555	2.26058292075006e-15	-0.65493798998806
cg18690385	MOB3C	-0.574940580997168	2.27427254817922e-15	-0.654871927813326
cg21330727	RAPGEFL1	-0.574934569796344	2.27613959077111e-15	-0.65486294845759
cg11003573	ZNF502	-0.574842023383057	2.30507328743915e-15	-0.654724717035374
cg10258271	GALNT14	-0.574760266293395	2.33093194636402e-15	-0.654602619297988
cg12705340	PLCD1	-0.574754433530023	2.33278754207432e-15	-0.654593909182808
cg19208079	GLI3	-0.574536848101574	2.40304726830971e-15	-0.654269049293504
cg07813608	ZNF320	-0.57448189083376	2.42111719255077e-15	-0.654187016049948
cg12170299	FAM83C	-0.574352279631157	2.46425960780246e-15	-0.653993579488152
cg23460430	PLAGL1	-0.574272279446712	2.4912616582145e-15	-0.653874205697788
cg13615998	HOXC10	-0.574200393630651	2.51577084884162e-15	-0.653766953875113
cg26988215	GALNT14	-0.574118756680927	2.54388981981774e-15	-0.653645169624348
cg21649442	SDR42E1	-0.574038263374526	2.57191482426983e-15	-0.653525108107654
cg23655939	BCL6	-0.573946069481658	2.60438352346889e-15	-0.653387614659703
cg11357542	MEIS1	-0.573887500378488	2.62521753686684e-15	-0.653300278843862
cg25587405	CTTN	-0.573830972314665	2.64547958659923e-15	-0.653215994842776
cg09550083	MEIS1	-0.573701562124695	2.69244150758381e-15	-0.653023073432617
cg07135629	AQP1	-0.573640866400807	2.71474657643573e-15	-0.652932604505907
cg19900558	ABCD1	-0.573424429844995	2.79576119416558e-15	-0.652610075280077
cg04963697	CLUAP1	-0.573322310139366	2.83479961098157e-15	-0.652457940048457
cg20591745	TRIM31	-0.573288505520485	2.84783917998321e-15	-0.652407584669348
cg02736228	PLEKHA6	-0.573264424259763	2.85716377560593e-15	-0.65237171498312
cg08036514	PLEKHG4	-0.573177834692862	2.89093905506962e-15	-0.652242749678517
cg24937747	IRX4	-0.573117032683703	2.91488792035323e-15	-0.652152203399434
cg18856043	SLC44A4	-0.573065347929874	2.93539766954209e-15	-0.652075241914852
cg10879116	LPAR3	-0.572953483410306	2.98027119144249e-15	-0.651908692641143
cg24754277	DAPK1	-0.572845849104667	3.02407882359305e-15	-0.651748471513406
cg19879330	DUSP11	-0.572823975567966	3.03305789774424e-15	-0.651715914832861
cg15121364	DYRK1B	-0.572730605489976	3.07167944099048e-15	-0.651576955998245
cg21712019	FUZ	-0.572727499756347	3.07297230014065e-15	-0.651572334243119
cg18763720	DYRK1B	-0.572719821287119	3.0761709818763e-15	-0.651560907738927
cg21769117	CLIC1	-0.572645050157976	3.10748919697903e-15	-0.6514496469438
cg16353632	KRT5	-0.572596974936581	3.12778968332963e-15	-0.651378117630899
cg19709095	UBE2J2	-0.572354442203602	3.23219057214573e-15	-0.651017351607896
cg25415650	RNF6	-0.572312020785945	3.2507971584546e-15	-0.650954265304582
cg17744110	CALM3	-0.572126823718236	3.33325747207624e-15	-0.65067890591399
cg19763319	FUZ	-0.57200087511805	3.39049833672738e-15	-0.650491689384251
cg27488007	CTBP2	-0.571774779870764	3.49566733974142e-15	-0.650155710244208
cg13117948	PROM1	-0.571697375386606	3.53239789549066e-15	-0.650040716289643
cg24880997	TRIM31	-0.571688399667239	3.53668138917146e-15	-0.650027382724366
cg23441018	LPCAT4	-0.57144342617118	3.65556543910127e-15	-0.6496635493852
cg01716603	LASP1	-0.571085784792298	3.83615043401889e-15	-0.649132653798941
cg26225893	MUC13	-0.57098904272838	3.88647465948368e-15	-0.648989101746182
cg07535628	CRACR2B	-0.570956597179847	3.9034961789644e-15	-0.648940962238661
cg20334849	ME3	-0.570888314926769	3.93955603433142e-15	-0.648839660404277
cg22272492	SLC22A18	-0.570862535227404	3.95325456886178e-15	-0.648801417337069
cg22151713	SLC4A2	-0.57084518677028	3.96249912951547e-15	-0.648775682592397
cg10724867	HOXA10	-0.570728181628335	4.02540096020306e-15	-0.648602136614868
cg14719951	DSC3	-0.570703807171647	4.0386266227096e-15	-0.648565987924302
cg26979504	HHEX	-0.570470433801225	4.1674193181037e-15	-0.648219957560751
cg01347702	SLC44A4	-0.570458620528058	4.17404413762054e-15	-0.648202445265128
cg12942038	CNNM4	-0.570444377005043	4.18204548074623e-15	-0.648181330770784
cg14815891	FRG1B	-0.570023573661077	4.42529716491921e-15	-0.647557764291598
cg04862249	ZFP3	-0.569939057257967	4.47579023638953e-15	-0.647432577301757
cg06230247	MPST	-0.569773886706676	4.5760953517193e-15	-0.647187975708262
cg01054938	ABCC3	-0.569761614402948	4.58363494087369e-15	-0.647169804335759
cg14095316	ADH7	-0.569711557893779	4.61451318535342e-15	-0.647095690488067
cg14353573	CDH17	-0.569692036863529	4.62660995684496e-15	-0.647066789276651
cg23931734	CA12	-0.569595621280976	4.68681150054441e-15	-0.646924058351971
cg06360465	HYAL1	-0.569503342306495	4.74514496808062e-15	-0.646787472878042
cg02358862	CORO1A	-0.569414382599432	4.80204989160477e-15	-0.646655820485909
cg22813430	KRT7	-0.569160961278652	4.96782730335151e-15	-0.64628088780734
cg00625841	FAM127C	-0.569144041190296	4.97909220972275e-15	-0.646255860513237
cg06128881	SLC9A7	-0.568781779378181	5.2263371589943e-15	-0.645720193063676
cg24581650	ERGIC1	-0.568664034414501	5.30924557968801e-15	-0.645546156815489
cg10971790	FUZ	-0.568643957030616	5.32351014003154e-15	-0.645516484312414
cg09053536	TBX3	-0.56861799831198	5.3420086502703e-15	-0.645478121228668
cg17655978	ZNF134	-0.568502207295535	5.42528870262604e-15	-0.645307019892798
cg25723149	DFNA5	-0.568396015470774	5.50277635232408e-15	-0.645150132286201
cg22508782	P4HTM	-0.568246569540985	5.61365635809317e-15	-0.644929388529917
cg26518580	DENND2D	-0.568172463640943	5.66944322776799e-15	-0.644819948642954
cg14943722	HYAL1	-0.568164160307213	5.67572753542135e-15	-0.644807687094693
cg09296212	NAIF1	-0.56812979473504	5.70180910696e-15	-0.644756941207408
cg17337672	FGFR2	-0.568043565408138	5.76776778809476e-15	-0.644629623639521
cg26477856	DGKA	-0.567926581395599	5.85844149157396e-15	-0.644456926223631
cg04473569	CLDN15	-0.567865824540111	5.90608047964043e-15	-0.644367247400943
cg21672276	ZNF502	-0.567699737844845	6.03824286740096e-15	-0.644122145379387
cg06632310	CERS4	-0.567544243491035	6.16458650228399e-15	-0.643892736785617
cg02412684	FGFR2	-0.567513013852234	6.19027040749385e-15	-0.643846669341608
cg18882156	PKDCC	-0.567302955007185	6.36575756204218e-15	-0.643536870045933
cg04659622	PNPLA4	-0.566329612091118	7.24424237808612e-15	-0.642102781988238
cg05680196	VARS2	-0.566291774135077	7.2806770639609e-15	-0.642047079955853
cg18334392	SNHG18	-0.566028964290735	7.53871454608621e-15	-0.641660289109566
cg05353415	GLI3	-0.565867732454964	7.70140697624655e-15	-0.641423079675898
cg10771650	DDR1	-0.565798020349877	7.77280553405029e-15	-0.641320536714301
cg09405612	GLI3	-0.565718247034066	7.8553003090115e-15	-0.641203208820083
cg22129364	GPX7	-0.565617976159507	7.9602029273034e-15	-0.641055755898497
cg13101072	FAM50B	-0.565573734854259	8.00692075376321e-15	-0.640990704848835
cg16686951	CD40	-0.565544207311576	8.03824974562818e-15	-0.640947291124793
cg08674885	SNAI2	-0.565522402847842	8.06146112755699e-15	-0.640915233849359
cg16498194	FZD10	-0.565462502050613	8.12556370063904e-15	-0.64082717270999
cg13468041	CXCL3	-0.565444888600253	8.14450697849464e-15	-0.640801280557709
cg05517976	HOXA10	-0.565315404169366	8.28509487809422e-15	-0.640610958917297
cg21187068	NAPRT	-0.565170485747423	8.44524546828593e-15	-0.640398000305944
cg07151117	DUSP4	-0.56483646413269	8.82595189038825e-15	-0.639907348395266
cg10098021	PPP1R18	-0.564654100446924	9.04080892064822e-15	-0.639639584986419
cg07884764	CCDC88B	-0.564535849178991	9.18284518518113e-15	-0.639466000687355
cg12532169	NDN	-0.564485650633127	9.24379599547821e-15	-0.63939232314232
cg00432937	CLDN15	-0.564383182487652	9.36943844727415e-15	-0.639241947339179
cg12708994	DSE	-0.564363352347872	9.39394485493803e-15	-0.639212848821439
cg27526892	ARHGEF16	-0.564270263578894	9.50982279050458e-15	-0.639076264210171
cg02200207	PRR15	-0.564185219879437	9.61690287738679e-15	-0.638951502137203
cg23167351	PPP1R18	-0.564163235781663	9.64477402044733e-15	-0.638919253555968
cg13766864	KCNE3	-0.56378743707921	1.01335597912566e-14	-0.638368173946433
cg03606774	SLC5A6	-0.563632134348157	1.03425305053079e-14	-0.638140534526361
cg00628477	TRIM15	-0.563551324964656	1.04529200978758e-14	-0.638022108963489
cg00925616	PTP4A2	-0.56354142391513	1.04665241161417e-14	-0.638007600134541
cg19217214	WNT10A	-0.563365943366648	1.07105161643983e-14	-0.637750493289097
cg25084393	CTPS2	-0.563248106940108	1.08774596534632e-14	-0.637577886020179
cg14431006	BNC1	-0.563180671518563	1.09741359273461e-14	-0.637479121442605
cg15164446	LY6K	-0.563171390394171	1.09875068356096e-14	-0.637465529352476
cg23437479	MST1R	-0.563122557043448	1.10581208116451e-14	-0.637394016951037
cg03873220	PARP12	-0.56284208520631	1.14723333803032e-14	-0.636983400637785
cg26201213	MGMT	-0.562704554344559	1.16809307414533e-14	-0.636782122074632
cg00359181	GALM	-0.562700265787794	1.16874943905746e-14	-0.636775846437887
cg14756530	DIS3	-0.562672461946078	1.17301355128915e-14	-0.636735160909036
cg16732469	ZFP3	-0.562643499363412	1.17747149140874e-14	-0.636692781768352
cg16340030	STX3	-0.562618333366001	1.18135845879612e-14	-0.636655959574975
cg07615364	DUSP7	-0.562530730547126	1.19498674183242e-14	-0.636527793443625
cg22395019	GALNT14	-0.562493621004196	1.20080591602388e-14	-0.636473506395848
cg03052182	PPP1R18	-0.562242854876017	1.24085877129498e-14	-0.636106750884985
cg08075204	BIN2	-0.562063614051374	1.27028213132238e-14	-0.63584469666366
cg23829318	AMIGO2	-0.56204613535003	1.27318746676711e-14	-0.63581914652987
cg04026747	UBE2J2	-0.561983965995104	1.28357391088192e-14	-0.635728274137733
cg20283670	AFAP1L2	-0.561845934466465	1.30693040706968e-14	-0.635526547854846
cg02941816	MGMT	-0.561845395324531	1.30702244285773e-14	-0.635525760015107
cg06577710	HCLS1	-0.561702275285647	1.3316788187611e-14	-0.635316645585355
cg02201052	PLEKHB1	-0.561139584074492	1.43308645807588e-14	-0.634494966410122
cg14743748	CELSR1	-0.561064465216552	1.44718099820776e-14	-0.634385330175145
cg17877220	MIR4458HG	-0.561007136018175	1.45802844281981e-14	-0.634301667084415
cg10147797	SDR42E1	-0.560883204941298	1.4817492499593e-14	-0.634120835695212
cg27333706	MIR205HG	-0.560840114394243	1.49008467941143e-14	-0.634057969635766
cg03963198	IRX4	-0.560699605290541	1.51758331713813e-14	-0.633853007582683
cg14824495	SOX15	-0.560281517836114	1.60236258300046e-14	-0.633243417616702
cg14529758	FUT3	-0.560235919464737	1.6118833529199e-14	-0.633176958360558
cg25949363	TMEM92	-0.560214170961644	1.6164437484868e-14	-0.633145261836913
cg01334432	MIR205HG	-0.560014363749179	1.658933365523e-14	-0.632854113118883
cg12881321	B3GALNT1	-0.559701030323667	1.72776447868064e-14	-0.632397730969364
cg24691453	S100A4	-0.559574724298104	1.75629048648989e-14	-0.632213827322505
cg04275847	OAT	-0.559544047005227	1.76328785200236e-14	-0.632169166393131
cg24401737	CASP10	-0.559536475126061	1.76501914133483e-14	-0.632158143366244
cg00901574	POFUT1	-0.559318841969667	1.81549427623736e-14	-0.631841374415652
cg25362542	ZNF559	-0.559288339211812	1.82268011574618e-14	-0.631796986074394
cg02255950	TRIM31	-0.559131816308338	1.85999186052729e-14	-0.631569244872021
cg26683639	PPP1R18	-0.558774134320966	1.94807024517348e-14	-0.631049034296302
cg21618017	RILPL1	-0.558744649218245	1.95550950033158e-14	-0.631006164828951
cg02903907	MAP10	-0.558553792749221	2.00433732983808e-14	-0.630728721296129
cg22630169	NFIX	-0.558530490111998	2.01037971237173e-14	-0.630694852693999
cg21899520	CYB5A	-0.558465567990848	2.02730777595826e-14	-0.630600500110266
cg22168987	SLC4A2	-0.558446920672908	2.03219556856916e-14	-0.630573401437849
cg18335326	PPP1R18	-0.558408299331158	2.04235544224516e-14	-0.630517278704626
cg01879083	CMBL	-0.558378514457086	2.0502245374299e-14	-0.630473999116657
cg20880499	TAP1	-0.558338901516211	2.06073595799708e-14	-0.630416441873776
cg12853742	LTB4R	-0.558310614644413	2.0682740774892e-14	-0.630375343570174
cg04096619	SNHG18	-0.55829103651752	2.07350714005948e-14	-0.630346899401144
cg26918720	ARHGAP4	-0.558118286932603	2.12024403374422e-14	-0.630095958537322
cg03638795	SIGIRR	-0.558024942337158	2.14592354181329e-14	-0.629960392823227
cg25946538	KCNQ1	-0.558015260244074	2.14860440500559e-14	-0.629946332552628
cg16616467	CPNE7	-0.558007736133277	2.15068999943257e-14	-0.629935406241769
cg22276896	CXCL17	-0.557971754395307	2.16069100540772e-14	-0.629883156373872
cg17530977	GLI3	-0.5578984394003	2.1812090487502e-14	-0.629776703494544
cg00892324	LFNG	-0.557841098344459	2.19738874692188e-14	-0.62969345347867
cg06185555	ERBB2	-0.55777927838271	2.21496319503997e-14	-0.629603709470793
cg11772804	TRIM15	-0.557691607737587	2.24012154256519e-14	-0.629476453442234
cg26010099	S100A14	-0.557548865697862	2.28168009640892e-14	-0.629269298609939
cg27189465	IQCE	-0.557520060462369	2.29015717842579e-14	-0.62922750072409
cg06186450	SHC1	-0.557378299606667	2.33232492320235e-14	-0.62902182677125
cg05598727	MIR4458HG	-0.55736079857281	2.33758288056042e-14	-0.628996438639803
cg08742575	SPATC1L	-0.557353991563879	2.33963107467828e-14	-0.628986564146537
cg13397260	PTGR1	-0.557125193352642	2.40950129792239e-14	-0.628654724389344
cg09535924	MEIS1	-0.557082508806881	2.42275934103476e-14	-0.628592830014387
cg12759554	NAP1L5	-0.556995686911116	2.44994628814823e-14	-0.628466947806198
cg03482221	FHL2	-0.556993174586575	2.45073739123754e-14	-0.628463305474483
cg19010490	MEIS2	-0.55687169988299	2.48928671787766e-14	-0.628287210838525
cg16426459	MLPH	-0.556835066312427	2.50102764273883e-14	-0.628234112112983
cg01156249	MGRN1	-0.556596222178626	2.57890925677658e-14	-0.627887995143067
cg15439862	DSC3	-0.556548504837132	2.59474946220745e-14	-0.627818862339779
cg15604051	ZNF502	-0.556420505799909	2.63770937989853e-14	-0.627633443821264
cg01232511	PRSS21	-0.556363408406018	2.65709549127533e-14	-0.627550745270836
cg08774871	C16orf74	-0.556315214028311	2.67356672689643e-14	-0.627480947566169
cg14178380	ANXA11	-0.556008477295151	2.78075398140974e-14	-0.627036841806886
cg05833518	CLCN5	-0.555955717395254	2.79960767851255e-14	-0.62696047601029
cg11566172	DUSP23	-0.555872268108089	2.8296826514425e-14	-0.626839702981859
cg03120475	FAM171A1	-0.555701461705258	2.89222532806155e-14	-0.626592551821326
cg11647108	LINC00857	-0.555522823837659	2.9590754878775e-14	-0.626334141400915
cg18256949	ARL4D	-0.5554711988504	2.97867334862542e-14	-0.62625947656904
cg05516004	ADARB1	-0.555450454392055	2.98658390493215e-14	-0.626229475758809
cg10111816	CDR2	-0.555437757982206	2.99143556010416e-14	-0.626211114597279
cg14507560	IRX4	-0.555423965931508	2.99671458824033e-14	-0.626191169377671
cg05575639	CHD7	-0.555335765372898	3.03068929097221e-14	-0.626063629575635
cg24075113	TRIP6	-0.555303792057711	3.04309775873664e-14	-0.626017399972941
cg24588482	VANGL2	-0.555135843648369	3.10909346828683e-14	-0.625774605559893
cg25151919	ZNF502	-0.554928952326274	3.19230994274796e-14	-0.625475603315559
cg17124583	GATA3	-0.554604425374134	3.32722973603617e-14	-0.625006792190079
cg09333471	DFNA5	-0.554554383804473	3.34852231399222e-14	-0.624934523909791
cg24357463	TBX2	-0.554494091363806	3.37435291156907e-14	-0.624847459374238
cg18371052	MIR4458HG	-0.554329179617489	3.44599991266329e-14	-0.624609363585312
cg03018478	TFAP2A	-0.554316800365211	3.45143753752234e-14	-0.624591493241378
cg11291745	MYO5C	-0.554195637341895	3.50510180048728e-14	-0.624416604361126
cg17192247	MAPRE3	-0.554122591618192	3.53784611757258e-14	-0.624311185231883
cg09692449	KRT19	-0.553924514017124	3.62814494677998e-14	-0.624025382843911
cg11966886	CDC42EP4	-0.553921715882526	3.62943648879507e-14	-0.624021346117138
cg07102937	ADAP1	-0.553884507148701	3.64665363668502e-14	-0.623967668681298
cg22245858	SCNN1A	-0.553879916781043	3.64878318528335e-14	-0.62396104682372
cg11781986	RIPK3	-0.5538659925422	3.65525028409676e-14	-0.62394096064122
cg10788901	FGFR2	-0.553822482822597	3.67553034293425e-14	-0.623878199288329
cg01343084	FGD1	-0.553536656507821	3.81150556717745e-14	-0.623466012564345
cg22922289	ZNF134	-0.553510865186137	3.82401338652543e-14	-0.623428828458126
cg14750551	PARP14	-0.553343795335488	3.90600941529323e-14	-0.623187996006883
cg01928143	ZDHHC7	-0.553193860029847	3.98105183803507e-14	-0.622971917769776
cg23954629	TBCEL	-0.553077967217702	4.04001616468585e-14	-0.622804935027749
cg04904030	PKP1	-0.552837942485684	4.1648536842044e-14	-0.622459196377007
cg00868875	KCTD1	-0.552816482585814	4.17619621358149e-14	-0.622428291345461
cg03159127	RPL7L1	-0.552692459360835	4.24233971541334e-14	-0.622249702542558
cg18515587	SELENBP1	-0.552665393233506	4.25690951220238e-14	-0.622210733018347
cg24597158	GALNT14	-0.552649826010632	4.26531146408607e-14	-0.622188320255644
cg14815183	TRIM15	-0.552580611754953	4.30286373314676e-14	-0.62208867640357
cg13610072	NAP1L5	-0.552557887907342	4.31526262866658e-14	-0.622055964557055
cg27608102	KRT19	-0.552483705835641	4.35598149378184e-14	-0.621949184862042
cg02165330	SIAE	-0.552444357933018	4.37773132913849e-14	-0.62189255153236
cg23586595	PLAC8	-0.55235485109084	4.42760146544112e-14	-0.621763737774051
cg04350136	C6orf136	-0.552297828413436	4.45966053594828e-14	-0.621681683154482
cg20799917	GALM	-0.55227635208631	4.47179337286424e-14	-0.621650781029298
cg27309383	GALNT14	-0.552275750253122	4.47213383504661e-14	-0.621649915071255
cg00001793	ETV6	-0.552267971876789	4.4765364007967e-14	-0.621638723095089
cg27304204	TSPAN8	-0.552258920367357	4.48166487336481e-14	-0.621625699435819
cg09042577	MCAM	-0.552223339261513	4.50188018519669e-14	-0.621574505790296
cg14160419	RBM47	-0.552008252057503	4.62598533113241e-14	-0.621265102651131
cg06500654	GLI3	-0.552003794136375	4.6285924628977e-14	-0.621258691045481
cg05750047	MTMR11	-0.551994907493359	4.63379391898628e-14	-0.6212459099654
cg25221496	MEIS2	-0.551978646398879	4.64332646664996e-14	-0.621222523158803
cg16430166	MAP10	-0.55188090471038	4.70102800320297e-14	-0.621081963178312
cg04050000	GALNT14	-0.551860891606304	4.71292849848564e-14	-0.621053185502442
cg10331154	LRP12	-0.551854514595325	4.71672665188413e-14	-0.621044015924791
cg01404163	TOX3	-0.551449937829199	4.96388301275285e-14	-0.620462459904992
cg14709292	NUDT16P1	-0.551179367216953	5.13616364721758e-14	-0.620073738144361
cg13872950	HOXB2	-0.551158794864588	5.14949825204657e-14	-0.620044189194709
cg12082609	MEIS1	-0.551098204074035	5.18896816634939e-14	-0.619957165641895
cg06056169	CELSR1	-0.551067616968822	5.20900486667527e-14	-0.619913238067225
cg18059223	NLRP2	-0.550965113661652	5.27670243975058e-14	-0.619766043768914
cg13954965	GPR39	-0.550879001231456	5.33423618633543e-14	-0.619642405148665
cg08122070	NADK	-0.550873133915522	5.33817842542662e-14	-0.619633981578805
cg27283345	TFAP2A	-0.55081784851697	5.37546414144542e-14	-0.619554613448472
cg24844441	AP2M1	-0.550766418319348	5.41037739069e-14	-0.61948078610337
cg07882671	IRX4	-0.550505900062666	5.59064875197762e-14	-0.61910690790345
cg10453071	DOK4	-0.550393939190927	5.669906943794e-14	-0.618946276501217
cg16854876	NSUN7	-0.550340772637555	5.70792609699874e-14	-0.618870007851429
cg01844321	SOGA1	-0.550312243124508	5.72842962276337e-14	-0.618829084244999
cg11259628	ZNF134	-0.550175388427501	5.82778518790788e-14	-0.618632801302949
cg04929599	GABRE	-0.550136134840689	5.85659128606965e-14	-0.618576509929419
cg20446334	BAIAP2	-0.54995719671085	5.98967007560052e-14	-0.618319948922752
cg05448137	ASPSCR1	-0.549813157336126	6.09892854393869e-14	-0.618113478241625
cg05816157	CYB5R1	-0.54977919064083	6.12497470942934e-14	-0.618064796116349
cg07819160	MPST	-0.549775919355979	6.12748888818275e-14	-0.618060107746618
cg19051042	KRT19	-0.549585780543513	6.27536106751213e-14	-0.617787644391639
cg01943874	CD40	-0.549533120793617	6.31692545235707e-14	-0.617712198938738
cg19782749	HS6ST2	-0.549194745645313	6.59047088080093e-14	-0.617227559128863
cg19603847	GLI3	-0.548818295605886	6.90835190273352e-14	-0.616688689312396
cg23448348	RBP1	-0.548767268377586	6.95257263899111e-14	-0.616615670859854
cg01072786	GLB1L	-0.548752521164295	6.96540397160535e-14	-0.616594569124321
cg09672187	IRX4	-0.54868309054576	7.02612492621872e-14	-0.616495227662788
cg16551483	ZFP3	-0.548378597102837	7.29856197550129e-14	-0.616059685691363
cg17483510	GNB4	-0.548333422212129	7.33984705476356e-14	-0.615995086058329
cg04453180	PCDHGC3	-0.548172804913267	7.48848337138458e-14	-0.615765442011432
cg23621631	RIPK3	-0.54806987061597	7.58527562275699e-14	-0.615618301156663
cg22804000	DFNA5	-0.548043607418386	7.61016604621973e-14	-0.61558076266555
cg18851831	DYRK1B	-0.547985386065059	7.66562798187408e-14	-0.615497551277309
cg12586262	ZNF160	-0.547959506273508	7.69040732060348e-14	-0.615460565679768
cg25355803	MARVELD1	-0.54792922038058	7.71950442310345e-14	-0.615417285092319
cg12253469	MPST	-0.547856555219954	7.7897549917237e-14	-0.615313450037913
cg12632264	ZNF518A	-0.547684694943525	7.95838993754107e-14	-0.615067916884653
cg24921614	GET4	-0.547561344129491	8.08161083292558e-14	-0.614891728877323
cg10263370	ZNF502	-0.547515197589577	8.12818443435455e-14	-0.614825824252141
cg00876266	CAPS	-0.547398061916862	8.24758042853835e-14	-0.614658557168409
cg15582794	BEX4	-0.547362352077468	8.28431766150731e-14	-0.614607570419811
cg10722799	CLIC6	-0.547326040274281	8.32183748728999e-14	-0.614555727101364
cg23250795	ST14	-0.54723145615149	8.42034643263553e-14	-0.614420700667034
cg08496742	CCDC106	-0.54699807286891	8.66829456539976e-14	-0.614087612612166
cg21210630	VILL	-0.546989001803019	8.67807383040585e-14	-0.614074668703959
cg21145686	GPD1L	-0.546919501341739	8.75335750547782e-14	-0.613975501479499
cg10760299	GATM	-0.54678698354525	8.89866773701689e-14	-0.613786447327631
cg04431596	SLC43A1	-0.546706028825097	8.98858969874589e-14	-0.613670973949107
cg20599066	GPNMB	-0.546599463314929	9.10830865523278e-14	-0.613518991701238
cg24805239	DFNA5	-0.546596106348923	9.11210507693142e-14	-0.613514204453286
cg08078137	AEBP2	-0.546457601166663	9.27009153179565e-14	-0.613316709052569
cg04561731	SSBP3	-0.546437109510147	9.29369065754335e-14	-0.613287493491994
cg15758138	DYRK1B	-0.546339914653406	9.40642342111654e-14	-0.613148932614239
cg01944226	SLC16A3	-0.546160262719338	9.61830882177869e-14	-0.612892876228663
cg04682916	GLI3	-0.546156851186115	9.62237706472992e-14	-0.612888014492069
cg11683563	ZNF559	-0.546073420919463	9.72239030240135e-14	-0.612769127017833
cg15267232	GATA3	-0.545938420842202	9.88637034892388e-14	-0.612576785659918
cg15746719	DAPK1	-0.545935381002863	9.89009355315755e-14	-0.612572455113898
cg15475080	DYRK1B	-0.545741129057218	1.01308649504495e-13	-0.61229576682207
cg06786167	DLG3	-0.545729459271349	1.01455096504933e-13	-0.612279147290905
cg05148774	ZNF558	-0.545715690134971	1.01628153737901e-13	-0.612259538356392
cg09624858	TRIM15	-0.545675394522493	1.02136260932505e-13	-0.612202154886098
cg03995857	DFNA5	-0.545563939485136	1.03554562768431e-13	-0.612043454660987
cg19926250	GPR87	-0.545542710990198	1.03826866916446e-13	-0.61201323063731
cg04770504	DFNA5	-0.545537114326927	1.03898772960932e-13	-0.612005262566124
cg06994420	MEIS1	-0.545378439367335	1.05957718184915e-13	-0.611779382958913
cg09937039	BATF	-0.545240902195748	1.07774464670466e-13	-0.611583638781802
cg08418115	ABCD1	-0.545222567054058	1.08018934270471e-13	-0.611557547194497
cg07320646	DFNA5	-0.54515016395679	1.08989597089942e-13	-0.611454522151913
cg17997363	FGFR2	-0.54501628553383	1.10806828565016e-13	-0.611264052073272
cg10124440	CDCA3	-0.544761601286057	1.14345598877619e-13	-0.610901819549144
cg27445347	FAM50B	-0.544585868707627	1.16851229077954e-13	-0.610651961801527
cg11059451	DNAJC21	-0.544572825737572	1.17039313625842e-13	-0.610633419930657
cg02641288	IRX4	-0.544369654729229	1.20007434699858e-13	-0.610344640593818
cg00831127	EPHB2	-0.544217589754309	1.22276749178196e-13	-0.610128560771895
cg25668117	ADAP1	-0.54394464102265	1.2645523971442e-13	-0.609740836135016
cg26593829	GAK	-0.543843584031654	1.28037268737739e-13	-0.609597325801095
cg05065100	NAP1L5	-0.543816171578323	1.28469715863864e-13	-0.609558401427974
cg06571407	CD40	-0.543736311870263	1.29737665786463e-13	-0.609445013852688
cg22363224	SIAE	-0.543624094639292	1.31539961489559e-13	-0.609285707569643
cg13264473	DYRK1B	-0.543555339203795	1.32656238843543e-13	-0.609188114328721
cg03548384	ATP2C2	-0.543355262142305	1.3595728204283e-13	-0.608904178665682
cg14548284	ZNF518B	-0.543260071705972	1.3755574325919e-13	-0.608769121670113
cg20396393	FAM221A	-0.543258229857257	1.37586851666378e-13	-0.608766508635037
cg22518373	ENGASE	-0.543096935388051	1.40337791750126e-13	-0.608537708558282
cg24225467	FMN1	-0.543080944775608	1.40613415896938e-13	-0.608515028588662
cg24737783	HENMT1	-0.543000643954541	1.42005514328248e-13	-0.608401143950031
cg10858746	PCDHGC3	-0.542758275445093	1.46289037256107e-13	-0.608057496230431
cg22032283	ARHGEF7	-0.542739861108727	1.46619575046252e-13	-0.608031392283367
cg23023513	S100A2	-0.54248430963641	1.51282438330125e-13	-0.60766920184444
cg14195117	SUSD1	-0.542408709088188	1.52689306952125e-13	-0.60756208125329
cg18292904	MST1R	-0.542353045986833	1.53733283436728e-13	-0.607483218560099
cg03009363	TFAP2A	-0.542302750455836	1.54682560163526e-13	-0.607411966365794
cg09812885	SDF4	-0.542200322557671	1.56633448860035e-13	-0.607266876808465
cg06164260	BCL6	-0.542012988314193	1.60263617523875e-13	-0.607001576085801
cg11279838	IRX4	-0.54199307903813	1.60654198144843e-13	-0.606973385270307
cg16557944	GPX7	-0.541817011682862	1.64148843353999e-13	-0.606724117742289
cg07145744	POMGNT2	-0.541812071411889	1.64247958642768e-13	-0.606717124520027
cg24059871	POP4	-0.541725937880518	1.65985418626946e-13	-0.606595206337025
cg22838602	NIPA1	-0.541650073903921	1.6753052509917e-13	-0.606487837589324
cg00933603	VARS2	-0.541414358564861	1.72421108880783e-13	-0.606154314101624
cg07133347	PRMT6	-0.54128490242346	1.75165845670457e-13	-0.605971192427484
cg19265289	ARRB2	-0.541192553368111	1.77149765815012e-13	-0.605840582617737
cg20433447	SSBP3	-0.541042491031719	1.8042024335514e-13	-0.605628387946241
cg12089439	TUSC3	-0.54067596936804	1.88657163919679e-13	-0.605110315082167
cg18055007	DDAH2	-0.540650673243486	1.89238952049546e-13	-0.605074570096947
cg02941008	CAMK2N1	-0.540587585038929	1.90697539337745e-13	-0.604985428589156
cg08673814	HS6ST2	-0.540545315441075	1.91680917103234e-13	-0.604925707877472
cg07297582	MLF1	-0.540450702149826	1.93899953711948e-13	-0.604792047214029
cg27548075	MAGED1	-0.539983182454756	2.0523709742628e-13	-0.604131863084156
cg02377544	MEIS2	-0.539923231636854	2.06736723812341e-13	-0.604047240636892
cg14881618	ME3	-0.539748160305473	2.11177280073002e-13	-0.603800166248443
cg13656831	MFSD7	-0.539699537810254	2.12426927893141e-13	-0.603731558062992
cg25198967	GLYCTK	-0.539592306268505	2.1520836748411e-13	-0.603580268244756
cg25266888	KCNQ1	-0.539405234914421	2.20145787462535e-13	-0.603316393908354
cg00416689	NGFRAP1	-0.539344725105519	2.21766294626248e-13	-0.603231057603358
cg13773247	PKDCC	-0.539259799871131	2.24060254727332e-13	-0.603111301744982
cg10548708	ACAA1	-0.539189085621247	2.25987951789344e-13	-0.603011597062402
cg05428706	SEMA4G	-0.539168087076312	2.26563480046552e-13	-0.602981991893888
cg08517286	LRP12	-0.539119790648784	2.27892604883755e-13	-0.602913903911128
cg07293520	DFNA5	-0.539114708551813	2.28032905201917e-13	-0.602906739495244
cg15366353	DSE	-0.53908737116123	2.28789045218336e-13	-0.602868201936655
cg24612198	CD3E	-0.538961224282405	2.32309922064861e-13	-0.602690393239166
cg13545089	CAPS	-0.53894577941378	2.32744607536868e-13	-0.602668625466529
cg02011430	ZDHHC7	-0.538766827180149	2.37839147347987e-13	-0.602416450028828
cg03922337	RRAS2	-0.538649247901457	2.41245354149467e-13	-0.602250797266018
cg01733570	DFNA5	-0.538408410158728	2.48371070370559e-13	-0.601911582817431
cg10136008	HNMT	-0.538182806652626	2.55231502445453e-13	-0.601593937801091
cg06203471	DUSP23	-0.538179229339787	2.55341756704774e-13	-0.601588901894174
cg24098951	LRP12	-0.538062220173547	2.58973676592361e-13	-0.601424199092422
cg20277356	FGFR2	-0.538003094210843	2.6082798489882e-13	-0.601340984135461
cg13140465	NIPA1	-0.53785179411748	2.65632059834777e-13	-0.601128075548718
cg00281842	PCDHGC3	-0.537759110926912	2.68617325560539e-13	-0.600997676398065
cg15193475	ABHD17C	-0.537687414191202	2.70948991455701e-13	-0.600896816352545
cg22851200	TRIP6	-0.537672529288389	2.71435528588412e-13	-0.600875878249265
cg11104347	DUSP23	-0.537598320313384	2.73873875860394e-13	-0.600771497957776
cg21710324	TMEM63A	-0.537573934207669	2.74679791726509e-13	-0.60073719969325
cg23859055	ANKMY2	-0.537519854320324	2.76475270648631e-13	-0.600661142602746
cg06705237	FBP1	-0.537476669579832	2.7791721768442e-13	-0.600600412738295
cg11281912	ZNF585B	-0.537438865073102	2.79185519972768e-13	-0.60054725224666
cg13912858	SORT1	-0.537396984017789	2.805971593569e-13	-0.600488362881007
cg12247101	PPP1R18	-0.537377533674856	2.81255109390202e-13	-0.600461014829097
cg04862556	SLFN13	-0.537358885077536	2.81887347539399e-13	-0.600434794822156
cg07682037	FERMT3	-0.537271982695841	2.84851850257958e-13	-0.600312619447366
cg15392900	MPP3	-0.537248145899505	2.85670280557006e-13	-0.600279110285991
cg16604086	SDSL	-0.537234030971102	2.8615599065161e-13	-0.600259268447757
cg25052156	FGFR2	-0.537172855936597	2.8827039089508e-13	-0.600173277495974
cg08610181	ZNF558	-0.537127713193639	2.8984040088969e-13	-0.600109827497863
cg12147994	SH3YL1	-0.536989380684814	2.94703402879991e-13	-0.599915422343527
cg00192031	TNS3	-0.53693742300464	2.96550370269485e-13	-0.599842414266828
cg22473973	BNIP3	-0.536906106745605	2.97669018524904e-13	-0.599798413145263
cg25324068	TNFSF13	-0.536771619410605	3.02519877030971e-13	-0.599609474435849
cg11528328	CLIC6	-0.536562986786558	3.10197609334052e-13	-0.599316446229574
cg13474734	C15orf52	-0.536541602488192	3.10995181131963e-13	-0.59928641681099
cg05811173	FAM50B	-0.536510493691396	3.12159010436597e-13	-0.599242733257821
cg07761358	ABCD1	-0.536509991634935	3.12177827851595e-13	-0.599242028277557
cg08228914	ZNF160	-0.536423884246883	3.15421564160576e-13	-0.599121125443526
cg26829322	FBXO2	-0.536400913377799	3.16292419627938e-13	-0.599088874842589
cg10543363	ECHDC3	-0.536376062122447	3.17237196297042e-13	-0.599053985476726
cg18506672	SNRPN	-0.536348582503781	3.1828509157902e-13	-0.599015407599021
cg07181881	KLHL23	-0.536169175795944	3.25209708498158e-13	-0.598763582700416
cg27120999	HSPA2	-0.535975310520003	3.32857081018503e-13	-0.598491539400688
cg00351011	CERS4	-0.535884673752485	3.36492137830513e-13	-0.598364379702926
cg22679940	HK1	-0.535880537959783	3.36658924681707e-13	-0.598358577767441
cg00174851	AKR1B1	-0.535667576081263	3.45356694595793e-13	-0.598059870945709
cg20950465	GPX7	-0.535583483910998	3.48851026635108e-13	-0.597941947026991
cg12005186	FERMT3	-0.535571747248688	3.49341453234014e-13	-0.597925489685056
cg26610167	PTPRH	-0.535527492877148	3.51196698066795e-13	-0.597863438082725
cg06049177	GSR	-0.535508299456015	3.5200430602976e-13	-0.597836527164006
cg14211930	FBP1	-0.535387730178577	3.57119002520466e-13	-0.597667495828585
cg25313172	KRT7	-0.535367562491393	3.57981566586534e-13	-0.597639224853839
cg23369564	PLEKHO1	-0.535343502138523	3.59013269010782e-13	-0.597605498276995
cg00221185	PPP1R18	-0.535316589002089	3.60170724338188e-13	-0.597567774256483
cg10314760	FGFR2	-0.535202172689048	3.65132073325771e-13	-0.597407414437004
cg21416237	FKBP10	-0.535191205833061	3.65611096420684e-13	-0.597392045320505
cg17775332	DYRK1B	-0.535071572483746	3.70876437534776e-13	-0.597224405769427
cg00347563	GIPC2	-0.535064828440508	3.71175443944782e-13	-0.597214956387135
cg12802570	ZNF239	-0.535049379748372	3.71861266727289e-13	-0.597193310889916
cg08279515	HS6ST2	-0.534916196912516	3.7782505871914e-13	-0.597006726321394
cg10518262	CCND1	-0.534913949456471	3.77926491246025e-13	-0.597003578032398
cg02903680	PDE8A	-0.534905441498745	3.78310713603175e-13	-0.596991659982267
cg27587033	PRKCZ	-0.534826689683673	3.81885251201572e-13	-0.596881350698816
cg16821992	TRPS1	-0.534790871393665	3.83521885858747e-13	-0.596831183590941
cg22232207	CD40	-0.534693462557704	3.88007332250853e-13	-0.59669476635814
cg24749672	BIN2	-0.534494579527009	3.9732438555417e-13	-0.596416300295275
cg05782975	NGFRAP1	-0.534439776974014	3.99929715927408e-13	-0.59633958307086
cg24482544	VANGL2	-0.534282491579806	4.07499709205042e-13	-0.596119436671544
cg00124375	DDAH2	-0.534253614923872	4.08904572200567e-13	-0.596079024738299
cg16920551	ACSL5	-0.534250396275555	4.09061452382406e-13	-0.596074520453595
cg14556909	BIN2	-0.53417466513692	4.12769599678966e-13	-0.595968546006122
cg24126759	NGFRAP1	-0.534026924952994	4.20097956505057e-13	-0.595761840153233
cg22708738	FUZ	-0.534020063225339	4.20441375469617e-13	-0.595752240900078
cg25739875	TFAP2A	-0.533943689322853	4.24282248492219e-13	-0.595645403835343
cg02276461	HS6ST2	-0.533871882830206	4.27924530094227e-13	-0.595544967093686
cg15768443	PPP1R18	-0.533662211466968	4.3873467105068e-13	-0.595251758458667
cg19878987	LDHB	-0.533603743251413	4.41796194238962e-13	-0.595170011695016
cg13420112	ZNF512B	-0.533577462120219	4.43179089191599e-13	-0.595133269311709
cg02434880	C6orf136	-0.533557848688889	4.44213876122336e-13	-0.595105849657077
cg23625250	CALML5	-0.5335024043236	4.47151794413176e-13	-0.595028342554186
cg12166018	PARP6	-0.533388280534996	4.53258639560081e-13	-0.594868826149612
cg01835489	KRT8	-0.533384132781296	4.53482109177509e-13	-0.594863029142484
cg11953272	GPX7	-0.533348153719155	4.55425062887095e-13	-0.594812745385026
cg07519235	GPRC5B	-0.533249356691295	4.60802056742056e-13	-0.594674682120316
cg07162198	SLC2A10	-0.533234284676532	4.61627753757016e-13	-0.594653621618396
cg02371040	ZNF558	-0.533215016364172	4.62685433791987e-13	-0.594626698214134
cg07014349	GJB5	-0.532956660349911	4.77096801938341e-13	-0.594265774792171
cg06013117	MSX2	-0.532862585236155	4.82452044462759e-13	-0.594134386313942
cg02234820	LPAR3	-0.532829458174759	4.84351686057503e-13	-0.59408812432185
cg06624991	TPCN2	-0.532745266668903	4.8921235948318e-13	-0.593970561017079
cg27409015	GALNT5	-0.532640329678699	4.95337172119205e-13	-0.593824049753405
cg06285921	TESC	-0.532522317597741	5.02314213358642e-13	-0.593659310580864
cg04845466	KRTCAP3	-0.532447092838136	5.0681137308905e-13	-0.59355431552787
cg10431713	SLFN12	-0.532392800646388	5.10081418360177e-13	-0.59347854442611
cg14514751	GALNT14	-0.532346850904135	5.12865013526796e-13	-0.593414420964111
cg04939555	SPG20	-0.532310189932783	5.15096490198738e-13	-0.593363263242163
cg05628702	SOGA1	-0.532190244029944	5.22463509203655e-13	-0.593195906916073
cg08148261	LDHB	-0.532169113648693	5.23771896407955e-13	-0.593166427522028
cg07445963	PCDHGC3	-0.531991530270479	5.3489442166702e-13	-0.592918714137322
cg25429672	UCP2	-0.531953970723311	5.37276126571334e-13	-0.592866330196394
cg20717612	LDHB	-0.531664211774551	5.55999976966919e-13	-0.592462304256572
cg24454741	PER3	-0.531551807259538	5.63432896122692e-13	-0.59230561952824
cg05190630	POF1B	-0.531478223994859	5.68350925261703e-13	-0.592203063281588
cg00962903	MECOM	-0.531445998957285	5.70517842922018e-13	-0.592158153343154
cg02965411	TSPAN8	-0.531395210474067	5.73949342009392e-13	-0.592087377089675
cg24512216	TRIM26	-0.531287333022339	5.81304732686973e-13	-0.591937062206609
cg13840968	LTB4R	-0.531200051591259	5.87322818313845e-13	-0.591815463089428
cg07967679	KRT7	-0.531190700129119	5.87971185899023e-13	-0.591802435711142
cg19321684	GPSM3	-0.5311595452711	5.90136279134143e-13	-0.591759035657783
cg15187606	PDZK1IP1	-0.531152824909153	5.90604322973083e-13	-0.591749674167735
cg12251939	LASP1	-0.53092531074879	6.06664352998732e-13	-0.591432800973604
cg23110422	ETS2	-0.530618074900471	6.29027119928169e-13	-0.591005063526074
cg07772999	PAX8	-0.530507216998994	6.37291233520297e-13	-0.590850773482917
cg08004976	VANGL2	-0.530392819244075	6.45929860499492e-13	-0.59069158321116
cg05743054	MLF1	-0.530281248494489	6.54464602957371e-13	-0.590536352749987
cg05460318	MAP10	-0.53006630955736	6.71216714642249e-13	-0.590237376220561
cg03116917	DYRK1B	-0.530049198505613	6.72568100330125e-13	-0.590213579101008
cg26912602	IKBKE	-0.529853705423501	6.88196583390114e-13	-0.589941740558511
cg20025630	ABHD16A	-0.529849094318957	6.88569441823672e-13	-0.589935329635326
cg24902920	TFAP2A	-0.529840395220961	6.8927339415903e-13	-0.589923235200755
cg25978218	EFHD2	-0.529839808782925	6.89320875324208e-13	-0.58992241987623
cg23733123	MARVELD1	-0.529765160142701	6.95390860669689e-13	-0.589818641658018
cg05387167	HOXB3	-0.529628633710631	7.06627065960439e-13	-0.589628869055652
cg19962116	NUDT16P1	-0.529608268628972	7.08318178188516e-13	-0.589600564733121
cg21703322	LAYN	-0.529338043122498	7.31133513458172e-13	-0.589225073255531
cg03774514	FOXA2	-0.52927918734414	7.36196660401192e-13	-0.589143310085037
cg20958959	MAP7D1	-0.529117110804401	7.50316302630288e-13	-0.588918187931688
cg07914866	IRAK3	-0.529030853228339	7.57937777738238e-13	-0.588798399172359
cg12204574	GABRE	-0.529023691852924	7.58573908793345e-13	-0.588788454615162
cg19811994	RASSF1	-0.528958099667524	7.64424530483277e-13	-0.588697375689267
cg01905142	TRIM15	-0.52895316001119	7.64866904212127e-13	-0.588690517017257
cg19610905	FADS1	-0.528947434996334	7.65379922493001e-13	-0.58868256794369
cg11300971	NAP1L5	-0.528946345353294	7.65477603228201e-13	-0.588681055002753
cg20104776	LDOC1	-0.5287215005374	7.85895120069031e-13	-0.5883689156252
cg14014720	DAPK1	-0.528717259889055	7.86285242032936e-13	-0.588363029562176
cg15917625	CREB3L1	-0.528633326257015	7.94045631771949e-13	-0.588246536364933
cg03615269	TRPS1	-0.528538639829912	8.02889583253676e-13	-0.588115136364736
cg02497758	MAFB	-0.528495068571379	8.06991342968346e-13	-0.588054676983192
cg02449461	ARRB1	-0.528477971806633	8.08606374890809e-13	-0.58803095460585
cg08038033	FOXP1	-0.528468157506109	8.09534893607185e-13	-0.588017337178832
cg27223945	ZNF324	-0.528265191308523	8.28971248452092e-13	-0.587735763745295
cg23428985	CLIP4	-0.528224171043559	8.32954142940146e-13	-0.58767886682453
cg18772071	NAP1L5	-0.528158816380012	8.39338256327231e-13	-0.587588224081594
cg24044763	VANGL2	-0.528051909672569	8.49884003471733e-13	-0.587439970015276
cg05987251	DSC3	-0.527840251895902	8.71144065506142e-13	-0.587146519687454
cg17952262	MFSD7	-0.527535825502067	9.02631138903096e-13	-0.586724610781864
cg06403244	GLI3	-0.527475920784755	9.08956075534673e-13	-0.586641610088523
cg13099330	RBP1	-0.527425965790156	9.14263405855657e-13	-0.586572400742568
cg02803604	ZBTB24	-0.527356320865222	9.21712929783393e-13	-0.586475920730035
cg07720646	PLA2G4F	-0.527292176488817	9.28626255799289e-13	-0.586387069382699
cg07476030	QRSL1	-0.527241983938847	9.3407100710836e-13	-0.58631754959724
cg12552402	TMEM19	-0.527224978014356	9.35922790535548e-13	-0.586293996496071
cg03962522	SLC5A1	-0.527211301021421	9.37414673087174e-13	-0.586275054369096
cg25737323	CLIP4	-0.527132610987542	9.46043166021557e-13	-0.586166078945567
cg04844987	ACSL5	-0.527118881448253	9.47556520346263e-13	-0.586147066608897
cg23255835	CLIP4	-0.527102598550691	9.49354371403287e-13	-0.586124518936897
cg06082745	BNIP3	-0.52699024861578	9.61849980884667e-13	-0.585968957454633
cg12298268	RBP1	-0.526899358521107	9.72075640412356e-13	-0.585843128264611
cg04267765	CNN3	-0.526874423738881	9.74899364663487e-13	-0.585808611209848
cg07639720	BNC1	-0.526760384228085	9.87915620967107e-13	-0.585650763064708
cg02264038	RRAS2	-0.526683969028731	9.96731842602097e-13	-0.585545007413905
cg07705908	SPDEF	-0.526620075646076	1.00416203987653e-12	-0.585456590510961
cg08182193	CRIP2	-0.526523362284003	1.01551139540746e-12	-0.585322772345391
cg10622024	TUBGCP3	-0.526491462101503	1.019282162079e-12	-0.585278637555284
cg22063966	CCDC106	-0.526455567697381	1.02354133594024e-12	-0.585228979100682
cg08110861	APOM	-0.526453935383492	1.02373543433376e-12	-0.585226720922238
cg02044895	LPXN	-0.526338286339308	1.03757868149533e-12	-0.585066743189108
cg18883951	SCNN1A	-0.526336659300807	1.03777473054384e-12	-0.585064492693158
cg05544940	SLC39A7	-0.526293493812981	1.04298909661271e-12	-0.585004788766189
cg11572080	TRAF3IP2	-0.526278160951562	1.0448474185554e-12	-0.584983582170289
cg22354945	REPS2	-0.526258453088211	1.04724071101535e-12	-0.584956325285662
cg10283505	FUT4	-0.526241383541522	1.0493179149669e-12	-0.584932717946673
cg11953383	ME3	-0.526231341477959	1.05054181007429e-12	-0.584918829955074
cg06849167	DAGLA	-0.526132551292654	1.06265623571713e-12	-0.584782215741932
cg04567302	SLC44A4	-0.525986188700682	1.08085427042014e-12	-0.584579851057865
cg05044173	CD4	-0.525963991095923	1.08364053108585e-12	-0.584549163840782
cg04051152	LRP6	-0.525943734841424	1.08618920180319e-12	-0.584521161319883
cg21210758	EVC	-0.525916037389205	1.0896835643958e-12	-0.584482873321284
cg17838182	CANT1	-0.525822475264967	1.10156850286886e-12	-0.584353547681688
cg04145621	FAM195A	-0.525714494522566	1.11544161087869e-12	-0.584204313860761
cg02219949	SP6	-0.525671084591994	1.12106653216934e-12	-0.584144326152476
cg20918537	DMXL2	-0.525645618331011	1.12437918743001e-12	-0.584109136365625
cg18315638	ZNF256	-0.525610536417992	1.1289582296993e-12	-0.584060661611051
cg13344867	NFE2L2	-0.525594135686053	1.1311051348618e-12	-0.584038000596818
cg24529722	SLC44A4	-0.525568744248312	1.13443677823925e-12	-0.584002918121751
cg12623101	GET4	-0.525396250209318	1.15732371156404e-12	-0.583764623286354
cg07833467	KLHDC7B	-0.525381411357411	1.15931339378251e-12	-0.583744126688321
cg02674804	REEP6	-0.525251982487602	1.17680951068582e-12	-0.58356536799108
cg04881103	PTP4A2	-0.525121836199125	1.19466121762598e-12	-0.583385652283791
cg25405452	PPAPDC1B	-0.525072352005538	1.20151760309982e-12	-0.583317329716516
cg13053396	C1S	-0.524927643518987	1.22178811526172e-12	-0.583117559587837
cg05337779	THSD4	-0.524898708338914	1.22588098282087e-12	-0.583077619585436
cg08171022	PPFIA1	-0.524764624776112	1.24502159411772e-12	-0.582892562315581
cg10294836	DYRK1B	-0.52456022349735	1.27476009706783e-12	-0.58261052422252
cg03135351	CLIP4	-0.524416765919991	1.29604285311591e-12	-0.582412627630867
cg09096234	TGFBI	-0.524400929991837	1.29841325523019e-12	-0.582390784831553
cg19827511	ITPK1	-0.524365952021675	1.30366387251195e-12	-0.582342540819859
cg22512208	LFNG	-0.524345064814866	1.30680912740395e-12	-0.582313732917868
cg02933478	RRAS2	-0.524322340781989	1.31023935092161e-12	-0.582282392630378
cg09665351	SHROOM2	-0.524267153487741	1.31860641063022e-12	-0.582206284298711
cg18017531	MRPS25	-0.524116986877365	1.34163716354022e-12	-0.581999221534639
cg05669210	SLC12A9	-0.524063882943995	1.34987477699178e-12	-0.581926007975555
cg21436413	SEL1L3	-0.523984981719774	1.36220495004271e-12	-0.581817238470438
cg26777760	HS6ST2	-0.523979819041229	1.36301554324514e-12	-0.581810121877541
cg07012573	BEX4	-0.523943258173573	1.36876939877814e-12	-0.581759725369587
cg20707765	ACSL5	-0.523910345092293	1.37396935513842e-12	-0.581714359347206
cg13298147	TFAP2A	-0.523780690192072	1.39464097147584e-12	-0.581535669400833
cg22578027	GET4	-0.523738785837009	1.40138640064895e-12	-0.581477924111916
cg23954636	NAP1L5	-0.523731745780091	1.40252275862226e-12	-0.58146822307345
cg12787836	DOPEY2	-0.523537989853125	1.43415127870634e-12	-0.581201270487143
cg01578057	NAP1L5	-0.523447404008336	1.44917510874459e-12	-0.581076488929666
cg25732104	GJB5	-0.523443284287281	1.44986199487885e-12	-0.581070814421618
cg13754437	FHL2	-0.523436124418259	1.45105652125552e-12	-0.581060952490814
cg08608727	FAM109A	-0.52341064849687	1.45531458968604e-12	-0.581025863041302
cg02250548	MGAT5	-0.523373179998434	1.46159917282521e-12	-0.580974257868458
cg03136099	FHL2	-0.523343115996812	1.46666085992586e-12	-0.58093285288713
cg03157531	BNIP3	-0.523153553644252	1.49897074565895e-12	-0.580671823644241
cg25892168	ST14	-0.523022507029488	1.52171009585697e-12	-0.580491412824003
cg14178794	EVC	-0.523015329351188	1.52296520758364e-12	-0.580481532355515
cg22730830	PRSS21	-0.523003818565719	1.52498012028738e-12	-0.580465687340163
cg16547027	KCTD1	-0.522818553658578	1.55776845228056e-12	-0.580210699566683
cg05446471	HDAC11	-0.522802676213178	1.56061010455821e-12	-0.580188849943168
cg17730484	DTX3	-0.522646969408265	1.58874579238944e-12	-0.579974601674488
cg15627834	SKIL	-0.522626249027833	1.59252684647079e-12	-0.57994609461987
cg18432895	DUSP4	-0.522608367598113	1.59579687519922e-12	-0.579921494070315
cg07730301	ALDH3B1	-0.522590088141783	1.59914643446749e-12	-0.579896346585622
cg13545874	CDR2L	-0.522580428052262	1.60091932355221e-12	-0.579883057236671
cg05345310	KIAA0930	-0.522575683963088	1.6017906919006e-12	-0.579876530878556
cg16730824	CAMK2N1	-0.522555261076962	1.60554712001364e-12	-0.579848435989892
cg22043588	USH1C	-0.522466466813641	1.62197898422091e-12	-0.579726295118419
cg24176731	PLEKHB1	-0.522386618225317	1.6368948318667e-12	-0.579616472772955
cg24914244	QRSL1	-0.522382406317465	1.63768531203702e-12	-0.579610680138772
cg14067244	NAIF1	-0.522145775189905	1.68269632696306e-12	-0.579285297789161
cg02034222	DQX1	-0.522138353686092	1.68412727717371e-12	-0.579275094553335
cg13257636	CLIP4	-0.52209373488786	1.6927552388026e-12	-0.579213754004804
cg23863670	CCL28	-0.52202156006791	1.70680270870693e-12	-0.579114538603955
cg16400320	LY6E	-0.521887205216855	1.73325457353313e-12	-0.578929874544889
cg12947498	ARMCX1	-0.521751484942746	1.76037943583142e-12	-0.578743369910709
cg01274916	DUSP18	-0.521734078837251	1.76388788962194e-12	-0.578719453344438
cg08390901	SH3RF3	-0.521635359868017	1.78391501047386e-12	-0.57858382149667
cg25288420	GIPC2	-0.521539792543941	1.80351308756148e-12	-0.578452538033657
cg12812233	NSUN7	-0.521444596162606	1.82324295978534e-12	-0.578321782015762
cg10950272	GLI3	-0.521256406521776	1.86286489712657e-12	-0.578063348504973
cg14154859	MARK1	-0.521147677197884	1.88613695320499e-12	-0.577914066486166
cg06368590	TRPS1	-0.521132143143528	1.88948478016774e-12	-0.577892740603433
cg11848173	CD63	-0.521109153626277	1.89444996850565e-12	-0.577861180379309
cg25792651	CLDN18	-0.521037155211546	1.9100820505245e-12	-0.577762346998445
cg16418810	EVC	-0.520911138933563	1.9377444117254e-12	-0.577589386923366
cg14827807	CERS2	-0.520871713840472	1.94647841518512e-12	-0.577535281528192
cg24707219	SLC44A4	-0.520842298398663	1.95301983599086e-12	-0.577494914957965
cg18692382	DYRK1B	-0.520820212518324	1.95794533557577e-12	-0.577464607800627
cg17794788	RAMP1	-0.520679963560397	1.98950583383321e-12	-0.5772721747107
cg19681956	RAB32	-0.520663600947251	1.9932199761334e-12	-0.577249726373409
cg05702218	RABGAP1L	-0.520662363528704	1.99350113098668e-12	-0.577248028744831
cg08665930	APOBEC3D	-0.520287157479321	2.08055269989801e-12	-0.576733417629015
cg24817053	AP2M1	-0.520173719807158	2.10759055962787e-12	-0.576577887263541
cg01026744	NAP1L5	-0.520055475765677	2.13613722822282e-12	-0.576415793838857
cg23680821	HENMT1	-0.519822857373394	2.1933965571026e-12	-0.5760969914438
cg16812519	NDRG4	-0.519633084329431	2.24121107356033e-12	-0.575836986636924
cg21217221	FUT8	-0.519600100789034	2.24962411063614e-12	-0.575791803618005
cg05326984	PLAGL1	-0.519527851825066	2.26815980911475e-12	-0.575692839656612
cg26398848	SH3YL1	-0.519423309264088	2.29524337529224e-12	-0.575549659132271
cg03016153	CD2	-0.519420139236435	2.29606951318231e-12	-0.575545317824413
cg10585948	HOXB3	-0.519410550800258	2.29857010468957e-12	-0.575532186716394
cg21478437	CTSE	-0.51927766505059	2.33349923630725e-12	-0.57535022165993
cg11841529	CD40	-0.519271081443707	2.33524307960286e-12	-0.575341207393213
cg08437802	KANK2	-0.519266796602537	2.33637871356467e-12	-0.575335340639112
cg00008665	POMGNT2	-0.519208449409684	2.35189625927831e-12	-0.575255455906428
cg15863552	ST14	-0.519179833830489	2.35954316438092e-12	-0.575216279958558
cg02482603	RABGAP1L	-0.519125672356443	2.37408282609008e-12	-0.575142134953865
cg09130035	LDHB	-0.518925258446636	2.42864452857762e-12	-0.574867825530058
cg00314029	RBMS1	-0.518816271399664	2.45882492327128e-12	-0.574718686155652
cg25052374	CANT1	-0.51865944210582	2.50289370009962e-12	-0.574504119283334
cg07594247	PAX8	-0.518654451521694	2.50430856479966e-12	-0.574497292171903
cg10586510	SMO	-0.518511539289326	2.54515638488773e-12	-0.574301808968667
cg17412005	TOE1	-0.518452964228836	2.56208487917508e-12	-0.574221698231772
cg07363637	SLC44A4	-0.518426385436483	2.56980230519065e-12	-0.574185349689166
cg18036710	DYRK1B	-0.518224241208989	2.62924030509838e-12	-0.573908946727106
cg02402091	ACSL5	-0.518141769768117	2.65387158344191e-12	-0.573796201713537
cg15176213	COX7A1	-0.518134493491153	2.65605547398745e-12	-0.573786255097059
cg04704683	POF1B	-0.517995826808108	2.698009786938e-12	-0.573596718362972
cg08783090	GABRE	-0.517962571032645	2.70816676924644e-12	-0.573551268196442
cg06706876	PLLP	-0.517880180649062	2.73349066744392e-12	-0.573438675719366
cg16674248	TTC38	-0.517729000105982	2.78055765694474e-12	-0.573232110608587
cg26725891	NDN	-0.517716244825583	2.78456456152633e-12	-0.573214684488124
cg14204433	PER3	-0.517701920353315	2.78907109174178e-12	-0.573195114930222
cg08864105	DENND2D	-0.517696590076041	2.79074982347544e-12	-0.57318783300613
cg08640361	SGK1	-0.517672843581137	2.7982405383984e-12	-0.573155392551615
cg17460447	EVC	-0.517647043609574	2.80640114285372e-12	-0.573120148045769
cg12258811	PER3	-0.517626335646408	2.81296784542884e-12	-0.57309186049805
cg13030332	TBX3	-0.517598927792573	2.82168209812056e-12	-0.573054422021333
cg08387285	ME3	-0.517595980513018	2.82262073725481e-12	-0.573050396193936
cg07965640	SPAG16	-0.517485108955458	2.85815180726777e-12	-0.572898963717391
cg07533384	TUBGCP3	-0.517420771111304	2.87896893847847e-12	-0.572811099590144
cg24033330	MAFB	-0.517326460154879	2.90975048776869e-12	-0.57268231658306
cg22502153	HOXB7	-0.517121963909999	2.97759645347274e-12	-0.572403132858597
cg00879667	CAPS	-0.51710420038545	2.98356186649594e-12	-0.572378885426746
cg14108978	ARHGEF17	-0.517011995669856	3.01471334064419e-12	-0.572253034611733
cg05132999	TTC39A	-0.516973636596005	3.02776582317349e-12	-0.572200682886434
cg08550588	DDAH2	-0.516971363459955	3.02854102545924e-12	-0.572197580643067
cg12396523	TRPS1	-0.516898399005319	3.05352655774332e-12	-0.572098008300517
cg24593475	SNAI2	-0.516886173599634	3.05773248775734e-12	-0.572081325668709
cg06296514	ZNF607	-0.51686636760801	3.06455832330588e-12	-0.572054299277149
cg19188306	LAYN	-0.516783086552931	3.09342214290274e-12	-0.571940665846377
cg12081282	AP2M1	-0.516756551066826	3.10267422719366e-12	-0.571904462116292
cg18607468	NAP1L5	-0.51667988163908	3.12955766131783e-12	-0.571799865678528
cg05590982	NUPR1	-0.516599797296593	3.15787999183734e-12	-0.571690622506269
cg13983903	PLK2	-0.516586031092491	3.16277349940664e-12	-0.571671845248435
cg08568670	PFKFB4	-0.51657992213982	3.16494742238016e-12	-0.571663512684708
cg08222513	TRIM31	-0.516553024170053	3.17453656550044e-12	-0.571626824917279
cg01254505	BST2	-0.516496181016743	3.19489407873797e-12	-0.571549297677315
cg24967096	PPP1R18	-0.516461551929831	3.20735803534074e-12	-0.571502070801439
cg21177426	MEIS2	-0.516431416754175	3.21824292104983e-12	-0.571460974560997
cg00340958	B4GALT5	-0.516299981434941	3.26613847037387e-12	-0.571281752676475
cg27150681	NAP1L5	-0.516275176489515	3.27525480080816e-12	-0.571247932999201
cg02568374	CDIP1	-0.516241724315337	3.28758830313954e-12	-0.571202325346198
cg14374521	FAM24B	-0.516181035251732	3.31007900873433e-12	-0.571119589247854
cg01333333	TPRN	-0.516166295995498	3.31556372289041e-12	-0.571099496602595
cg12825880	CCND1	-0.516077987251794	3.34861011339547e-12	-0.570979122304623
cg03641529	SREBF1	-0.515954259234963	3.39544936300044e-12	-0.570810492887199
cg04111999	BMI1	-0.515857094195122	3.43267811303988e-12	-0.570678086826431
cg13269555	KAZALD1	-0.515832186122892	3.44228527071112e-12	-0.570644147698414
cg12104698	TBXAS1	-0.515802427088004	3.45379769845961e-12	-0.570603600325674
cg07790279	CHST15	-0.515776664095723	3.46379442134587e-12	-0.570568499023006
cg07327178	MIR4458HG	-0.515766778153163	3.46763788247067e-12	-0.570555030060816
cg00471190	IL32	-0.51572791986586	3.48278539039072e-12	-0.570502089951847
cg06096184	LRIG1	-0.51572031017976	3.48575926656166e-12	-0.570491722936563
cg05131526	MAN2A2	-0.515663759054668	3.50793690101398e-12	-0.570414684285476
cg00708789	PROM1	-0.515486396394095	3.57838542620867e-12	-0.570173105793803
cg17467968	PEAK1	-0.515463199786869	3.58770009418005e-12	-0.570141515084354
cg04823219	ST14	-0.515462252699245	3.58808089985991e-12	-0.570140225298198
cg08618463	SMAD1	-0.51542657629265	3.60245431290695e-12	-0.57009164082595
cg10978585	TRIM31	-0.515369463384963	3.62558057937178e-12	-0.570013868986357
cg12544293	IGHMBP2	-0.515305959475658	3.65146394812101e-12	-0.569927401705548
cg23030894	ZNF585B	-0.515300234352729	3.65380623038082e-12	-0.569919606724556
cg09025625	SHC1	-0.515239696770686	3.67866301285066e-12	-0.5698371862471
cg02709321	TOX3	-0.515156859260351	3.71294235615765e-12	-0.569724416289597
cg12616941	BMI1	-0.515120173833226	3.72822220638181e-12	-0.569674479162274
cg23331961	PARP6	-0.514798789974618	3.86471795493277e-12	-0.569237113144583
cg06100324	MSLN	-0.514681505710969	3.9157284483297e-12	-0.569077551960979
cg00490406	AIM2	-0.514613979048981	3.94539373165295e-12	-0.568985696160417
cg25688060	BTBD3	-0.514518175664664	3.98785598278626e-12	-0.568855390733116
cg22771999	MSN	-0.514428197022426	4.02814039671434e-12	-0.568733023644132
cg10207999	GTPBP2	-0.514309371679986	4.0819455921196e-12	-0.568571449883787
cg25156485	MSN	-0.514158912399496	4.15107671904753e-12	-0.568366900129553
cg23065576	ENTPD6	-0.514140268564692	4.15972169503718e-12	-0.568341556787241
cg12853563	GLI3	-0.514026802792571	4.21271284546856e-12	-0.56818733226878
cg15428620	SFXN3	-0.514006085731735	4.22245868983325e-12	-0.568159175943426
cg15986841	ECHDC2	-0.514005488248832	4.22274008581233e-12	-0.568158363923196
cg20690667	PPP1R18	-0.514001470137673	4.22463296492343e-12	-0.568152903052243
cg17373332	EIF4G1	-0.513984349859266	4.23270733798012e-12	-0.568129635838656
cg24583770	QKI	-0.513837755561941	4.30246116437632e-12	-0.567930430500184
cg27216384	PLAGL1	-0.513674882474325	4.38126973107646e-12	-0.56770915191137
cg27205688	RRAS2	-0.513578620749785	4.42850437606263e-12	-0.56757839484617
cg17355765	HS6ST2	-0.513483773714381	4.47552817649199e-12	-0.567449576597467
cg10013716	GNB4	-0.51348181408309	4.47650482624521e-12	-0.56744691526781
cg00186954	AKIP1	-0.513434283370351	4.50025686099625e-12	-0.567382367140466
cg01475577	SMO	-0.513359961399188	4.53764242080475e-12	-0.567281444258592
cg10673265	SLC39A7	-0.513329520951357	4.55304149992741e-12	-0.567240111751894
cg08268017	FAM92A1	-0.513318275899791	4.55874291849831e-12	-0.567224843492126
cg18443571	ZNF710	-0.513202510066271	4.61784241743666e-12	-0.567067673347707
cg10201574	SMO	-0.513100262550883	4.67065870448177e-12	-0.566928877508555
cg06567290	SLC37A4	-0.513088278545092	4.67688734030675e-12	-0.566912611120133
cg15625104	CELSR2	-0.513024981879528	4.7099195082664e-12	-0.566826700432956
cg10580282	HYAL1	-0.512935762548607	4.75686460147136e-12	-0.566705618539275
cg05256179	ABHD16A	-0.51292733408419	4.7613228674479e-12	-0.566694180826714
cg12281328	ARSI	-0.512852059815776	4.80131974207065e-12	-0.566592037037887
cg10093648	ASPHD1	-0.512595841287099	4.93992039129192e-12	-0.566244440219799
cg01880569	CDH13	-0.512425800160422	5.03403936097356e-12	-0.566013823650694
cg20832320	APEH	-0.512385652265835	5.05651421843538e-12	-0.565959381425746
cg04226536	LAYN	-0.512367604643367	5.06664901078075e-12	-0.565934909084084
cg09265619	KLHL21	-0.512329090995914	5.08834264664557e-12	-0.565882687130474
cg11218091	FAM24B	-0.512194775353138	5.16470657146363e-12	-0.565700585881651
cg11654179	DTX3	-0.512146417527397	5.19247138035409e-12	-0.565635032061765
cg17956609	ALKBH3	-0.511994441279837	5.28067544252441e-12	-0.565429041861109
cg24715245	UCHL1	-0.511972722748449	5.29339862578508e-12	-0.56539960788408
cg26034769	NEDD4L	-0.511909987958489	5.33031734778363e-12	-0.5653145917225
cg03466124	GNB4	-0.511799784493629	5.39577685971465e-12	-0.565165265459638
cg20436037	FAM83C	-0.511777206743006	5.40928374210748e-12	-0.565134675308221
cg20343048	CLIC6	-0.511774370905816	5.4109825675138e-12	-0.565130833155748
cg08125960	BTBD11	-0.511432456163051	5.61964886733742e-12	-0.564667698417537
cg12016809	SPATC1L	-0.511423609064459	5.62515048755939e-12	-0.564655717644273
cg24767968	HOXB3	-0.511379485739559	5.65266697980221e-12	-0.564595967868251
cg08018825	SEL1L3	-0.511350290370333	5.67094576969467e-12	-0.564556434850024
cg02179764	MPST	-0.511289710212665	5.70905731560014e-12	-0.564474409252052
cg11554650	PPP1R18	-0.511280891683106	5.71462582128367e-12	-0.564462469527298
cg06871279	RNF128	-0.511269799787704	5.72163734105652e-12	-0.56444745201764
cg07635227	MGRN1	-0.511264767646861	5.72482106080231e-12	-0.564440638990875
cg06647819	TRIM56	-0.511233725792633	5.74449857884885e-12	-0.564398612404268
cg09695033	CLIP4	-0.511183314541702	5.77659435774973e-12	-0.56433036605033
cg21288099	RRAS2	-0.511147017998651	5.79981130155427e-12	-0.564281231024984
cg01225298	HS6ST2	-0.511079031252127	5.84354269119883e-12	-0.564189203266692
cg09715285	GLB1L	-0.510996849141978	5.89683237601189e-12	-0.564077972032026
cg25149218	PARD3B	-0.510767253028758	6.04822197807489e-12	-0.563767286967652
cg18449879	CYP4F11	-0.510765176890075	6.04960798951761e-12	-0.563764478026403
cg15112395	ZNF585B	-0.510756713198595	6.05526146403084e-12	-0.563753027038493
cg05381423	PTPRS	-0.510740037447449	6.06641533874506e-12	-0.563730465900954
cg21805880	GGT6	-0.510727397885223	6.07488281832500e-12	-0.563713365794162
cg01765930	MFNG	-0.510670675514703	6.11302364890027e-12	-0.563636629583426
cg23600701	CRACR2B	-0.51065874599686	6.121074733382e-12	-0.563620491636971
cg06918887	EVC	-0.510615117440745	6.15060683978033e-12	-0.563561474307753
cg07285673	CLIP4	-0.510593617743187	6.1652107696546e-12	-0.563532392491545
cg27182293	ZNF611	-0.510546110648252	6.19759997587683e-12	-0.563468134528969
cg04331189	WDSUB1	-0.510519181212589	6.21603309652712e-12	-0.563431711722548
cg09282805	PTPRS	-0.510440872037651	6.26993833697648e-12	-0.563325804093512
cg06160397	LFNG	-0.510435098022782	6.2739308718079e-12	-0.563317995599431
cg08808128	CLIP4	-0.510334081154915	6.34418109058103e-12	-0.563181395418246
cg10483825	LDHB	-0.510229160425638	6.41795422904539e-12	-0.563039536396352
cg00114963	TBCEL	-0.510224759386311	6.42106686548189e-12	-0.563033586380055
cg01174175	NAP1L5	-0.510094456309391	6.51389044979857e-12	-0.562857438577825
cg10759293	NAA20	-0.510086207186876	6.51981047760523e-12	-0.562846288219693
cg09820244	SSBP3	-0.510038497250954	6.55415233930785e-12	-0.56278180107611
cg15622989	SENP2	-0.510030908676859	6.55963079124106e-12	-0.562771544369576
cg20011360	C4orf19	-0.50998487009474	6.59296301233516e-12	-0.562709320984157
cg04131524	GLI3	-0.50997863021187	6.59749335613513e-12	-0.562700887782521
cg21972382	CLIP4	-0.50991187094809	6.64615205602464e-12	-0.562610667177284
cg00637433	MFI2	-0.509830573535273	6.70587757627433e-12	-0.562500810460511
cg21944022	ZNF354B	-0.509771345129577	6.74971762392292e-12	-0.562420783211326
cg03437204	GAMT	-0.50973522987725	6.77658600446946e-12	-0.562371988811599
cg18180155	RIBC2	-0.509707918060734	6.79697385842123e-12	-0.562335090122107
cg09563216	CIART	-0.509617144993081	6.86516314701192e-12	-0.562212464264812
cg16238918	PARD6G	-0.509563951870895	6.90543015535441e-12	-0.562140612492876
cg11664544	TBC1D10A	-0.509369627363715	7.05449036800741e-12	-0.561878169125528
cg26112706	C6orf136	-0.509358855013812	7.06284420553191e-12	-0.56186362266954
cg01777397	CLIP4	-0.509011696104198	7.33726162500092e-12	-0.561394951555288
cg03589296	MEIS1	-0.508980747714096	7.36222153595439e-12	-0.561353181497482
cg18013519	PPP2R2C	-0.508947846938885	7.38884639847846e-12	-0.561308778315179
cg16718999	CCDC88B	-0.508893192019503	7.43328240160533e-12	-0.561235019979897
cg03089651	ARHGAP30	-0.508864281711428	7.45689205464177e-12	-0.561196006953293
cg07007400	KRT7	-0.508651779673311	7.63267932816073e-12	-0.560909293516503
cg11133013	FAM83C	-0.508562404247043	7.7078083649046e-12	-0.560788730779764
cg10132917	AQP1	-0.508466662383409	7.78908503272293e-12	-0.560659596454063
cg14206882	MIR205HG	-0.508350769697754	7.8885810270296e-12	-0.560503305867399
cg11588197	ETS1	-0.508326329739679	7.90972008043924e-12	-0.560470349793503
cg05043716	DOCK5	-0.508217903974691	8.00416635687719e-12	-0.560324156328879
cg23926670	PTHLH	-0.50813986552732	8.07281946644481e-12	-0.560218948370124
cg09830083	P4HA2	-0.508120441149816	8.08999636682643e-12	-0.560192763037982
cg27514333	SMAD6	-0.508021451911429	8.17808448450181e-12	-0.560059329888218
cg18145090	GJB6	-0.508015129311314	8.18374232166569e-12	-0.560050807915319
cg04912843	GIPC2	-0.508003848182554	8.19384677925433e-12	-0.560035602728688
cg10772322	FAM83E	-0.507994723995794	8.2020281271612e-12	-0.560023304932328
cg24964364	ABCD1	-0.507894893716464	8.29206192930429e-12	-0.559888761338835
cg20824294	PLS1	-0.507889178021064	8.2972456560772e-12	-0.559881058719501
cg04713634	BCAR1	-0.507846291512306	8.33624108317499e-12	-0.559823265670674
cg26104932	CYP27A1	-0.507812959911805	8.36667126856657e-12	-0.559778350978478
cg16066219	ACSL5	-0.507797075011255	8.38121133133197e-12	-0.559756946624041
cg04167532	NGFRAP1	-0.507719451569449	8.4526164222491e-12	-0.559652358410626
cg20272979	ITPKA	-0.507717305225979	8.45459918628761e-12	-0.559649466629825
cg25196508	ADCY6	-0.507706461895677	8.46462301388644e-12	-0.559634857478857
cg16761096	COBL	-0.507578047070274	8.5842130746821e-12	-0.559461861466605
cg00103568	KLHL21	-0.507562508032971	8.59879496880415e-12	-0.559440929873478
cg19797304	TGM1	-0.50748762561926	8.66940255616326e-12	-0.55934006704027
cg12512173	ARHGEF7	-0.507469723909961	8.68636543999078e-12	-0.559315955870337
cg09112156	LDOC1	-0.507469060662451	8.6869945228302e-12	-0.559315062577398
cg04794662	FOXP1	-0.507466407317637	8.68951163285878e-12	-0.559311488935918
cg23801748	KCNQ1	-0.507442531535975	8.71219337931564e-12	-0.559279332566264
cg21483415	MUC20	-0.507432528746924	8.72171299052086e-12	-0.559265860926279
cg24296765	NSUN7	-0.507351381103366	8.79931478844939e-12	-0.559156579030519
cg08965235	LTBP3	-0.5073026520582	8.84623604196553e-12	-0.559090961229699
cg16186435	PSMB8	-0.507292308535011	8.8562270193919e-12	-0.55907703335869
cg05577957	GAK	-0.507235710277595	8.91109034776501e-12	-0.559000825554907
cg03045620	SLC44A4	-0.507211007359833	8.93513927590875e-12	-0.55896756568674
cg17445212	PAX8	-0.507088944913997	9.05489752406343e-12	-0.558803237971604
cg06753985	EME2	-0.507017894237645	9.12532249642576e-12	-0.558707597939761
cg15656686	DDR1	-0.506947607397884	9.19551310041476e-12	-0.558612995220045
cg03170670	XXYLT1	-0.506905869637619	9.23744129198656e-12	-0.558556822487691
cg19615059	TRPV4	-0.506898644055606	9.24471865084343e-12	-0.558547098268566
cg07627485	TRIP6	-0.506838973851834	9.30502944923824e-12	-0.558466797517931
cg26606064	EI24	-0.506816093410568	9.32825662823756e-12	-0.558436008061161
cg24121168	FAM3D	-0.506737999295858	9.40795862080966e-12	-0.558330926617333
cg07343739	SLC9A7	-0.506704886413255	9.44195236573073e-12	-0.558286374147633
cg14867604	EVL	-0.506592731274988	9.55797869060502e-12	-0.558135487446737
cg00819163	PTPRS	-0.506347430494608	9.81658777283704e-12	-0.557805555066583
cg10779588	ZNF808	-0.506343067379139	9.82124849157203e-12	-0.557799687623797
cg08227353	KAZALD1	-0.506277563771613	9.89147860717065e-12	-0.557711603687066
cg02038273	BNIP3	-0.506213453070504	9.96068696501608e-12	-0.557625400424588
cg06226386	BIN3	-0.506207508254867	9.96712822084657e-12	-0.557617407405362
cg17983217	DDAH2	-0.50614468356541	1.00354467584493e-11	-0.557532941295754
cg25817165	CNDP2	-0.506002437135213	1.01918152379464e-11	-0.557341721469271
cg06617468	NAP1L5	-0.505919234865587	1.02843706234102e-11	-0.557229891007494
cg14876761	MFSD7	-0.505733650329606	1.04937647782371e-11	-0.556980496222973
cg22871870	TSPAN3	-0.505685918699289	1.05482852662319e-11	-0.556916363012297
cg00016255	RUNDC1	-0.50567334774427	1.05626898386233e-11	-0.55689947310787
cg18398058	VANGL2	-0.505662901896527	1.05746738471313e-11	-0.55688543864423
cg10151741	PTPRS	-0.50558670836576	1.06624868113308e-11	-0.556783075252722
cg24496666	GIPC2	-0.505478028007972	1.07889659671861e-11	-0.556637085256898
cg23464698	SLC22A17	-0.505427743663007	1.08479768030126e-11	-0.556569545738902
cg13212159	GSDMB	-0.505301243489877	1.09978181554993e-11	-0.55639965716712
cg00178661	IGSF3	-0.505152089479791	1.11770735279677e-11	-0.55619938216347
cg09662034	TFAP2C	-0.505087952850771	1.12550222635045e-11	-0.556113275826668
cg22030890	RAB32	-0.505086783208225	1.12564486783041e-11	-0.556111705597979
cg08145177	ABHD8	-0.50506775744903	1.12796758133577e-11	-0.556086164133255
cg14476101	PHGDH	-0.505050595109264	1.13006679178881e-11	-0.556063124814
cg05038216	CLIP4	-0.505044933868502	1.13076007692656e-11	-0.556055525085946
cg26551026	CABLES1	-0.504987512120236	1.13781539747563e-11	-0.555978444631813
cg12046254	ALKBH3	-0.504946385973457	1.14289472754601e-11	-0.555923242371166
cg00587115	TNS3	-0.504821972239934	1.1583948592711e-11	-0.555756264682825
cg07557423	ATP8A1	-0.504778190029642	1.16389783543496e-11	-0.555697510564705
cg20516209	EMILIN1	-0.50472860448238	1.17016085600985e-11	-0.555630972789803
cg17838765	ALKBH3	-0.504677160841708	1.17669311555277e-11	-0.555561946402641
cg18212955	ZNF160	-0.504657029614471	1.17925897508386e-11	-0.555534935901095
cg02802904	MGMT	-0.504459040077716	1.20478496062812e-11	-0.555269328293471
cg23260993	EFEMP1	-0.504452986176661	1.20557384946415e-11	-0.555261207964692
cg00673191	DOPEY2	-0.504359848803654	1.21777399407088e-11	-0.555136287631521
cg03419948	CDC42EP1	-0.504342875019882	1.22001026860478e-11	-0.555113523270486
cg09581065	RAB40B	-0.504328560429394	1.22189929346187e-11	-0.555094325688259
cg20991347	PARVB	-0.50427131637049	1.22948190334544e-11	-0.555017558256834
cg23916044	BSCL2	-0.504243540594658	1.23317753894997e-11	-0.554980311555329
cg16904330	ADPRH	-0.504190871200419	1.24021494176074e-11	-0.554909686903298
cg20095851	SCNN1A	-0.504166291414153	1.24351247789827e-11	-0.55487672946723
cg00045607	ARHGAP30	-0.504138260145623	1.24728343224371e-11	-0.554839145499852
cg10195295	LDHB	-0.504113084124419	1.2506797324719e-11	-0.554805391025663
cg12467404	CD55	-0.504088712946162	1.25397600125404e-11	-0.554772716730026
cg25208291	MECOM	-0.50405788037891	1.2581582661359e-11	-0.554731381230236
cg02105856	PIGR	-0.504041274392755	1.26041637749151e-11	-0.554709119226317
cg11843238	PDLIM4	-0.504020972406895	1.26318241856082e-11	-0.554681903039742
cg00463859	TCEA3	-0.50401678992783	1.26375299077938e-11	-0.554676296236142
cg05109065	CHIC1	-0.503987483000742	1.26775804925485e-11	-0.554637009855066
cg09502069	DEGS1	-0.503851610328325	1.28648770257394e-11	-0.554454890794933
cg16299003	FAM24B	-0.503743610863098	1.30156629883514e-11	-0.55431015586184
cg06268694	CELSR1	-0.5036917974966	1.30886105155485e-11	-0.55424072593373
cg15815084	DGKE	-0.503667146552645	1.31234553942751e-11	-0.55420769536547
cg11553066	PARVB	-0.503527028251306	1.33232327302495e-11	-0.554019967358628
cg16992787	CAPS	-0.503436767358084	1.34534832666272e-11	-0.553899056212562
cg14364903	COL7A1	-0.503288386599868	1.36702917906724e-11	-0.553700321188596
cg10507028	ZFP3	-0.503271407745399	1.36953156760102e-11	-0.553677582951046
cg16592121	BNIP3	-0.503265568907422	1.3703931371615e-11	-0.553669763645955
cg24371075	MYH10	-0.503263349588944	1.3707207540939e-11	-0.553666791576153
cg02643834	ST14	-0.503052077708025	1.4022591012919e-11	-0.55338390092038
cg22689324	MIB2	-0.50293514557278	1.42001593477705e-11	-0.553227364724278
cg15929495	TUBGCP3	-0.502900396886215	1.42533462699669e-11	-0.553180851661564
cg24379332	S1PR5	-0.502844695156947	1.43390075907779e-11	-0.553106296317344
cg25936147	HOXC13	-0.502819316954814	1.43782010116401e-11	-0.553072330094538
cg11961845	AHCYL2	-0.502807130253406	1.43970587352592e-11	-0.553056019807904
cg25870731	LDOC1	-0.502775899668205	1.44454945647244e-11	-0.553014223024894
cg04499325	EPDR1	-0.502775147972404	1.44466623228139e-11	-0.553013217030612
cg14654533	NUDT16P1	-0.50275945927817	1.44710555875323e-11	-0.552992221087719
cg00311768	TSTA3	-0.502738937097728	1.45030244137621e-11	-0.552964757232252
cg02149965	VARS2	-0.502704815056661	1.45563303656261e-11	-0.552919095010544
cg25514503	PER3	-0.502673660624956	1.46051661850497e-11	-0.55287740588363
cg17250770	BIN3	-0.502603875339797	1.47151347080694e-11	-0.552784029438013
cg18804777	MUC1	-0.502562053931024	1.47814217722062e-11	-0.552728074355202
cg24506324	BTBD11	-0.502469203052555	1.49296275359122e-11	-0.552603855484116
cg24392574	CALML5	-0.502420303514901	1.50082577987024e-11	-0.552538442353967
cg09556527	ACAP3	-0.502414205135256	1.50180920907166e-11	-0.552530284825792
cg02551743	MEIS1	-0.502218560708355	1.53369271451194e-11	-0.55226861554695
cg20009641	ALKBH3	-0.502094466208347	1.55425516824119e-11	-0.552102678055427
cg11230006	MPP3	-0.502057682037685	1.56040150215961e-11	-0.552053496071296
cg03569564	NAPRT	-0.502030720269615	1.56492155649895e-11	-0.552017448595295
cg27226618	ACP1	-0.501917964973016	1.58396259491844e-11	-0.551866710604635
cg13381679	SEMA4B	-0.501910011159738	1.58531420935253e-11	-0.551856078334949
cg18110535	LPIN2	-0.501898234181614	1.58731755953223e-11	-0.551840335653349
cg13527872	DAPK1	-0.501867924717577	1.59248471756868e-11	-0.551799821120293
cg09727531	ABCF2	-0.501849866484759	1.59557103587633e-11	-0.551775683539666
cg02382706	CALML5	-0.50177038335085	1.60922452651518e-11	-0.551669449166856
cg15298719	CLDN7	-0.501659022578334	1.62854463648107e-11	-0.551520627305882
cg05772205	PAN3	-0.501656657214225	1.62895743606593e-11	-0.551517466488649
cg12113740	CCDC68	-0.501642782564763	1.6313808618327e-11	-0.551498926106838
cg05902503	MAPK3	-0.501519434440111	1.6530798157806e-11	-0.551334113942744
cg26034919	KRTCAP3	-0.501510361061878	1.65468697580724e-11	-0.551321991582491
cg00473134	DFNA5	-0.501379671841324	1.67800461965306e-11	-0.551147402422626
cg13953735	EHD2	-0.501218682634036	1.70716667759323e-11	-0.550932377186357
cg23343273	AC098973.2	-0.501197835602429	1.71097872290146e-11	-0.550904536237912
cg11243029	DDAH1	-0.501181779455505	1.71392034242575e-11	-0.550883093985334
cg01673307	TAP1	-0.50113206348643	1.7230598565238e-11	-0.550816703496601
cg08138586	PARD3B	-0.501016776830656	1.74443576059815e-11	-0.550662767195082
cg26899156	FUT3	-0.500949782422997	1.75697544245326e-11	-0.550573323939153
cg02254407	PLEKHB1	-0.500942509945204	1.75834191636358e-11	-0.550563615042461
cg08282145	NYNRIN	-0.500853756360527	1.77510167015776e-11	-0.550445134920652
cg13811417	TUSC1	-0.500830477689404	1.7795230688622e-11	-0.550414061773469
cg15664152	AHCYL2	-0.500764188906546	1.79217210772895e-11	-0.55032558259136
cg02529490	TPCN2	-0.500676968723004	1.80894810418288e-11	-0.55020917709337
cg25528646	GABRE	-0.500672533775333	1.80980518110277e-11	-0.550203258501446
cg19466590	CUL1	-0.50067186340574	1.80993476779877e-11	-0.550202363872959
cg15302379	KAZALD1	-0.500610136705466	1.82190556447876e-11	-0.5501199911595
cg04151220	TRIM31	-0.50059017595912	1.82579299707143e-11	-0.550093355504168
cg12474695	KRT23	-0.500432102441445	1.85686377049307e-11	-0.549882447000958
cg25711779	EFEMP1	-0.500378838098929	1.86744837718757e-11	-0.54981138944634
cg20102877	KRTCAP3	-0.500221308499744	1.899095914134e-11	-0.549601265884219
cg24102241	GAMT	-0.500190022698422	1.90544280280305e-11	-0.549559540037998
cg02430347	PCDHGC3	-0.500178803678298	1.90772378939004e-11	-0.549544577664808
cg17199325	SLC22A17	-0.500153793181727	1.91281831354293e-11	-0.549511222939027
cg07612928	FRMD6	-0.500150212129943	1.91354883620137e-11	-0.549506447235274
cg00011459	TMEM186	-0.500142809200418	1.91505986694177e-11	-0.549496574733722
cg04955914	CNPPD1	-0.500128211382652	1.91804285523546e-11	-0.549477107458868
cg19917300	DUS1L	-0.500114777462043	1.92079198755513e-11	-0.549459192662306
cg02370395	FJX1	-0.500103946226525	1.92301128512759e-11	-0.549444748908591
cg08827700	SLC22A18	-0.499991871748364	1.94612156156584e-11	-0.549295306723933
cg05006092	SYNGR2	-0.499991359674491	1.94622776905164e-11	-0.549294623966403
cg04834608	DNASE1	-0.499964935464858	1.95171595766075e-11	-0.54925939271338
cg18335607	STC2	-0.49995449222449	1.95388910589973e-11	-0.549245469140763
cg01151840	TSC2	-0.499944004236802	1.95607392680341e-11	-0.549231486103348
cg27182150	ZNF697	-0.499861499561732	1.97334381749936e-11	-0.549121494130356
cg15101980	ARSI	-0.499822139700496	1.98163462642131e-11	-0.549069025379637
cg25239996	CD40	-0.499802858458758	1.9857083653245e-11	-0.549043323481619
cg11410649	GALE	-0.499490424276173	2.0528622869489e-11	-0.548626940668274
cg02144647	KIAA0930	-0.499457676371164	2.06002722421413e-11	-0.548583307377376
cg12578166	KCNQ1	-0.499456636659868	2.06025510002588e-11	-0.548581922097757
cg24258806	RRAS2	-0.49932844118877	2.08854005586813e-11	-0.54841113304847
cg02365780	NPAS2	-0.499265246502072	2.10262146825888e-11	-0.548326952333541
cg18919659	PACSIN2	-0.499203079741151	2.11656362364668e-11	-0.548244147807157
cg21606527	PPFIBP2	-0.499103420419241	2.13910145532634e-11	-0.548111418435494
cg08660395	SLC39A7	-0.49901166550466	2.16005731712537e-11	-0.547989231945106
cg24428042	ECHDC3	-0.498867319417973	2.19342788657588e-11	-0.547797041965516
cg08639339	SLC45A3	-0.498764075831425	2.21760222531568e-11	-0.547659600622191
cg25073793	FAM50B	-0.498733759914725	2.22474957715295e-11	-0.547619246630575
cg04755561	PKMYT1	-0.498634523646594	2.2483022982133e-11	-0.547487163038837
cg18196782	MAP10	-0.498587197413553	2.25961965612389e-11	-0.547424177892891
cg04113075	RAB32	-0.498546919896974	2.26929490535725e-11	-0.547370576800313
cg09948425	MRPL13	-0.498538073635058	2.27142527984857e-11	-0.547358804628385
cg01641620	PANX2	-0.498533732093999	2.27247152760358e-11	-0.547353027168811
cg08697944	MAGED1	-0.498484997198525	2.28424802688367e-11	-0.547288176008583
cg18556834	REC8	-0.498478829136267	2.28574271392096e-11	-0.547279968513273
cg12732548	C15orf52	-0.498437207895944	2.29585347200079e-11	-0.547224587213163
cg16506815	AC009299.3	-0.498407559484669	2.30308218304227e-11	-0.547185138846393
cg11156672	MYH10	-0.498322331487832	2.32398509523485e-11	-0.547071748312485
cg15698066	EVL	-0.498317091243411	2.32527629522025e-11	-0.5470647769123
cg18426477	ABCC3	-0.49828498019206	2.33320368260424e-11	-0.547022058781518
cg01051098	LGALS3	-0.4981836265038	2.3583975207239e-11	-0.546887237374649
cg17635114	NAP1L5	-0.498097801471153	2.37993738387741e-11	-0.546773086457024
cg07452097	FUZ	-0.498089281455127	2.38208606392002e-11	-0.546761755184212
cg13791254	FOXE1	-0.498062186549701	2.38893168981372e-11	-0.546725720918418
cg08480739	UNC93B1	-0.498049042530128	2.39225944000139e-11	-0.546708240788353
cg23250019	SLC29A2	-0.497979063590534	2.41005221678499e-11	-0.546615181460593
cg04226714	SNAI2	-0.49795115670578	2.41718351700354e-11	-0.546578072758863
cg06896207	MOB3A	-0.497897018225471	2.43107639523379e-11	-0.546506086953089
cg06437004	LDHB	-0.497887923774588	2.43341777102198e-11	-0.54649399492603
cg16678835	NGFRAP1	-0.497872182122989	2.43747564300433e-11	-0.546473065092
cg08975803	KRT7	-0.497833078014301	2.44758428024853e-11	-0.546421074817216
cg25213928	EVC	-0.497745685043363	2.47032298492391e-11	-0.546304892544955
cg06121461	ATP5A1	-0.497634920998125	2.49943698412697e-11	-0.546157659521806
cg15542798	MAP10	-0.497596635565199	2.50957733602706e-11	-0.546106773656451
cg00890774	LPAR3	-0.497504293247688	2.53419966413989e-11	-0.54598405040431
cg23418510	PRTFDC1	-0.497454270920037	2.54763533140826e-11	-0.54591757681911
cg22535359	VANGL2	-0.49743855884063	2.55186972437162e-11	-0.545896698285191
cg13391116	ME3	-0.497363105988585	2.57229943777044e-11	-0.545796441026467
cg23830290	RBPMS	-0.497337161882731	2.57936065846442e-11	-0.545761970352818
cg13456138	FAS	-0.497334101776594	2.5801947669131e-11	-0.545757904616311
cg07278054	WNT5A	-0.497266269316032	2.59875147836842e-11	-0.54566778486841
cg26559804	ETS1	-0.497177576251018	2.62321021366682e-11	-0.545549962661313
cg02872476	GAS8	-0.497067701374015	2.65381978797466e-11	-0.545404021115867
cg08857194	ENGASE	-0.497036318151068	2.66262608651162e-11	-0.545362340168982
cg25323360	ARHGEF7	-0.496966266645376	2.68238520931897e-11	-0.545269309010187
cg07922062	CEBPG	-0.496854681045086	2.71415352976019e-11	-0.545121136699857
cg24002071	FAM213B	-0.496846398647107	2.71652600546795e-11	-0.545110139537276
cg00144186	FJX1	-0.496788005565135	2.73330972007407e-11	-0.545032610061595
cg02059867	RAPGEFL1	-0.496771608265096	2.73804078419578e-11	-0.545010840164908
cg15288618	RBP1	-0.496765996591122	2.73966172609278e-11	-0.545003389926817
cg21582582	DCUN1D1	-0.496741259323076	2.74681822373726e-11	-0.544970548594843
cg02096793	MFSD7	-0.496655429450691	2.77178960368117e-11	-0.544856608695791
cg12073754	PAN3	-0.49663163738647	2.77875053860373e-11	-0.544825026807167
cg23507761	CANT1	-0.496618248686704	2.78267516896161e-11	-0.544807254912434
cg24678093	UBA1	-0.496595935727197	2.7892277092709e-11	-0.544777637829202
cg00995986	MEIS1	-0.496502698786206	2.81677033942203e-11	-0.544653889298829
cg16066354	APOBEC3D	-0.496495662259292	2.81885962712025e-11	-0.54464455070067
cg05164406	AC009133.12	-0.496237243465428	2.8966386001763e-11	-0.544301647539731
cg13592947	SLC12A7	-0.496212433006912	2.90421456777014e-11	-0.544268731984954
cg14729962	DNAJC15	-0.496181583303341	2.9136614311819e-11	-0.544227805780337
cg05044414	ABCC5	-0.496054778212103	2.95280573936763e-11	-0.544059599540128
cg12008047	GDF15	-0.495847883033833	3.01777031631394e-11	-0.543785214495009
cg12902062	MAFB	-0.495732259586004	3.05467697674567e-11	-0.543631906826981
cg27342919	TRIM31	-0.495667242716226	3.07562193332664e-11	-0.543545709766969
cg03383434	NOXA1	-0.495510304898121	3.12675399357515e-11	-0.543337677513841
cg17818724	RRAS2	-0.495425359734006	3.15477272083282e-11	-0.543225094538025
cg27210390	TOM1L1	-0.495382672370278	3.16894464306298e-11	-0.543168523128135
cg18959309	C1orf115	-0.495368862443786	3.17354264221977e-11	-0.543150222207976
cg07548255	SH3RF3	-0.495355595912371	3.17796580741724e-11	-0.54313264170768
cg23717186	ITPKB	-0.495318638991215	3.19031906169562e-11	-0.543083668865881
cg21809927	TRIM31	-0.495308055406941	3.19386530389523e-11	-0.543069644645002
cg08855742	PROM1	-0.495294073669064	3.19855602324475e-11	-0.54305111785731
cg00123478	ZNF518B	-0.49523387587079	3.21882809061317e-11	-0.54297135541669
cg00959922	FOXL1	-0.495203486586521	3.22910915501884e-11	-0.542931091827773
cg19660239	ZNF320	-0.495161729569004	3.24328798521822e-11	-0.542875769438724
cg26970841	IRF8	-0.495091947525848	3.26711764625744e-11	-0.542783324453046
cg10569039	GLI3	-0.495021383726221	3.29138677744654e-11	-0.542689852425892
cg21899939	KLHL21	-0.495010372133422	3.29518973905558e-11	-0.542675266748118
cg23307385	FUZ	-0.495000206308751	3.29870438648201e-11	-0.542661801540423
cg00961640	SLC16A4	-0.494847187899533	3.35204865104102e-11	-0.542459141714058
cg13151425	LFNG	-0.494821938795817	3.36093080475705e-11	-0.542425705337557
cg22637507	ALKBH3	-0.494741816910009	3.38926744414641e-11	-0.542319610459236
cg05922993	MIR205HG	-0.494677559646008	3.4121604293144e-11	-0.542234531060995
cg18335176	TBCEL	-0.494676047447474	3.41270098217378e-11	-0.542232528930946
cg13187778	MAGED1	-0.494646054423079	3.42343949802634e-11	-0.542192819398777
cg17017272	MAN2A2	-0.494502418448477	3.47532159399214e-11	-0.542002672888044
cg17955761	NEIL2	-0.494438681015569	3.49858722646165e-11	-0.541918308192022
cg03991512	LDHD	-0.494430960474317	3.50141562997758e-11	-0.541908089539881
cg24269840	CLDN18	-0.494409932433088	3.50913044856547e-11	-0.541880258046074
cg06179765	GPNMB	-0.494402635300477	3.51181148626184e-11	-0.541870600164269
cg10336935	RBM38	-0.494387194371297	3.51749118006996e-11	-0.541850164130258
cg08048948	IGHMBP2	-0.494348819506222	3.53164532788074e-11	-0.541799376873523
cg09001777	FUT3	-0.49430220659131	3.54891223956474e-11	-0.541737690390739
cg08533745	PTHLH	-0.494264633013447	3.56289021682379e-11	-0.541687969101412
cg09777776	ZNF254	-0.494263369472257	3.56336120055501e-11	-0.541686297093987
cg19647567	DOK3	-0.494184380430016	3.5929243713728e-11	-0.541581778669998
cg25120326	FBLN2	-0.494182284285672	3.59371212218251e-11	-0.541579005195596
cg16672203	VWA7	-0.494096208016041	3.62620534442949e-11	-0.541465121545626
cg25059165	SLC39A7	-0.494069636202492	3.63629340957155e-11	-0.541429968160268
cg16636756	ITPRIP	-0.494061186945213	3.63950688926128e-11	-0.541418790406158
cg11940177	PGAM1	-0.494031339252604	3.65088081556709e-11	-0.54137930506361
cg24670442	GBP5	-0.494027687454873	3.65227475241044e-11	-0.541374474226959
cg04224247	WWC3	-0.49393265794498	3.68873057992279e-11	-0.541248771088034
cg03929531	BCL2L10	-0.493865871356504	3.71456241394078e-11	-0.541160436461242
cg11512608	PLEKHB1	-0.493750129493739	3.75974495951935e-11	-0.541007369869786
cg17024258	VANGL2	-0.493719211568119	3.77190434371435e-11	-0.540966485368915
cg19071989	LFNG	-0.493707131362934	3.77666558561372e-11	-0.540950511486936
cg25922624	TRIM2	-0.493672459228789	3.7903634848224e-11	-0.540904665272677
cg24111025	TAP1	-0.493617303487951	3.8122530918322e-11	-0.540831738303769
cg24884572	ZNF329	-0.493535235582777	3.84505019517843e-11	-0.540723237764708
cg00524443	HOXB3	-0.493413108962947	3.89436280364438e-11	-0.540561797809899
cg00119896	CARD11	-0.493399638823659	3.89983918775115e-11	-0.54054399312202
cg24657085	ERBB2	-0.49316116195608	3.99803828932682e-11	-0.540228828691573
cg07446677	ECHDC3	-0.493111884633636	4.01862613675641e-11	-0.540163717358803
cg11255394	HOXC13	-0.493085267611901	4.0297893016931e-11	-0.540128549375312
cg05882938	RPL39L	-0.493073356087548	4.03479471527865e-11	-0.540112811559822
cg13492159	BTBD11	-0.493030853976666	4.05270392810793e-11	-0.540056658657004
cg20224984	MAFB	-0.492887344825523	4.11374562761833e-11	-0.539867080326452
cg16213375	FADS1	-0.492865417885956	4.12315037264536e-11	-0.53983811754049
cg26059839	PRKCZ	-0.492823708235624	4.14109771405285e-11	-0.539783026512953
cg24512973	MUC1	-0.49281620257197	4.14433536952546e-11	-0.539773113184188
cg03325733	RAB32	-0.492750573628143	4.17274985841357e-11	-0.539686435928336
cg17354807	AARS2	-0.49268966437241	4.19928975346927e-11	-0.539605998668316
cg07733257	IRX4	-0.492620042798122	4.22982619108086e-11	-0.539514063657305
cg05475277	FOXRED2	-0.492488023980795	4.28832230202815e-11	-0.53933975619809
cg09524686	CRACR2B	-0.492475738043004	4.29380576177847e-11	-0.539323536315998
cg11756095	PTP4A2	-0.4924695899736	4.29655231793323e-11	-0.539315419738543
cg07420190	MARK1	-0.49243910039047	4.31019824592243e-11	-0.539275168864286
cg09302355	FERMT3	-0.492413973700196	4.32147550946224e-11	-0.539241999021305
cg16551481	TFDP1	-0.492391772317674	4.33146363305551e-11	-0.539212691790272
cg05962511	SEMA4G	-0.492388966897772	4.33272734693412e-11	-0.539208988518517
cg10624914	ADPRHL1	-0.492349212538158	4.35067331788189e-11	-0.539156512550592
cg08238215	MEIS1	-0.492280524658008	4.38185035589816e-11	-0.539065850569785
cg18016195	TTLL12	-0.492250569068646	4.39551471322765e-11	-0.539026314351825
cg17890850	ASPSCR1	-0.492057578736522	4.48454294448968e-11	-0.538771637240247
cg13735018	SYNJ2	-0.491836784789293	4.58854056685731e-11	-0.538480347723053
cg08664323	PTPRS	-0.491829282226534	4.59211513300383e-11	-0.5384704511921
cg04751149	MEIS1	-0.491828611523104	4.59243481832155e-11	-0.538469566480798
cg05005256	CPPED1	-0.491711297355854	4.64868463507737e-11	-0.538314831583257
cg01078824	HOXA10	-0.491654724489616	4.67604819826003e-11	-0.538240221587642
cg26413942	ZNF608	-0.49156983580166	4.71740072687283e-11	-0.538128278103405
cg26537478	MEIS1	-0.491527872958424	4.73797307293446e-11	-0.538072945870832
cg24765005	BEX2	-0.491498596390202	4.75237739943407e-11	-0.538034343551179
cg24576425	GALNT5	-0.491465683007209	4.76862173037809e-11	-0.53799094769557
cg10116794	CDIP1	-0.491440595894141	4.78103953671102e-11	-0.537957871915386
cg07210669	S100P	-0.491353683079637	4.8243030279666e-11	-0.537843291152216
cg01442064	EVC	-0.491347173225157	4.82755872948831e-11	-0.537834709460799
cg02970545	TSEN54	-0.491244108793794	4.87938770252748e-11	-0.537698853216294
cg19864007	ZNF649	-0.491052774600532	4.97703864394106e-11	-0.537446690655811
cg21526750	SLC7A7	-0.490925476170905	5.04305375105193e-11	-0.537278956498478
cg08319417	SLC7A7	-0.490880970303029	5.06633335276718e-11	-0.537220320074896
cg11453837	PSMB8	-0.490878818099797	5.06746173658264e-11	-0.537217484635476
cg26976437	LY6K	-0.490861385667818	5.07661040511146e-11	-0.537194518412733
cg08330690	SLFN12	-0.490836702130836	5.08959187989573e-11	-0.537162000163411
cg06859463	CREB3L1	-0.490739747464571	5.14089385200113e-11	-0.537034281511704
cg23174662	HIF1A	-0.49067534411758	5.17524834893252e-11	-0.53694945165236
cg22792910	ANXA4	-0.490580707500917	5.22613391156131e-11	-0.536824812387753
cg11204562	PLEKHS1	-0.490532112280941	5.25245128300873e-11	-0.536760816947092
cg02430183	WNK2	-0.490378018984525	5.33675425311043e-11	-0.536557916795003
cg15190747	BCL2L10	-0.490204363038366	5.43333087040278e-11	-0.53632930618201
cg16769152	KCTD14	-0.490190724750857	5.44098692702377e-11	-0.536311354130947
cg12518775	ANXA4	-0.490132217819423	5.47394940915957e-11	-0.536234345156694
cg20980960	INF2	-0.490092665737993	5.49634233176332e-11	-0.53618228854612
cg19085463	SNAI2	-0.489958408478871	5.57301758011565e-11	-0.536005605190968
cg25230111	CCDC106	-0.489886873184029	5.61429395235939e-11	-0.535911476806397
cg06263193	DSC3	-0.489740235978368	5.69983236095618e-11	-0.535718554102112
cg21652012	GABRP	-0.489602004106235	5.78162270839351e-11	-0.535536723219189
cg14004678	CANT1	-0.489587524865337	5.79025540835585e-11	-0.535517679027859
cg01664670	MAFB	-0.489566167114142	5.80301195518282e-11	-0.535489588348457
cg19883813	GATA3	-0.489563320002954	5.80471453126962e-11	-0.535485843757542
cg08244222	FADD	-0.48954042201442	5.81842516272532e-11	-0.535455728256991
cg17580614	ADORA2B	-0.489243010686625	5.99938095107476e-11	-0.535064652652553
cg20967139	ZNF385A	-0.489220587634682	6.01324276160495e-11	-0.535035173936038
cg18873878	TP73	-0.489158641239	6.05169911898033e-11	-0.534953739831474
cg16856286	HOXC13	-0.489130461182975	6.06927204369654e-11	-0.534916696762046
cg11344005	KLHDC7B	-0.48911978347486	6.07594350602368e-11	-0.534902661119229
cg21111294	AP2M1	-0.488943399819201	6.18718174860556e-11	-0.534670836059186
cg00753478	LDHB	-0.488883269848605	6.22555225987628e-11	-0.534591817879189
cg00025347	SLC20A2	-0.488850023940567	6.24686618542949e-11	-0.53454813128612
cg01045612	EVL	-0.488665868711662	6.36621405718692e-11	-0.534306176958113
cg09635954	PRR15	-0.488640304419519	6.38295541416616e-11	-0.53427259356053
cg22328786	SOGA1	-0.488549381295851	6.44284470239668e-11	-0.534153158252194
cg18327128	TRIM31	-0.488527391239221	6.45741064928511e-11	-0.534124274522993
cg17895149	PLAGL1	-0.488403638793679	6.53997946962043e-11	-0.533961742067177
cg00988350	GALE	-0.488218290277177	6.665561438144e-11	-0.533718359579504
cg08652245	FOXN1	-0.488174339351494	6.69568097508675e-11	-0.533660655782246
cg03972398	HOXC13	-0.488166900982847	6.70079150845865e-11	-0.533650890163608
cg11161961	P2RY1	-0.488114478548346	6.73691563889949e-11	-0.533582068908716
cg19989295	REC8	-0.48799598756065	6.81926371255144e-11	-0.533426528526587
cg05749493	LZTS3	-0.487989360051157	6.82389832838679e-11	-0.533417829445276
cg19344708	PTPRB	-0.487954256337771	6.84849726235747e-11	-0.533371754536536
cg09135866	ZNF611	-0.48785699822042	6.91710033022578e-11	-0.533244110517578
cg02586212	RGS1	-0.487718345305871	7.01605398099776e-11	-0.533062166398612
cg15056189	ADCY6	-0.487706637794271	7.02447186787701e-11	-0.53304680496243
cg26144202	KCTD11	-0.487581912538055	7.1147606468293e-11	-0.532883167130084
cg16409409	C1orf106	-0.487560035440335	7.1307129352437e-11	-0.532854467368486
cg08197509	NAPRT	-0.487351062069651	7.28484767957222e-11	-0.532580363338896
cg24049468	AK4	-0.487346089504963	7.28855436622828e-11	-0.532573841868737
cg24376802	KCNQ1	-0.487258453864672	7.35418091874932e-11	-0.53245891538205
cg08151705	SLFN13	-0.487199912349727	7.3983385553749e-11	-0.532382150469739
cg18636739	YBX3	-0.486982693525394	7.56444075858617e-11	-0.532097363727934
cg17749374	SH3BP2	-0.486859244847807	7.66044250984233e-11	-0.531935550399276
cg02286008	MAPK3	-0.486844337824167	7.67211471419006e-11	-0.5319160123841
cg02210151	FGFR2	-0.486754957324094	7.74246172240827e-11	-0.531798872878803
cg03978375	IRF8	-0.486662970401305	7.81551218568745e-11	-0.53167833141759
cg27227100	PARP3	-0.486616892969918	7.85235455145454e-11	-0.53161795596723
cg02343823	ZNF300	-0.48660483327337	7.86202491847543e-11	-0.531602154682347
cg00244776	VARS2	-0.486553220741939	7.90354215924566e-11	-0.531534531819351
cg19673350	STC2	-0.486445374979031	7.99097992481894e-11	-0.531393246402247
cg03366992	PDXK	-0.486288018295877	8.12024201996242e-11	-0.531187133084416
cg25628057	ATAD3B	-0.486274975298366	8.13104671352444e-11	-0.531170050596124
cg15757853	CABLES1	-0.486216893804752	8.1793301210262e-11	-0.531093984377867
cg14251005	KLC4	-0.486155797597873	8.23041926243915e-11	-0.531013976023017
cg15576012	LIPG	-0.486087687746674	8.28773751621237e-11	-0.530924790307454
cg23972738	MEIS1	-0.486051649347892	8.31822201771933e-11	-0.530877603340089
cg07756434	USP13	-0.486047299324978	8.32190899169294e-11	-0.530871907773135
cg25708364	FAM83G	-0.485981993320238	8.37745134601437e-11	-0.530786405180767
cg26378518	AMIGO2	-0.485921510125461	8.42921197578463e-11	-0.530707223241953
cg09311905	CDIP1	-0.485905690839585	8.44280089318938e-11	-0.530686514333789
cg07869795	RIBC2	-0.48587291770008	8.4710208594285e-11	-0.530643612589398
cg18758796	PDLIM4	-0.485691785585429	8.62864321073893e-11	-0.530406533479773
cg02545393	CTTN	-0.48565796972231	8.65838291410109e-11	-0.530362278824786
cg20152989	NDUFB9	-0.485635714043366	8.67801002477169e-11	-0.530333153964354
cg21163717	DOK2	-0.485589329781997	8.71905449342162e-11	-0.530272455918938
cg05569176	PDCD6IP	-0.485493397997963	8.80453976041512e-11	-0.530146931762611
[truncated: 5,100 more rows]
