# Supplementary material for: Integrative analysis of genomic, epigenomic and transcriptomic data identified molecular subtypes of esophageal carcinoma
Source: Aging (Albany NY). 2021 Feb 26;13(5):6999–7019. doi: 10.18632/aging.202556 (PMC7993659; doi:10.18632/aging.202556)
Supplement: Supplementary Table 3 [file aging-13-202556-s004.txt]

Supplementary Table 3. Copy number variation genes between iC1 and iC3 subtypes.
ID	iC1_amp	iC3_amp	iC1_del	iC3_del	iC1_Normal	iC3_Normal	FisherP
PSMA7	21	19	0	1	9	62	1.11254400968366e-05
PDSS2	8	0	1	9	21	73	1.60517732123479e-05
PDRG1	22	22	0	0	8	60	1.7731961726e-05
ATG5	8	0	2	9	20	73	1.97694109432433e-05
PSTPIP2	4	8	19	17	7	57	2.20539767075408e-05
TBPL1	11	3	1	3	18	76	2.97421948724081e-05
MAP7	10	2	1	4	19	76	3.19346225841393e-05
LMF1	1	5	11	3	18	74	3.60137013565189e-05
RPF2	9	1	1	9	20	72	3.65476756489053e-05
DPM1	20	23	1	0	9	59	5.18872857749731e-05
ZFAS1	21	22	0	0	9	60	5.47662589733556e-05
TOP1	20	19	0	2	10	61	6.661575628895e-05
GTPBP1	0	2	11	4	19	76	8.73221835384363e-05
SUN2	0	2	11	4	19	76	8.73221835384363e-05
AHCY	21	23	0	0	9	59	0.000138652252257911
LTV1	9	2	2	5	19	75	0.000145020767224694
DYNLRB1	20	22	0	0	10	60	0.000172483194691174
CDK5RAP1	20	22	0	0	10	60	0.000172483194691174
RBFOX2	0	3	11	5	19	74	0.000235717540346709
MKL1	0	1	10	4	20	77	0.000240096101518542
TNRC6B	0	1	10	4	20	77	0.000240096101518542
UFL1	6	0	4	10	20	72	0.000269672029376498
MYH9	1	3	11	5	18	74	0.000298888611349149
COX7A2	8	2	3	5	19	75	0.000313905656140179
CSNK1E	0	3	10	4	20	75	0.000340674133668947
EIF2S2	20	23	0	0	10	59	0.000351498282777221
PIGU	20	22	0	1	10	59	0.000402986897610977
TMEM184B	1	3	10	4	19	75	0.000454519742761063
TPST2	1	3	10	4	19	75	0.000454519742761063
PPIL4	8	2	2	6	20	74	0.000586166212069082
POLDIP3	1	2	10	5	19	75	0.000680863540752208
CYB5R3	0	2	10	5	20	75	0.000732218056597917
ZC3H7B	0	1	9	4	21	77	0.000820382740542349
NUP50	0	1	11	7	19	74	0.000851490890263246
TTLL1	0	1	11	7	19	74	0.000851490890263246
TTLL12	0	1	11	7	19	74	0.000851490890263246
POLR3H	1	1	8	4	21	77	0.00186489869078522
ATP5B	6	2	2	2	22	78	0.00215315418207035
SMAP1	8	4	3	5	19	73	0.00228033716598772
CTF1	3	4	4	0	23	78	0.00346835904944166
TLR3	0	4	16	17	14	61	0.00353500575342661
HNRNPA2B1	15	19	3	3	12	60	0.0036423036473255
CYCS	15	18	2	2	13	62	0.00403811159748434
TBC1D22A	0	3	11	8	19	71	0.00505428285457437
SFT2D1	8	4	2	7	20	71	0.0054936984891546
MPC1	8	4	2	7	20	71	0.0054936984891546
RNU4ATAC18P	7	3	2	7	21	72	0.0064104743980863
NFE2L3	15	19	2	2	13	61	0.00705664759430049
CDC42BPB	0	16	7	10	23	56	0.00967879659483449
C14orf79	0	16	6	9	24	57	0.00986443266635095
CHORDC1	5	3	2	21	23	58	0.0101362339051791
PHF10	9	6	2	6	19	70	0.0104799585187591
NEK1	0	5	14	16	16	61	0.0105558978979211
FGFR1OP	8	5	2	7	20	70	0.0114882303140184
JAG2	0	16	5	9	25	57	0.0118927011917446
SPCS2	7	8	1	19	22	55	0.0147939511087916
ZFYVE21	0	15	7	10	23	57	0.0157310317959461
DUSP28	3	0	3	14	24	68	0.0163907469997275
SNRPF	6	4	2	2	22	76	0.0176799554999978
CALM3	3	3	3	1	24	78	0.0181157305394975
CNEP1R1	0	8	5	3	25	71	0.0187398481644555
SMARCA4	0	2	9	7	21	73	0.0187672944255193
RAI1	1	3	11	11	18	68	0.0222257534282961
LLGL1	1	4	11	11	18	67	0.0224068776394039
TYK2	0	0	8	7	22	75	0.024305237116802
OARD1	8	6	2	6	20	70	0.0275998343155126
DUSP8	3	0	5	18	22	64	0.0287015446245518
NT5C3A	12	15	2	3	16	64	0.031042177354637
CLDN7	1	3	10	10	19	69	0.0340062071281004
NDUFA12	5	4	2	2	23	76	0.0360993122893157
ANKFY1	1	4	9	8	20	70	0.0375801144346939
FOXN3	0	12	7	11	23	59	0.0381677768275505
LYRM5	12	17	2	2	16	63	0.040401844550066
XPO6	3	3	4	3	23	76	0.0414113062445433
LETMD1	4	3	3	3	23	76	0.0414113062445433
VDAC1	2	0	10	20	18	62	0.041684797388949
NUPL2	14	19	1	2	15	61	0.0422450333300974
CNOT10	2	0	9	35	19	47	0.0450222404837205
