# Supplementary material for: Integrative analysis of genomic, epigenomic and transcriptomic data identified molecular subtypes of esophageal carcinoma
Source: Aging (Albany NY). 2021 Feb 26;13(5):6999–7019. doi: 10.18632/aging.202556 (PMC7993659; doi:10.18632/aging.202556)
Supplement: Supplementary Table 5 [file aging-13-202556-s006.txt]

Supplementary Table 5. Differentially expressed gene between iC1 and iC3 subtypes.
Tag	baseMean	log2FoldChange	lfcSE	stat	pvalue	padj
ENSG00000148584.13	407.550352104046	-6.62245825166137	0.425477612420439	-15.5647631234645	1.26336971397667e-54	3.50117648834354e-50
ENSG00000131781.11	703.148647200247	-3.39398182974818	0.226896579776659	-14.9582767315795	1.37541668597416e-50	1.9058461309201e-46
ENSG00000243766.6	155.962170085788	-5.16350068927022	0.352453304282177	-14.6501696154798	1.3437982838898e-48	1.24135606138126e-44
ENSG00000099834.17	1799.75848805228	-5.25996364712866	0.363926035167686	-14.4533865094456	2.38657070310098e-47	1.65347584737594e-43
ENSG00000007952.16	383.790604193273	-4.15649372840649	0.294271601169939	-14.1246851951784	2.67592966502219e-45	1.4831607761352e-41
ENSG00000021300.12	1565.37720340672	-4.48936203203452	0.328660301979188	-13.6595810476642	1.76999131588827e-42	8.17529488953527e-39
ENSG00000101842.12	2200.83742647496	-5.29528567712548	0.388935232184511	-13.6148264259418	3.269215215166e-42	1.29428230368422e-38
ENSG00000205277.8	1129.67037681015	-5.15601912567247	0.379112489470211	-13.6002354680473	3.99146312539401e-42	1.38269271992555e-38
ENSG00000074276.9	1185.57968116035	-4.69444663697598	0.349400597307534	-13.4357144010376	3.73446814667895e-41	1.14992573054349e-37
ENSG00000243709.1	74.0083328952854	-4.93051374346332	0.369736614266827	-13.335205530673	1.44456039631752e-40	3.977814629303e-37
ENSG00000146038.10	361.454606854373	-5.57238085496319	0.418077839998138	-13.3285726289344	1.57889658002862e-40	3.977814629303e-37
ENSG00000116771.5	707.612880389449	-2.97550034476311	0.224561053346911	-13.2502956341518	4.49429356854613e-40	1.03791964720932e-36
ENSG00000113924.10	587.039709920873	-5.26447157347166	0.400395351385722	-13.1481835522114	1.74311740105618e-39	3.71592404118999e-36
ENSG00000160867.13	2712.74161724169	-3.61243352926775	0.275218471778103	-13.125694310883	2.34622471349878e-39	4.64435182037084e-36
ENSG00000056736.8	948.813210739113	-3.30805430697718	0.252884437960922	-13.0812885666313	4.21238207485924e-39	7.78251629603828e-36
ENSG00000171444.16	5664.3046123709	2.50456056278999	0.193813910786375	12.922501551246	3.36035854056375e-38	5.82035101466519e-35
ENSG00000135702.13	88.9115854339831	-5.02676880102934	0.389996356763793	-12.8892711786892	5.1730366969e-38	8.38489613768959e-35
ENSG00000060566.12	237.91495833374	-6.03265137455492	0.468180789739809	-12.8853030853905	5.44611303281538e-38	8.38489613768959e-35
ENSG00000211454.12	201.773326423547	-3.37573881637532	0.263854698315266	-12.7939310458737	1.77274939002545e-37	2.58569493925133e-34
ENSG00000196371.3	1633.5800801194	-2.98671508505511	0.233978538313072	-12.7649104340449	2.57446609243443e-37	3.56730894098176e-34
ENSG00000224093.4	138.057373965269	-3.61595768935465	0.283994594434389	-12.7324877311707	3.90205093614844e-37	5.14940655207056e-34
ENSG00000165828.12	820.168439875528	-5.3910963822731	0.425282149373	-12.6765169669625	7.97997772511842e-37	1.00522328498276e-33
ENSG00000259974.2	954.752169630442	-7.08947511601069	0.560174234933135	-12.6558393333762	1.03859608316324e-36	1.25141796750882e-33
ENSG00000106571.11	3288.77715477355	2.88816965544795	0.230166393189834	12.5481814065961	4.06744406404641e-36	4.69671155612159e-33
ENSG00000100139.12	13670.0819314677	2.09677553859907	0.16841952342401	12.4497177997605	1.40340495496279e-35	1.55570246067536e-32
ENSG00000259120.2	147.538143310943	-4.41221932200934	0.355704688174773	-12.4041640964862	2.48088237531216e-35	2.64433435642408e-32
ENSG00000204128.5	851.144935493712	-4.58771630148524	0.37013466167979	-12.3947221820964	2.79111359671606e-35	2.8648196705849e-32
ENSG00000179914.4	203.30605142792	-5.90014688141105	0.478359519939712	-12.3341266045142	5.93287423682057e-35	5.87206227589315e-32
ENSG00000198788.8	6191.83380426141	-7.15953432453522	0.58286066716318	-12.2834404993927	1.11168094244863e-34	1.06234530889928e-31
ENSG00000127831.9	5092.39328866981	-6.15885636159842	0.501733722258391	-12.2751493239807	1.23164363187504e-34	1.13775133233844e-31
ENSG00000181350.10	343.577641409402	-2.53666621159078	0.206835040149487	-12.2641995754561	1.4099868195965e-34	1.26048273327348e-31
ENSG00000163064.6	959.583005052051	5.59317601736899	0.458230857895876	12.206022185088	2.88660374594044e-34	2.49988905035148e-31
ENSG00000095539.14	1706.79385901376	-3.36199910919682	0.275686555640718	-12.1950056700562	3.3048100332122e-34	2.77533940758817e-31
ENSG00000070019.4	1257.65338893026	-4.21151951798177	0.346118366309149	-12.1678591138966	4.61015915265877e-34	3.75768648816566e-31
ENSG00000215182.8	14493.3514860057	-7.06669818734977	0.581064940859042	-12.1616323588589	4.97544316580969e-34	3.93955589868812e-31
ENSG00000122711.7	608.471116760085	-6.9049035534081	0.568922569523546	-12.1368072270199	6.74051942212176e-34	5.18888929847945e-31
ENSG00000075618.16	52034.0661311122	2.87691305172467	0.238341921173151	12.0705289172971	1.5115961240338e-33	1.13218549690132e-30
ENSG00000255468.5	279.332161030531	-2.59545693853803	0.215875670778686	-12.0229247194737	2.6926877451704e-33	1.96374882847124e-30
ENSG00000099992.14	1563.80946743173	1.38619169881347	0.115341634990762	12.0181381070633	2.85328326580552e-33	1.9922736250631e-30
ENSG00000139926.14	9788.45297801084	2.55126496152986	0.212295907309491	12.0174947970644	2.87557987235319e-33	1.9922736250631e-30
ENSG00000073067.12	1356.52619001802	-5.0645226134562	0.422362864255116	-11.9909278065629	3.96439617313971e-33	2.67964173527367e-30
ENSG00000272502.1	66.0571904960665	-3.28451251246955	0.27421241605263	-11.9779861165701	4.63445224920628e-33	3.05796607576794e-30
ENSG00000134240.10	2203.73882931087	-6.64421636303698	0.555523012337622	-11.9602900608534	5.73612025743706e-33	3.69686280684543e-30
ENSG00000236699.7	365.18168754375	-3.61505104906112	0.30237571879777	-11.9554938585492	6.07712185643526e-33	3.82761995471342e-30
ENSG00000198944.5	255.233860714109	-3.66381262319552	0.306859652051101	-11.9397014195447	7.34865143540206e-33	4.52562616065105e-30
ENSG00000136872.16	543.419307195337	-5.55855666719817	0.465647466315621	-11.9372638515132	7.56716951791711e-33	4.55889062717472e-30
ENSG00000162482.4	864.161185351607	-3.86204585864838	0.324077104884161	-11.9170586272327	9.64539972152275e-33	5.68729707409702e-30
ENSG00000015413.8	594.806847405965	-5.58891426489497	0.469531581655049	-11.9031700598171	1.13935310219318e-32	6.51691752873664e-30
ENSG00000114455.12	763.507462666314	-5.59171249216784	0.469803791190241	-11.9022293924051	1.15227134885467e-32	6.51691752873664e-30
ENSG00000164749.10	1006.7419165264	-4.06429112152091	0.342967385608276	-11.8503720530528	2.14237509482298e-32	1.18743282005659e-29
ENSG00000064300.7	3283.53014436739	4.72814729176435	0.399668880029328	11.8301612360147	2.72617618985874e-32	1.45921014851291e-29
ENSG00000088727.11	392.234016238492	-1.51584484407657	0.128137855985594	-11.8297971541446	2.73802647575764e-32	1.45921014851291e-29
ENSG00000112818.8	522.486198474562	-5.5846744154392	0.472508302597982	-11.8192090694134	3.10594898582676e-32	1.62405970272108e-29
ENSG00000106278.10	7040.21634058361	3.89540889613852	0.329735263914343	11.8137467309243	3.31454636380959e-32	1.70103747000473e-29
ENSG00000180525.11	334.536020665231	-3.54473801981058	0.300538126629343	-11.7946367057193	4.15991917983481e-32	2.09606982237749e-29
ENSG00000135535.13	25093.4689454451	-1.05947312587248	0.0898862821851841	-11.7868166322615	4.56470558812369e-32	2.25895867792271e-29
ENSG00000253958.1	937.432247305109	-2.83956781394564	0.241393896868339	-11.7632129510482	6.03915648013494e-32	2.93619550059613e-29
ENSG00000165215.6	4092.57276941745	-4.75061615657704	0.403912262639909	-11.7615051484888	6.16257863078763e-32	2.94454382060375e-29
ENSG00000119888.9	20843.6885194412	-2.6635140883125	0.226949164630306	-11.7361704884497	8.31677282138051e-32	3.90648686777827e-29
ENSG00000180745.4	536.728413834305	-6.30748181151168	0.537949242922797	-11.7250500758059	9.48449352314037e-32	4.38072948344648e-29
ENSG00000169994.17	2119.21020841911	-4.57877104105278	0.392406121218448	-11.6684495818653	1.84759657748271e-31	8.39384327078333e-29
ENSG00000137860.10	313.437076087559	-5.31919209005012	0.457249322340077	-11.633023451687	2.80001171101683e-31	1.25156007334531e-28
ENSG00000280228.1	80.9416649526627	-4.62625767126137	0.397831744788122	-11.6286790379818	2.94621420403154e-31	1.2960068926401e-28
ENSG00000147065.15	51212.3729782263	2.04270402770024	0.176717968010054	11.5591190341439	6.63863447982406e-31	2.87463245842757e-28
ENSG00000113303.10	312.118468721765	-5.20159736269394	0.450293666493115	-11.5515667879674	7.24867878713769e-31	3.09050208042995e-28
ENSG00000198380.11	10730.0014947101	-1.50479825722583	0.130414502797217	-11.5385806405723	8.43048066612141e-31	3.53990773788216e-28
ENSG00000170608.2	735.132400939334	-4.73472276861865	0.410498487000651	-11.5340809249101	8.88308042753152e-31	3.63163270223135e-28
ENSG00000089250.17	1150.8211323723	5.39455920070168	0.467716988605461	11.5338106849316	8.91101734751675e-31	3.63163270223135e-28
ENSG00000137802.12	5639.77488518724	1.64049654084713	0.142279907272432	11.5300647315293	9.30737073612007e-31	3.73819080014631e-28
ENSG00000136098.15	641.349611608377	-1.73348520231498	0.150463036826379	-11.5210036888679	1.03399470968285e-30	4.09358505563441e-28
ENSG00000123191.12	1100.93494051582	-2.61216226752633	0.226958187471401	-11.5094427596074	1.18239933470311e-30	4.61518771304608e-28
ENSG00000182747.4	137.466277545226	-5.04129544947723	0.438285656699702	-11.5023053399426	1.28438403407523e-30	4.94362982448983e-28
ENSG00000174307.6	4708.57146963753	1.87095750832243	0.162980502915329	11.4796400480763	1.66974203181474e-30	6.33884396269616e-28
ENSG00000205922.4	903.124760425079	-5.25908318953752	0.458274312237333	-11.4758411045608	1.74472782642349e-30	6.53400570995596e-28
ENSG00000185963.12	16343.0601485755	2.25242022845861	0.196361525511327	11.4707818784423	1.84980299614995e-30	6.8351453909738e-28
ENSG00000015520.13	567.267041932739	-4.37608606200783	0.381994906075214	-11.4558754381562	2.19731871297187e-30	8.01240703849861e-28
ENSG00000197408.7	452.447882524649	-6.18818351997307	0.540903198782741	-11.4404639016724	2.62478276159567e-30	9.44683177559751e-28
ENSG00000196405.11	3192.73858685557	1.72384859501113	0.150862798939713	11.4265982543516	3.07937385108275e-30	1.09408573762893e-27
ENSG00000266714.5	4380.58940915602	-2.72074689973286	0.238200317742064	-11.4220960136545	3.243165028632e-30	1.13769408149973e-27
ENSG00000226015.2	136.59878797838	-1.75501151725505	0.153739206225572	-11.4155104630892	3.49843954020709e-30	1.20576601896641e-27
ENSG00000131435.11	3993.10017464168	2.3936834753216	0.209698673555876	11.4148718002443	3.52423222084505e-30	1.20576601896641e-27
ENSG00000166143.8	195.059019546244	-4.62484366946068	0.405967546680651	-11.3921511886238	4.57551954537018e-30	1.54635820927858e-27
ENSG00000168237.16	422.824965653984	-2.3607019876033	0.207747970938504	-11.3632974461257	6.36942004639903e-30	2.12669563549225e-27
ENSG00000169894.16	8009.45987087179	-5.25463076349838	0.46262643476029	-11.3582587778865	6.74761093404331e-30	2.22614930732312e-27
ENSG00000178623.10	1038.62997717791	-3.74486946773267	0.330017955301842	-11.3474718801513	7.6338068219387e-30	2.48889045242808e-27
ENSG00000139540.10	442.690507648694	-4.91232174324273	0.433071426634988	-11.3429827994241	8.03579589970896e-30	2.58948850893761e-27
ENSG00000005187.10	481.541755783696	-3.35028468150224	0.295635165583766	-11.3324971841111	9.05846980863344e-30	2.88548705524895e-27
ENSG00000157399.13	565.835116672223	-4.08471889196061	0.362280050978028	-11.2750312387704	1.74316736659388e-29	5.48959059436547e-27
ENSG00000070729.12	863.978691660286	4.9501244746384	0.439076429310326	11.2739471859461	1.76477044130711e-29	5.49517789212853e-27
ENSG00000127838.12	4692.866829459	-1.76994378124086	0.157322571783331	-11.2504122019978	2.30512257364455e-29	7.09798465371237e-27
ENSG00000103546.17	203.3257271073	4.59321359752786	0.408609718731161	11.2410777007238	2.56234968778936e-29	7.80334031842929e-27
ENSG00000101076.15	3649.40642422248	-5.35458822544412	0.477535340203122	-11.2129674489987	3.52184387498714e-29	1.06087890551651e-26
ENSG00000153885.13	4333.05575299228	1.84025035546842	0.164463256094421	11.1894316041748	4.59368866688167e-29	1.36886982822894e-26
ENSG00000114113.5	79.2187726534124	-4.62839019960291	0.414302924259372	-11.171512264551	5.62155360638819e-29	1.65734164993442e-26
ENSG00000084674.12	302.175104088055	-5.45388823354727	0.488716007952852	-11.1596267459965	6.42607994473033e-29	1.87458898429802e-26
ENSG00000170873.17	10850.8655584858	2.60826612625281	0.233789536171866	11.1564707683726	6.65825691344049e-29	1.922086185856e-26
ENSG00000147592.7	1955.39584981269	-1.65945663499889	0.148791032451045	-11.1529344723438	6.92831180533182e-29	1.97942582537279e-26
ENSG00000041982.13	76190.7313805086	3.64359563995809	0.327255364335528	11.1337995860089	8.58944211763959e-29	2.42897152455251e-26
ENSG00000224081.6	124.868638422097	-2.18685792205277	0.196490286736895	-11.1295981005973	9.0040550168251e-29	2.5204987543563e-26
ENSG00000205352.9	4589.98571867651	-1.18194283932057	0.106416866678323	-11.1067246782725	1.16349176961473e-28	3.22438474113329e-26
ENSG00000188993.3	137.082922518895	-3.92497603023326	0.353889342948676	-11.0909698425208	1.38774965809204e-28	3.80779270046581e-26
ENSG00000227695.4	70.0574613584153	-2.52264760795977	0.227608473940288	-11.0832763134363	1.51235138349274e-28	4.09008205351945e-26
ENSG00000188488.12	436.291624742621	-4.8665991530757	0.439112146036381	-11.0828160801375	1.52014740920327e-28	4.09008205351945e-26
ENSG00000205089.6	209.527557934501	-3.23063111000375	0.291708901910791	-11.0748458097852	1.66165938134657e-28	4.42784292646706e-26
ENSG00000198734.9	1775.37170383239	-4.24355054569916	0.383991545770056	-11.0511561841528	2.16409612152842e-28	5.71177103008734e-26
ENSG00000186188.9	141.682368758898	-3.68059768445323	0.333469444964091	-11.037286144311	2.52545851050249e-28	6.60264450014675e-26
ENSG00000116833.12	645.799595733615	-3.50085004013958	0.317301050241564	-11.0332128982062	2.64252581194848e-28	6.84414185294656e-26
ENSG00000126705.12	8279.86276830129	1.57134579657019	0.142468414616433	11.0294327398864	2.75597867331035e-28	7.07189231235646e-26
ENSG00000079112.8	5052.63755214234	-5.38534719138485	0.488637463990414	-11.021150829095	3.0217084766518e-28	7.6826244966469e-26
ENSG00000198189.9	2895.88463949471	-1.94761374712076	0.177298025844574	-10.9849714222318	4.51381430164471e-28	1.13719396128618e-25
ENSG00000134193.13	14113.2617299642	-7.72806571168081	0.703820604523922	-10.9801640673879	4.76058419643361e-28	1.18855918770959e-25
ENSG00000139515.5	463.352215404509	-4.99416406902971	0.454943689816267	-10.9775433329928	4.90069951058172e-28	1.21261683514957e-25
ENSG00000124602.8	754.056217932809	-3.69740421891265	0.33693586718409	-10.9736142068025	5.11846537855376e-28	1.24903646541042e-25
ENSG00000250539.1	172.598022444564	-1.92351384227532	0.175290861043124	-10.9732694039429	5.13802753425423e-28	1.24903646541042e-25
ENSG00000258018.1	28.5697507541131	5.79668886539707	0.528358379351204	10.9711307550665	5.26102957847192e-28	1.26293065452585e-25
ENSG00000272235.1	34.5025368782224	-3.70891466377811	0.338074658193617	-10.9706970750052	5.28632612582536e-28	1.26293065452585e-25
ENSG00000278948.1	274.123031023385	2.14086561859296	0.195287930651608	10.962611009547	5.78070787020154e-28	1.36923724108457e-25
ENSG00000259342.1	46.5549386552985	-3.9831197667916	0.364017723105362	-10.942103952556	7.24976576110872e-28	1.70265049608141e-25
ENSG00000124920.12	4492.2909358034	-3.70595901721673	0.339495276731024	-10.9160841732502	9.65701182918003e-28	2.24894763716022e-25
ENSG00000204876.4	186.557010235103	-4.82502184528221	0.442391131915897	-10.906687537759	1.07087575005277e-27	2.47309830510104e-25
ENSG00000105426.13	9621.70421477706	2.49451952383867	0.228752425670474	10.9048877472106	1.09228001760439e-27	2.50168232461738e-25
ENSG00000149150.7	981.654052761819	-2.70846266626997	0.248493015734671	-10.8995524814344	1.15825548255724e-27	2.63104378591055e-25
ENSG00000271134.1	42.2235941977263	3.76350635136571	0.345432939082778	10.8950419185816	1.21710506801838e-27	2.7422465650401e-25
ENSG00000129007.13	481.953580190466	-2.04931820549222	0.188117132633665	-10.8938413891467	1.23326195514605e-27	2.75624101314213e-25
ENSG00000229719.3	217.224971652459	-4.89602456466198	0.449973881200801	-10.8806861224844	1.42486383185352e-27	3.15898010977253e-25
ENSG00000111057.9	27854.1503135111	-2.34762499056639	0.216024059008152	-10.86742375523	1.64788358637616e-27	3.62442839914624e-25
ENSG00000178573.6	7638.27576650389	2.35926571563999	0.217422278304596	10.8510762284203	1.97090841170286e-27	4.30077045775759e-25
ENSG00000163072.13	501.02397463393	-2.45782190168504	0.226545485365799	-10.8491321189492	2.01327873805213e-27	4.35890575528427e-25
ENSG00000161642.16	12824.2369336532	2.07169010798073	0.191187428624163	10.8359117693521	2.32636259538038e-27	4.99771213998267e-25
ENSG00000256802.2	133.398396090241	-3.49915283732305	0.323087685083952	-10.8303503936209	2.47207532817132e-27	5.26989412073937e-25
ENSG00000146521.8	33.0535891247365	-3.13369905914362	0.289475637026423	-10.8254328113201	2.60843854164224e-27	5.51814177897187e-25
ENSG00000106927.10	54.4468394545526	-4.0153603044652	0.371555910568493	-10.8068804458569	3.1934574686226e-27	6.7045671839347e-25
ENSG00000177494.5	830.755384821548	3.75566693988496	0.347816380387002	10.7978437809806	3.52381527626481e-27	7.34251825196442e-25
ENSG00000258955.1	212.452914631083	4.17838156197658	0.387298888556533	10.7885193720784	3.90022408841853e-27	8.06618732554797e-25
ENSG00000131771.12	16664.6736305184	-6.32698719800229	0.5865992233784	-10.7858772153896	4.01395232484227e-27	8.23990079839657e-25
ENSG00000227496.1	67.5763945911451	3.33536161511587	0.3092583413551	10.7850336404867	4.05095087040646e-27	8.25470599055693e-25
ENSG00000118137.8	99.1634349203026	-4.35720774912933	0.404120356607354	-10.7819556176499	4.1888415113818e-27	8.47338429233021e-25
ENSG00000203782.5	77.9296997534794	5.44065722056869	0.50561898577707	10.7603894901358	5.29459124904416e-27	1.06325367597653e-24
ENSG00000141741.10	7734.5433432703	-2.83745424329286	0.264031601879984	-10.746646322218	6.14556076486304e-27	1.22526565091115e-24
ENSG00000276600.3	1487.70794075786	2.65961632941377	0.24774761527314	10.7351843789962	6.95799348178473e-27	1.37733480971929e-24
ENSG00000104537.15	939.396599579708	-5.21338848947846	0.485776660369658	-10.7320686949251	7.19667539768947e-27	1.41447847727779e-24
ENSG00000204103.3	7971.88918198668	2.417021482679	0.225439058945657	10.7213962566337	8.07746358860724e-27	1.57641372134558e-24
ENSG00000128510.9	1583.25953122317	4.72151320288995	0.44054895454089	10.7173406138494	8.43950680503792e-27	1.63555281180431e-24
ENSG00000058668.13	17204.1183387446	1.68386001204944	0.157407184007196	10.6974787883408	1.04585152587287e-26	2.01275578725797e-24
ENSG00000143167.10	863.510219799311	-5.26318230935109	0.492097881558079	-10.6953972097722	1.06960372545419e-26	2.04427089955256e-24
ENSG00000088992.16	1308.19280032515	-4.36608758986214	0.408727463609116	-10.6821488120936	1.23382118635094e-26	2.34197852995503e-24
ENSG00000234041.1	57.6573675110296	4.59751293433766	0.433109652165952	10.6151246257058	2.53455982382296e-26	4.74683356535815e-24
ENSG00000019549.7	4710.90994841892	2.67995298256167	0.252465929538011	10.6151075016963	2.53502460099234e-26	4.74683356535815e-24
ENSG00000267287.1	132.981976870375	4.37452722768114	0.412256487040144	10.6111786356322	2.64392577597124e-26	4.91752449862355e-24
ENSG00000169184.5	3171.411109671	2.63627553236503	0.249141918142014	10.5814210311342	3.63404270449358e-26	6.7140150313087e-24
ENSG00000188761.10	544.903147124695	-4.18830723292399	0.395858790164251	-10.5803062531115	3.67754198536136e-26	6.74722343490096e-24
ENSG00000149115.12	19221.1012108997	1.36646681075845	0.129159098006432	10.5797178197265	3.70071072097913e-26	6.74722343490096e-24
ENSG00000225969.1	84.3534020433614	-3.18369415255616	0.301024320416341	-10.5762024415597	3.84216902579616e-26	6.95934837986202e-24
ENSG00000148680.14	333.417519143564	3.91796888792169	0.370630600364962	10.5710885287498	4.05757342854804e-26	7.30178781982804e-24
ENSG00000280356.1	78.1053803956092	5.6567434569892	0.535318322296192	10.5670649058399	4.23543172252925e-26	7.57267866622279e-24
ENSG00000249628.2	743.737852418292	5.84782235833103	0.553597781165529	10.563305268347	4.40859601220633e-26	7.83175777476116e-24
ENSG00000136002.15	8903.41578582893	2.62176596274748	0.24863226283524	10.5447536568689	5.37134354829039e-26	9.48127667221476e-24
ENSG00000120306.8	6143.91486265977	-2.65027912802165	0.2514781323506	-10.5388055146153	5.72210414758427e-26	1.00364982431647e-23
ENSG00000180061.8	191.678290381522	-3.12397019072041	0.296571754043618	-10.5336066167008	6.04721704233459e-26	1.05400330751081e-23
ENSG00000163251.3	3282.1378458288	-2.04799868568771	0.194504290216102	-10.5293239723006	6.32873468069227e-26	1.09617640128766e-23
ENSG00000089116.3	138.879152187096	4.72446411942739	0.448937782437237	10.5236500563146	6.72180300603774e-26	1.15702687395232e-23
ENSG00000136059.13	1524.49316778439	-2.96970915346079	0.28290110256493	-10.4973403303693	8.8848223258806e-26	1.51990790813043e-23
ENSG00000073711.9	3371.94575111864	2.00580822193394	0.191204424802047	10.4903860044585	9.56368764572195e-26	1.62600291856376e-23
ENSG00000163618.16	176.699353913544	-3.62633614139288	0.346035289615589	-10.4796714387754	1.07115223044126e-25	1.81005132696455e-23
ENSG00000214207.2	47.3052222035485	-2.41843808024179	0.230790713317606	-10.4789228538568	1.07966386111459e-25	1.8133772474587e-23
ENSG00000274979.1	207.760279016881	-4.83155181608386	0.461288006068532	-10.4740460461182	1.13677912404879e-25	1.89780481113036e-23
ENSG00000144485.9	591.770256383656	-2.32880788315403	0.222514933778942	-10.4658498358029	1.23959162349129e-25	2.05705405160563e-23
ENSG00000162989.4	186.673567389828	-4.66811031641552	0.446259015152825	-10.4605400852617	1.31106205832809e-25	2.16270612038371e-23
ENSG00000103044.9	9304.07377635304	3.35354535390695	0.320613800317555	10.4597660817638	1.32181585130029e-25	2.16754335426537e-23
ENSG00000107130.8	4959.94295083558	1.92191926478343	0.184136299481835	10.4374817469004	1.67186944931577e-25	2.72544223816988e-23
ENSG00000168955.3	958.283142648763	-6.18609718118589	0.593172491263693	-10.4288335556611	1.83122421530291e-25	2.96776120928009e-23
ENSG00000103056.10	1272.79649136836	-3.16035795236145	0.303209220892511	-10.4230271858448	1.94656957662768e-25	3.13635364401645e-23
ENSG00000266010.1	72.9183955444657	-4.42272939684164	0.425048472448121	-10.4052353637889	2.34675445277492e-25	3.75928359247118e-23
ENSG00000120471.13	719.315081246342	3.84337208755103	0.369522627676058	10.4009113372086	2.45573168508818e-25	3.91124667752003e-23
ENSG00000163737.3	38.3729725380821	-4.27680734505764	0.411801892775965	-10.3855941900305	2.88368039542746e-25	4.56659627419893e-23
ENSG00000257594.3	148.517042429604	-2.37954425635885	0.229198459070647	-10.3820255424378	2.99355345386894e-25	4.71365607199261e-23
ENSG00000275832.3	16001.3353755999	1.87255778417711	0.180498284715076	10.3743799401364	3.24310872239316e-25	5.07775548156393e-23
ENSG00000135773.11	166.605503878611	-4.21499144334969	0.406460939147439	-10.3699790985838	3.39599032359146e-25	5.28725167627473e-23
ENSG00000196187.10	6157.67411170265	-1.7260851803654	0.166571512744461	-10.3624272357627	3.67515424612596e-25	5.68991897334573e-23
ENSG00000171431.3	2679.71020000584	-6.78781067140495	0.6551564589354	-10.3605949064974	3.74624682765481e-25	5.76776324082209e-23
ENSG00000251593.1	77.7165942216501	1.98262475434801	0.19158134276995	10.3487360808862	4.24046740100016e-25	6.49260072286837e-23
ENSG00000277586.1	2715.63862026548	4.96763500372805	0.480544833567311	10.3375057990967	4.76785264792197e-25	7.25997255120118e-23
ENSG00000153982.9	219.064272929226	-2.05660245548803	0.198982241415284	-10.3356080465282	4.86318008518614e-25	7.36466173228215e-23
ENSG00000170323.7	1626.38806149177	5.17944650459537	0.501878212252457	10.3201262341111	5.71479727111432e-25	8.60729221599952e-23
ENSG00000146648.14	48920.7544343807	2.72621487463173	0.264212324265799	10.3182729352517	5.82616952764219e-25	8.727601952408e-23
ENSG00000196975.13	10550.585058906	-1.67028125534443	0.161922760234952	-10.315296335863	6.00956296792553e-25	8.92271718886466e-23
ENSG00000126583.9	80.614229519562	-4.01372260257199	0.389110732434293	-10.3151166699052	6.02081374920684e-25	8.92271718886466e-23
ENSG00000102921.6	8893.43227808476	1.19112904876113	0.115489427968698	10.3137496627309	6.10710275654782e-25	9.00245418575583e-23
ENSG00000075234.15	1605.97260749323	-1.10670205668146	0.10741836250769	-10.3027269346266	6.84916988851232e-25	1.00429124402297e-22
ENSG00000153904.17	4022.53028974552	-2.62109970708927	0.254493065050002	-10.2992971795686	7.09779635530938e-25	1.03526963365626e-22
ENSG00000224520.2	189.805514156952	-2.65622240443714	0.258729499279401	-10.2664072393565	9.98543429507256e-25	1.44882900847825e-22
ENSG00000166866.11	820.557641016567	-4.88629591217724	0.476188179123516	-10.2612709143076	1.05311467658037e-24	1.52005036625375e-22
ENSG00000253508.1	21.2051903152866	-3.57487166438817	0.348427255539065	-10.2600230250568	1.06681299458389e-24	1.53184396471002e-22
ENSG00000135100.16	499.384824719082	-4.93377123937084	0.481098873251736	-10.2552126260941	1.12128950778582e-24	1.60176784171486e-22
ENSG00000279036.1	27.8300007289142	4.68774689588491	0.457195257135649	10.2532710537154	1.144050029506e-24	1.62590043424102e-22
ENSG00000016391.9	1162.15713012575	-3.09006755767921	0.301634727558672	-10.2444025019571	1.25397253947111e-24	1.76925772939082e-22
ENSG00000105141.5	1226.33400195281	6.20797270721323	0.606003738794865	10.2441161824493	1.2576905159672e-24	1.76925772939082e-22
ENSG00000185269.10	1522.08582004692	-4.44573132556437	0.434574608764313	-10.2300761155962	1.4540505038004e-24	2.03515664706164e-22
ENSG00000120756.11	4917.74300540825	-2.55522069653379	0.250196525875369	-10.2128544255112	1.73678910433369e-24	2.41867519841204e-22
ENSG00000255474.1	57.8300206052064	-4.39177967402762	0.430127005268712	-10.2104253400317	1.78082462354351e-24	2.45764005000688e-22
ENSG00000241388.4	908.342382049006	-4.94581753155103	0.484393323236362	-10.21033382233	1.78250514217653e-24	2.45764005000688e-22
ENSG00000185760.14	410.287162944718	3.52801028665447	0.345557835528378	10.2096087077868	1.79587591080411e-24	2.46381728297596e-22
ENSG00000128346.9	157.356083820615	2.11179393557727	0.206988185694057	10.2024853664772	1.93262500543132e-24	2.63836634362159e-22
ENSG00000174567.7	172.70571844863	-4.2817351105401	0.419938551245235	-10.1960991622311	2.06396438752663e-24	2.80385515056498e-22
ENSG00000271795.1	224.406875060794	2.52609255964649	0.247993800537912	10.1861117260482	2.28730347238979e-24	3.09209956733358e-22
ENSG00000178184.14	3200.75583541952	2.34796364796121	0.230758722728471	10.1749724569416	2.5647253813759e-24	3.45030264534322e-22
ENSG00000237445.2	46.1673001981015	5.7179589946966	0.562846167527458	10.159008490393	3.02133284699688e-24	4.04493706226205e-22
ENSG00000131941.6	3179.58567207019	-2.92814064273745	0.288316685112223	-10.1559874746677	3.11639208054112e-24	4.15214296769404e-22
ENSG00000134627.10	314.882190340629	-2.37639182672946	0.234108073125343	-10.1508324553042	3.28548828899097e-24	4.35649459104338e-22
ENSG00000167207.10	1541.69909900452	2.73879050120949	0.270196497138102	10.1362916626179	3.81300509223795e-24	5.03189572005668e-22
ENSG00000138075.10	70.4439348415934	-3.39069236955264	0.33477738436016	-10.1282001949835	4.14203035834223e-24	5.44019371188333e-22
ENSG00000254285.3	489.39484411963	-2.69212713743152	0.265859414379891	-10.1261305480223	4.23061051055484e-24	5.53032589995313e-22
ENSG00000163565.17	17264.6081635074	1.90572530662835	0.188272507556312	10.122164576038	4.4056280920724e-24	5.73207377068556e-22
ENSG00000143816.7	1048.24978792886	2.67798174081017	0.264782106856149	10.1139075166626	4.79334701232075e-24	6.20738438095537e-22
ENSG00000167941.2	276.406504461747	5.71080616783203	0.56495936230074	10.1083485802861	5.07321913873881e-24	6.53926148799389e-22
ENSG00000207923.1	10.8482449470192	-2.6817873553866	0.265386094297122	-10.1052293734129	5.23728680374279e-24	6.71948746259833e-22
ENSG00000188959.9	916.336143186591	-4.19873311999322	0.415564425342252	-10.1036875727156	5.32031426347881e-24	6.79455618358472e-22
ENSG00000171867.15	21492.3097009286	1.89521761809068	0.187683247003552	10.0979583865299	5.64041959575807e-24	7.17031872739649e-22
ENSG00000173702.6	13443.6413872543	-5.63266148355843	0.558155309170794	-10.0915666141856	6.02009597759775e-24	7.61803286882038e-22
ENSG00000110400.9	37787.5933470375	2.18658119202872	0.21679264268115	10.0860488851767	6.36813833362894e-24	8.02182807453904e-22
ENSG00000170549.3	302.784653919185	6.07287965349348	0.602497251996447	10.0795142772357	6.80617390346667e-24	8.53481888627927e-22
ENSG00000226738.1	358.734895026206	4.7447248237522	0.470803311028976	10.0779342723445	6.91648977172279e-24	8.63408473170062e-22
ENSG00000169676.5	18.0248978302888	3.59107146391679	0.356434682045165	10.0749776742033	7.12769796324866e-24	8.85784276482108e-22
ENSG00000117595.9	22485.2006170376	1.94325248219245	0.192896084309272	10.0740898352131	7.19235999040042e-24	8.89829787562352e-22
ENSG00000174827.12	117.868576359005	-3.10358899934474	0.308216109313455	-10.0695223434554	7.5343096185953e-24	9.27992544267251e-22
ENSG00000137834.13	1126.45079309599	-2.0529531443801	0.204288401792282	-10.0492887817857	9.25328194754126e-24	1.13467346288589e-21
ENSG00000140391.13	14486.4432475035	-1.5394716580665	0.153207285812816	-10.0482927420787	9.34727200150133e-24	1.14114955496743e-21
ENSG00000204866.7	380.230808520915	4.42371728575081	0.440267020607638	10.047805260647	9.39361658498533e-24	1.14177761587587e-21
ENSG00000188833.8	232.338705698536	-3.96837398137698	0.395563578773269	-10.0322026453593	1.10034111476642e-23	1.33160494818872e-21
ENSG00000137745.10	4289.94309011881	4.96798686881377	0.495899295980554	10.0181365633731	1.26872384046541e-23	1.52870190394861e-21
ENSG00000130487.5	3307.27299566673	4.31824893317755	0.431150409604993	10.0156438147277	1.30111977543736e-23	1.56094945180501e-21
ENSG00000114248.8	208.999977925399	-4.81916902678451	0.481599243195446	-10.0065959298627	1.42574046942565e-23	1.70308386332728e-21
ENSG00000181790.9	973.856772164713	4.22180427755131	0.422021799256004	10.0037587750066	1.46719983632213e-23	1.74508622592254e-21
ENSG00000229647.1	248.720789195723	3.32342493354433	0.332320539344108	10.0006606275486	1.51383758552539e-23	1.792862436225e-21
ENSG00000138079.12	173.639517725466	-3.71626179071537	0.371850176492941	-9.99397613782205	1.619521473355e-23	1.9098637698335e-21
ENSG00000215089.3	32.1051220552527	-2.25134521624168	0.225656321003134	-9.97687636771502	1.92429360387383e-23	2.25965884085404e-21
ENSG00000125798.13	898.260985358662	-4.44955172750694	0.446266344008258	-9.97061908711763	2.0494732970007e-23	2.39650014682617e-21
ENSG00000171747.7	10917.0101297765	-5.3603375139027	0.537806108525502	-9.96704468195626	2.1245651716854e-23	2.47386868079486e-21
ENSG00000187210.11	2144.98570264887	-2.9706405952719	0.298080328299651	-9.96590621131364	2.14904967751861e-23	2.49190852355955e-21
ENSG00000136052.8	1111.41668094418	-2.38652530255977	0.239605096827828	-9.96024431097409	2.27502956724402e-23	2.6269955998764e-21
ENSG00000280527.1	69.1866905347173	2.00630661928723	0.201840394886127	9.94006487363017	2.78645612571582e-23	3.19454915420659e-21
ENSG00000234155.1	87.7059608414587	-3.43126480476742	0.34520014252754	-9.93992870235756	2.79026775206352e-23	3.19454915420659e-21
ENSG00000103034.13	4096.69782965227	3.05398382859256	0.307255995035756	9.93954187366518	2.80112382085015e-23	3.19454915420659e-21
ENSG00000163501.6	837.668781582873	-5.5608295475842	0.559720261352033	-9.93501563468819	2.93129964799775e-23	3.32930766987548e-21
ENSG00000143375.13	4107.38760720349	-2.65710560882522	0.267535003194817	-9.93180547253603	3.02723807131244e-23	3.41031905163746e-21
ENSG00000187775.15	3377.42763447403	3.18279166982253	0.320767534700821	9.92242457701061	3.32577460349877e-23	3.71993081097256e-21
ENSG00000087085.12	870.268853757334	-3.4748104669355	0.350201046756011	-9.92233032746029	3.32891726309384e-23	3.71993081097256e-21
ENSG00000178401.13	798.191094132085	-3.44282889242062	0.347069210048096	-9.91971858276776	3.41718271911167e-23	3.80322830099365e-21
ENSG00000128564.6	209.467908181497	-3.1725831129347	0.320371722116743	-9.9028188005264	4.04704411333612e-23	4.48335156018299e-21
ENSG00000141448.7	2147.11497358486	-3.20266024922046	0.323419892099248	-9.90248382198352	4.06062584926183e-23	4.48335156018299e-21
ENSG00000128242.11	254.302629978013	-3.93520696858892	0.397459599289441	-9.90089804252833	4.12553641116431e-23	4.53694406994431e-21
ENSG00000100373.8	37.2414241084217	-4.05179517164625	0.410495810137934	-9.87049093213589	5.58903909867628e-23	6.12209646409549e-21
ENSG00000064763.9	1015.7875218088	-2.10395850342361	0.213183435332132	-9.86924007555146	5.65917102457282e-23	6.1745120710231e-21
ENSG00000242193.8	1389.6307247665	-2.22318582244772	0.225658270215474	-9.85200241198725	6.71917504370299e-23	7.30229403867219e-21
ENSG00000065618.15	49418.7931083798	3.72699269100768	0.378635375979559	9.84322365908272	7.33229896063356e-23	7.93750004281398e-21
ENSG00000105875.12	2045.173847392	1.58011997493203	0.160559607926628	9.84132930652218	7.47169987569245e-23	8.05693457801809e-21
ENSG00000236008.1	73.9875565766794	-3.00277448213032	0.305302789645807	-9.83539811612581	7.92535209665457e-23	8.51299545172822e-21
ENSG00000265992.1	300.449251489561	5.64091652101615	0.573624436538817	9.83381488252624	8.05098982863472e-23	8.61455911663915e-21
ENSG00000105329.8	12434.2086062795	1.6977038909278	0.172682447894465	9.8313633587436	8.24943148245342e-23	8.7929421028166e-21
ENSG00000119547.5	2003.36555846771	-3.58447095861668	0.364653977529984	-9.82978708444759	8.37957464771888e-23	8.8974387820779e-21
ENSG00000106069.19	482.310956218914	-2.3820925290106	0.242456842845633	-9.82481047370245	8.80394767615233e-23	9.31235885302327e-21
ENSG00000258732.1	45.990956288881	4.72419659292155	0.481091041625755	9.81975589684031	9.25674203972095e-23	9.75407194474474e-21
ENSG00000090382.5	34705.2881060376	-3.86530750363887	0.394071961269319	-9.80863365967115	1.03358542111323e-22	1.08499063542844e-20
ENSG00000280032.1	146.315570589582	2.91344530146331	0.297114132712201	9.8058119109582	1.0628875360015e-22	1.11153970887584e-20
ENSG00000198429.8	224.568012508272	-2.6223037324597	0.26750066064728	-9.80298039681256	1.09311745418144e-22	1.13505127532027e-20
ENSG00000138823.11	163.367032747263	-4.27464721134453	0.43605770088649	-9.80293938773315	1.09356147118865e-22	1.13505127532027e-20
ENSG00000235385.1	111.811908125082	5.01474191416064	0.511978425976653	9.79483052356062	1.18495965633649e-22	1.22532787149452e-20
ENSG00000204610.11	567.217030191447	-4.60864977937238	0.470970306834252	-9.78543596591175	1.30033671435639e-22	1.33963685371593e-20
ENSG00000164086.9	8800.39250668529	1.93484903358995	0.197867421539869	9.77851239245106	1.3924199053094e-22	1.42919010503109e-20
ENSG00000274080.1	54.7591867522426	-2.82080844492175	0.288996985638208	-9.76068466144171	1.66030511284491e-22	1.69786109196572e-20
ENSG00000166025.16	8741.45755444309	1.73138825807545	0.177398680930192	9.75987109372461	1.67367821054926e-22	1.70524427385852e-20
ENSG00000197535.13	6060.67025729931	1.86739010867261	0.19136782838638	9.75811934753354	1.70283570555056e-22	1.72859655340376e-20
ENSG00000161395.11	3755.15377063634	-2.26457353731035	0.232151724444412	-9.75471340016945	1.76097368358253e-22	1.7810899158074e-20
ENSG00000231226.1	38.2375370173059	-3.39346155677315	0.348079466361631	-9.74910008982712	1.8611069812337e-22	1.87552210076108e-20
ENSG00000124596.15	1359.64100275117	-1.06060155592067	0.108852878164687	-9.74344063108789	1.96776647020626e-22	1.97582290539225e-20
ENSG00000180767.8	113.601638800286	-3.31553012230639	0.340460915737241	-9.73835752960621	2.06870845282942e-22	2.06967932683255e-20
ENSG00000173890.15	1856.28719928086	-2.66902702973394	0.274582815589756	-9.72029886138846	2.47055297269638e-22	2.46282138605521e-20
ENSG00000260196.1	399.633073446471	-2.37685899151898	0.244600773480105	-9.7172995722857	2.54439750056005e-22	2.52734365351328e-20
ENSG00000253408.4	54.5851274364285	3.04268120582212	0.313201582417644	9.71476958173478	2.60838304697054e-22	2.58164712073909e-20
ENSG00000244004.1	16.8927652327887	-3.13574239749051	0.322951925046137	-9.7096259669068	2.74341978482284e-22	2.7056367436582e-20
ENSG00000083799.16	4028.86022458321	1.03125436971486	0.10625187286528	9.70575239668873	2.84965981589697e-22	2.80044760560116e-20
ENSG00000152284.4	2136.46216891924	1.99386190296512	0.205598400705715	9.69784733792289	3.07926602944132e-22	3.01539574112747e-20
ENSG00000104419.13	108397.368531484	2.69266733178172	0.27782979394902	9.69178752756734	3.26758909952599e-22	3.18854565898464e-20
ENSG00000086570.11	24436.7796915574	3.66836274682397	0.378543090149363	9.69074021500836	3.30127281984203e-22	3.21011135636078e-20
ENSG00000225950.6	178.658174483614	2.57707319410132	0.266025422444882	9.68731924346542	3.41371082706506e-22	3.30783804721867e-20
ENSG00000176595.3	550.130414968952	-2.66797233393467	0.275803034440057	-9.67346983455518	3.90895199210336e-22	3.774522179692e-20
ENSG00000099617.3	107.660019286422	-3.70479263291006	0.383568471811443	-9.6587517097372	4.51329735889467e-22	4.34295172593917e-20
ENSG00000134369.14	13719.2770568582	2.18941740521373	0.226793149219012	9.65380750147541	4.73637582572755e-22	4.54184025115528e-20
ENSG00000175311.6	438.792829076434	-4.83962372965153	0.501623521403337	-9.64792024925834	5.01627133560907e-22	4.79365267323221e-20
ENSG00000163218.13	771.605644197228	3.75396145585584	0.389162030754071	9.64626854418935	5.09769648113706e-22	4.85472380006018e-20
ENSG00000169991.9	8643.86193508968	2.09788619988535	0.21753169387563	9.64404847178169	5.20920467568295e-22	4.943927711548e-20
ENSG00000170439.6	717.998555061621	-3.47374571758728	0.36051702787566	-9.63545532940917	5.66403281887526e-22	5.35724715049454e-20
ENSG00000113722.15	1189.7017081865	-4.73617001515529	0.491670749244274	-9.63280817993556	5.81190430487674e-22	5.47841170071596e-20
ENSG00000196924.13	168162.882060077	1.98190946309068	0.206056540839003	9.61827979359894	6.69412522128125e-22	6.28862007652093e-20
ENSG00000110328.5	1925.52862346733	1.97351752262226	0.205312513047241	9.61226129538517	7.09728891067302e-22	6.64483674261761e-20
ENSG00000230943.1	160.639854064797	2.56629726923678	0.267001872936229	9.61153283688654	7.14768811993242e-22	6.64865186835668e-20
ENSG00000112379.8	3622.91975666401	-2.81472089729366	0.292849011408867	-9.61150896071775	7.14934599924328e-22	6.64865186835668e-20
ENSG00000133742.12	52.0841035429218	-4.42707629061952	0.461017970143041	-9.60282803996974	7.77804439726441e-22	7.20912857462838e-20
ENSG00000245750.6	45.0696875199804	-3.26441399732494	0.339961286767392	-9.60231098183399	7.8171713336877e-22	7.22124230568291e-20
ENSG00000198691.10	784.40835360357	4.87638013078837	0.507974064318701	9.59966359173989	8.02057716734351e-22	7.38452674546813e-20
ENSG00000169562.9	978.578874257073	-5.42327781821754	0.565083868414797	-9.59729718250709	8.20682212802875e-22	7.53098217331327e-20
ENSG00000137561.4	44.065103973461	-3.65309869946104	0.381013074276657	-9.5878565490078	8.99338785782214e-22	8.22553655788201e-20
ENSG00000224614.1	49.0949763923211	2.23410655128839	0.233119131317445	9.58354013530595	9.37743672008995e-22	8.54858236262674e-20
ENSG00000184148.3	512.754600974977	5.65821848320641	0.591266846384506	9.56965288651889	1.07265194793608e-21	9.74636178136148e-20
ENSG00000231971.4	259.421521612887	4.52602269958645	0.473065990930662	9.56742354419182	1.0960291010996e-21	9.92622695384749e-20
ENSG00000279693.1	52.5025539917944	-3.41930184738945	0.35756978121961	-9.562614144089	1.14819152684532e-21	1.03435295619055e-19
ENSG00000177133.9	114.379244192088	-3.29849526067905	0.344941045962071	-9.56248987846389	1.14957135823148e-21	1.03435295619055e-19
ENSG00000262188.1	51.3589215063307	-3.51993959251228	0.368222131371446	-9.55928308654952	1.18575221668906e-21	1.06345473078006e-19
ENSG00000185567.6	30692.0718974943	2.7331791697469	0.285982089816058	9.55716902238479	1.21021815829865e-21	1.08189599422356e-19
ENSG00000124253.10	581.739944979971	-4.77050232451272	0.499550868051547	-9.54958269439033	1.30219755335728e-21	1.16037944682284e-19
ENSG00000065361.13	13591.0115057788	-1.78037467145706	0.186471086190789	-9.54772510755615	1.32575380268705e-21	1.17758381839314e-19
ENSG00000114948.11	3174.01310598129	3.81387357866836	0.400181321068994	9.5303638072873	1.56732991206362e-21	1.38771290265237e-19
ENSG00000114270.14	22635.695175506	2.36627156858062	0.248309252773526	9.52953440981443	1.57990197834172e-21	1.39193265284998e-19
ENSG00000007216.13	194.350211789351	-4.87808177023649	0.511915848198336	-9.52906964573311	1.58699046936434e-21	1.39193265284998e-19
ENSG00000136235.14	46577.8267751344	3.07747518681935	0.322957157183605	9.52905089225124	1.587277153269e-21	1.39193265284998e-19
ENSG00000214274.8	392.37537941833	-2.32172834173402	0.243655584471945	-9.52873026393265	1.59218652240264e-21	1.39193265284998e-19
ENSG00000215553.3	10.0761993360611	-2.1837867977071	0.229322859407524	-9.52276106860477	1.68637762366431e-21	1.46964097750343e-19
ENSG00000177685.15	1051.09751526566	-2.75234591644126	0.289121706653743	-9.51967926689615	1.73714371982827e-21	1.50913679961131e-19
ENSG00000164509.12	219.02305771643	3.62888811008942	0.3812728726006	9.51782403331601	1.76843071651854e-21	1.528421038306e-19
ENSG00000278966.1	68.5281704969548	3.24107471452751	0.340535600312466	9.51757969373418	1.77259263087043e-21	1.528421038306e-19
ENSG00000141736.12	34119.8578011151	-2.71892373877413	0.285679654339132	-9.51738668637031	1.77588703617267e-21	1.528421038306e-19
ENSG00000137094.13	1343.80374609588	2.1430477468611	0.225227423188296	9.51503913921468	1.81644503759927e-21	1.55848734758478e-19
ENSG00000147509.12	424.246625144553	3.11732193642756	0.327792399300375	9.51004947973481	1.90571869705587e-21	1.63003648924411e-19
ENSG00000133101.8	1402.47331057011	5.20820410852944	0.547924434767082	9.50533281244048	1.99409337401974e-21	1.70037875920643e-19
ENSG00000063660.7	35016.7985566037	2.37666052416908	0.250058015041144	9.50443649557896	2.01134007986016e-21	1.70982416052652e-19
ENSG00000112837.15	727.086985708688	3.42355537559665	0.360365009745321	9.5002435947268	2.09399882798357e-21	1.77464799755072e-19
ENSG00000131748.14	4833.85739816579	-2.17137995245798	0.228758216635031	-9.4920304258285	2.26577219999299e-21	1.91140692016094e-19
ENSG00000188015.8	322.791509585512	1.9585510128392	0.206339747593585	9.49187461786005	2.26916204212084e-21	1.91140692016094e-19
ENSG00000188064.8	6433.73634944017	2.99356134596254	0.31539343092056	9.49151457348062	2.27701456568892e-21	1.912209232089e-19
ENSG00000095932.6	1399.83614212207	-4.79781576967109	0.505690268240471	-9.48765691371698	2.36285522215836e-21	1.97830231938594e-19
ENSG00000069020.17	10953.1043265144	1.94999723642602	0.205562359023734	9.48615906962265	2.39704132127013e-21	2.00087970290239e-19
ENSG00000232633.4	19.2536534632052	2.50895001480934	0.264553965807604	9.4836983719003	2.45426836406682e-21	2.04249667187339e-19
ENSG00000167861.14	3943.60832917843	-2.8785766916764	0.303934368102025	-9.47104702127702	2.7705253834336e-21	2.29878951949388e-19
ENSG00000183308.6	14.1181508540844	-1.65644643752898	0.174980009753664	-9.46648957135685	2.89406341300347e-21	2.3941247571512e-19
ENSG00000024422.10	17399.3782190137	1.67194347505597	0.17669891948744	9.46210355957957	3.01809449432574e-21	2.48929918813242e-19
ENSG00000107242.16	930.328981039336	-3.38344081201045	0.357754043795999	-9.4574495262443	3.15545701475145e-21	2.59487181750169e-19
ENSG00000260996.1	34.8170739465026	-1.97137072906906	0.208663781166559	-9.4475942017723	3.46707567386141e-21	2.84269432395625e-19
ENSG00000164236.10	1435.92445981106	3.0545395566234	0.323549045493963	9.44073116321524	3.70187109135393e-21	3.02625231724753e-19
ENSG00000139323.12	1789.41979322824	-1.05596147256889	0.111876857188531	-9.43860507977458	3.7777490770995e-21	3.07919882863701e-19
ENSG00000106031.7	711.0547778145	-3.43695899514832	0.364344457887352	-9.43326821842574	3.97506134122535e-21	3.23052419206388e-19
ENSG00000133069.13	587.076035769619	2.26035933669866	0.239669375428442	9.43115628627123	4.05592796707421e-21	3.28660619156513e-19
ENSG00000113916.16	7326.39749086055	1.55169282168998	0.164826287935915	9.41411009810083	4.77106678480457e-21	3.8548272247023e-19
ENSG00000160868.13	47.0978220546416	-3.78569977322451	0.402283710455067	-9.41052216343062	4.93678218265617e-21	3.9771233903474e-19
ENSG00000204616.9	1714.21882418219	-4.34653738959966	0.461907481993148	-9.40997398622813	4.96259717958711e-21	3.98633204747529e-19
ENSG00000106025.7	542.82343791175	-2.30428929232541	0.245052125865596	-9.40326179251042	5.28972650878902e-21	4.23682632190954e-19
ENSG00000003147.16	1293.10269440299	-2.79168198285918	0.296930180356534	-9.40181284201933	5.3630945723988e-21	4.27188345407427e-19
ENSG00000248771.4	257.604663901699	-5.05398886495343	0.537556099489991	-9.40178870586424	5.3643251976251e-21	4.27188345407427e-19
ENSG00000140022.8	3786.58303933945	2.20692827041077	0.234780923678998	9.39994713296287	5.45904936549689e-21	4.33486060361075e-19
ENSG00000149256.13	2609.69464471587	2.6813352316965	0.285333675940765	9.39719163136268	5.60388064984097e-21	4.43715269854408e-19
ENSG00000160188.8	126.088421896363	-2.96667760204408	0.315795633487265	-9.39429582760118	5.76018244007843e-21	4.53926224065301e-19
ENSG00000143850.11	3314.32057796281	-2.97597735012282	0.316794004932596	-9.39404566938068	5.77388540356774e-21	4.53926224065301e-19
ENSG00000225356.3	20.2908822535365	-2.23664100528601	0.238095086383701	-9.39389820788474	5.78197802818357e-21	4.53926224065301e-19
ENSG00000204335.3	281.619373360168	-4.0101948735522	0.426942586183529	-9.39282002622327	5.84149003277535e-21	4.57302862368088e-19
ENSG00000081277.10	99964.1154465719	3.64331058604122	0.387911853707336	9.39210944760134	5.88104237196959e-21	4.59102330294065e-19
ENSG00000214336.4	207.496041325068	5.5455129002138	0.590688538035601	9.38821822860489	6.10237897211175e-21	4.75042776556553e-19
ENSG00000223485.1	210.296104372858	3.84743852347139	0.409853936538423	9.38734066083736	6.15342337230916e-21	4.77674571195528e-19
ENSG00000075275.15	18889.7310356079	1.89208222654332	0.201958099775682	9.36868701302342	7.34403901772521e-21	5.68506573458711e-19
ENSG00000145934.14	11611.8594370481	3.86676684147798	0.413121180426392	9.35988524598763	7.9823340173369e-21	6.16196163293754e-19
ENSG00000136574.16	1808.80978942817	-4.41479296082891	0.472238034454787	-9.34866029146914	8.87648939296404e-21	6.83317084853368e-19
ENSG00000278919.1	39.7538838302989	-2.80691786604628	0.300320766648761	-9.34639950932563	9.06821538164528e-21	6.96142528730016e-19
ENSG00000135968.18	4824.41290898249	-1.25675697522427	0.134502820951991	-9.34372205972431	9.30057948526264e-21	7.12008174793048e-19
ENSG00000128383.11	1331.65959237523	3.82505665834925	0.409731340292524	9.33552374982686	1.00493159657102e-20	7.6720852164663e-19
ENSG00000214012.4	16.9938275504444	-2.01593762969907	0.216060195541755	-9.33044434512453	1.05427980806801e-20	8.01709106275217e-19
ENSG00000261559.1	84.8041954826872	2.29759459434932	0.246251388303259	9.33028077600048	1.05590814343613e-20	8.01709106275217e-19
ENSG00000157870.13	3015.46835474202	-1.41595970661427	0.151809553588728	-9.32721079234771	1.08693544687954e-20	8.23012077578489e-19
ENSG00000137842.5	1340.76729823992	-1.28931213618292	0.138282461236415	-9.32375750803742	1.12291503048845e-20	8.4793853514786e-19
ENSG00000167183.2	1728.01446111018	-3.6398107473041	0.390446714398875	-9.32217025544162	1.13984518547543e-20	8.58383957203278e-19
ENSG00000101049.13	609.412109880304	-3.53918192813746	0.379895122193036	-9.31620787260095	1.20572719886226e-20	9.05537069432789e-19
ENSG00000228951.1	71.1924098920572	4.70156930496701	0.50475393729082	9.31457678210866	1.22439689560277e-20	9.17073274806475e-19
ENSG00000178882.12	1219.52074057815	-3.78553651253492	0.406664165143268	-9.30875360311444	1.29341187687496e-20	9.66154268027916e-19
ENSG00000137441.7	355.614134673487	5.06563553893219	0.544706657271261	9.29974963828931	1.40776776889687e-20	1.04874914460857e-18
ENSG00000005243.8	1025.87848200667	2.09395163838477	0.225194943357804	9.2983954575648	1.42581042165288e-20	1.05934274035566e-18
ENSG00000138944.7	625.839381330556	3.11379505585125	0.334914441810205	9.29728511861495	1.44077465954832e-20	1.06759861337066e-18
ENSG00000105963.12	1569.60950154094	-2.28806645403003	0.246181332235429	-9.29423215502751	1.48272523485519e-20	1.09575371822778e-18
ENSG00000165556.9	824.350299514702	-4.4645149593647	0.480656125654462	-9.28837628623958	1.56659873649848e-20	1.15465826554741e-18
ENSG00000025708.11	19660.217073013	2.09896935599161	0.226016445999081	9.2867992269914	1.58997773341565e-20	1.16878124472541e-18
ENSG00000163817.14	1006.753032776	-4.19862471716348	0.452140412479675	-9.28610803475174	1.60033268061651e-20	1.17328094121496e-18
ENSG00000204385.9	5593.95802040522	-4.37539634128953	0.471316871768298	-9.28334333730472	1.64242239167106e-20	1.20096178734512e-18
ENSG00000178726.6	15638.9695447761	2.7060856101001	0.291546500843751	9.28183189394676	1.66589343009122e-20	1.21491854284521e-18
ENSG00000157168.17	2855.80926409651	3.18818316978315	0.343872749052112	9.27140396722742	1.83711581496563e-20	1.33627271863891e-18
ENSG00000169594.11	7016.36146552248	3.91610513631772	0.422500303280479	9.26888124318811	1.88108549713969e-20	1.36467336079142e-18
ENSG00000259430.1	52.5429499935844	3.16335974698785	0.341516994318844	9.26267154961694	1.99379934347497e-20	1.44266739440527e-18
ENSG00000091138.11	118.816997280038	-4.49272925513631	0.485371982475776	-9.25625997656455	2.11718405166532e-20	1.52795629228649e-18
ENSG00000146373.15	4935.98635740467	2.47572808083347	0.267582230456666	9.25221408240859	2.19889755889206e-20	1.58280644284612e-18
ENSG00000171877.18	296.157282125518	-2.42514994987165	0.262239049571454	-9.2478597441334	2.29032617504244e-20	1.64381056664582e-18
ENSG00000249816.5	117.541437498523	3.55871337869749	0.384824866737581	9.24761803691923	2.29551001079613e-20	1.64381056664582e-18
ENSG00000143061.16	12041.9945529148	1.96851070492165	0.212895172109814	9.24638490113934	2.32213787295307e-20	1.65859296064815e-18
ENSG00000141505.10	122.196783598188	-2.4547154296349	0.265488701959366	-9.24602595710681	2.32994599703913e-20	1.65989186159242e-18
ENSG00000160181.7	2011.24547964992	-6.48600811791205	0.701903261635551	-9.24060119452726	2.45116092633993e-20	1.74176981414509e-18
ENSG00000136720.6	6247.77975910333	1.49207384806499	0.161551915685045	9.23587839697226	2.56175350188427e-20	1.81106823463568e-18
ENSG00000114854.6	112.498254269562	-3.98200482586034	0.431228767101951	-9.23408902569553	2.60493119476978e-20	1.83690733335e-18
ENSG00000238062.4	19.4990293577503	-2.99688276555232	0.324766442926316	-9.22780918665374	2.7622355544978e-20	1.94288918583242e-18
ENSG00000124171.7	1372.34769151467	-1.77704613777205	0.192588083643582	-9.22718635624823	2.77833964465413e-20	1.94926902714683e-18
ENSG00000099812.7	5646.65134210212	-3.16331636511624	0.342889732378795	-9.22546249247755	2.82339797506159e-20	1.97587949704247e-18
ENSG00000143126.7	18851.8358354178	2.04330422844506	0.221495393156075	9.22504165585628	2.83450705313267e-20	1.97865727867671e-18
ENSG00000204421.2	1065.13099060777	3.94131937725509	0.427280105881608	9.22420520637851	2.85671577476912e-20	1.98914985593409e-18
ENSG00000006611.14	1627.84653236316	-4.67851996206837	0.508460318700109	-9.20134726349762	3.53489491082597e-20	2.4552015705193e-18
ENSG00000100647.7	7248.17073265492	1.16502585490143	0.126711995691201	9.19428226622377	3.7750629337739e-20	2.6154579770919e-18
ENSG00000176014.11	10679.7096590433	1.90503100527419	0.207352946429016	9.18738333880558	4.02513226073899e-20	2.78175786388678e-18
ENSG00000250041.2	26.272417542577	2.96818356878394	0.32327552797871	9.18159066150969	4.24769764088553e-20	2.92826976920051e-18
ENSG00000249731.1	15.6518316620189	4.48740891542895	0.489015099483772	9.17642199630662	4.45653151160005e-20	3.06461185560725e-18
ENSG00000132437.16	744.555709398359	-4.04575671738253	0.440979894541251	-9.17446978300747	4.5380217985384e-20	3.11292569561621e-18
ENSG00000231638.1	44.607222431353	3.16237697281978	0.34475005224813	9.17295574633793	4.60223410491593e-20	3.14917811727248e-18
ENSG00000169252.5	717.903538906026	2.84160279766757	0.309954405036705	9.16780904382069	4.82730193036378e-20	3.29504971419141e-18
ENSG00000205562.2	36.1108570343094	3.60546525972222	0.393326555506235	9.16659505758965	4.88195624915276e-20	3.32416839146856e-18
ENSG00000157470.10	318.54376531436	-2.13915072586394	0.233776131376491	-9.15042401150394	5.67105169735151e-20	3.85200626687996e-18
ENSG00000189182.8	75.686686080317	4.69284923337238	0.512874410442216	9.15009432684713	5.68838571282826e-20	3.8543333315308e-18
ENSG00000213943.3	20.0790253435968	-2.0671629782328	0.226068878552995	-9.14395201791661	6.02108023507921e-20	4.05990745875304e-18
ENSG00000088899.13	1967.2595842411	-1.86447522644252	0.203940013803651	-9.14227272847789	6.11533854851938e-20	4.11345575716305e-18
ENSG00000094796.4	265.732311677412	4.33829489659061	0.475093343464105	9.13145796772962	6.75829061536374e-20	4.53492755020764e-18
ENSG00000162738.5	5200.01384647905	2.28182331519802	0.249908908773741	9.13062013833172	6.81080226490038e-20	4.55912471418319e-18
ENSG00000165322.16	3400.70552742176	-1.20213640825525	0.13174739183422	-9.12455564788657	7.20311400989812e-20	4.81011803750136e-18
ENSG00000119899.12	1346.14381680835	-1.35164557057691	0.148166221010675	-9.12249473164011	7.34145475109268e-20	4.89071479608248e-18
ENSG00000273079.3	71.1710806483227	-3.49404101766498	0.383459566193573	-9.11188903786838	8.09598278674754e-20	5.34199930878892e-18
ENSG00000110721.10	1738.55995691167	-1.85166215752446	0.203234141475684	-9.11097979935621	8.1641284090954e-20	5.3741684228328e-18
ENSG00000072840.11	2409.38226382637	1.94516168820608	0.213680917179813	9.10311371683801	8.77784398111435e-20	5.76446422390099e-18
ENSG00000014914.18	2122.75626857349	-1.76939735182763	0.19442085175477	-9.10086205187204	8.96176492291114e-20	5.87133312786375e-18
ENSG00000144057.14	363.381656882328	3.47699704492124	0.382102367001777	9.09964801370905	9.06250531461785e-20	5.92333041943407e-18
ENSG00000246740.2	117.123124489429	3.56949064447114	0.392325853494059	9.09828045406953	9.17732577364345e-20	5.98426421564661e-18
ENSG00000121380.11	403.168353127306	-3.03598913595278	0.333891210445773	-9.09274949735716	9.65655505399412e-20	6.28197441810655e-18
ENSG00000101342.8	350.91771697817	-2.18975822262286	0.240848534239766	-9.09184782682937	9.7369908820341e-20	6.31946670524148e-18
ENSG00000262454.1	107.200248954004	2.66366433402827	0.293029178477977	9.09009931319336	9.89486322629199e-20	6.40692393902407e-18
ENSG00000261744.1	24.3226481066819	-2.29719039519028	0.252748365401449	-9.08884372621586	1.00097874272768e-19	6.46622934666952e-18
ENSG00000234737.1	23.0223779264075	-1.75470208411767	0.193101957788593	-9.08692021672152	1.0188410009508e-19	6.56631178124409e-18
ENSG00000196189.11	4352.84148281651	1.63426867415764	0.17987288063066	9.08568689414249	1.03045935675035e-19	6.62578193819548e-18
ENSG00000255367.1	26.01468767902	-3.37792981367255	0.372061386334758	-9.07895830564179	1.09618917092877e-19	7.03210428100674e-18
ENSG00000129116.16	24813.1413694766	1.64177524132556	0.180996455329994	9.07075908382989	1.1819071305983e-19	7.56447859359597e-18
ENSG00000255080.1	31.257108013478	3.35742275046414	0.370493473698375	9.06202939811425	1.28045676618133e-19	8.17633602792238e-18
ENSG00000130958.10	1232.91203311843	-1.21712670512668	0.134459894363008	-9.05196832775091	1.40414034278617e-19	8.94550375163979e-18
ENSG00000258602.1	59.1742799090163	4.46776905403083	0.493614186339548	9.05113584186484	1.41488803623111e-19	8.99330095139285e-18
ENSG00000113580.13	5739.13759964863	1.31765414267688	0.145586491064119	9.05066213936401	1.42103995551586e-19	9.01173461949907e-18
ENSG00000184992.10	4497.95889724754	-1.16126556969446	0.128368396393654	-9.04635098917438	1.47825731024992e-19	9.3531837531863e-18
ENSG00000176855.11	11.6165220892643	-2.11641622287215	0.233972698433326	-9.04556914992052	1.48887503303415e-19	9.39890519145223e-18
ENSG00000204613.9	83.7774275260875	-3.83244876383315	0.423817566431715	-9.04268503096751	1.52869846442791e-19	9.62836830561154e-18
ENSG00000100604.11	585.298748021864	-4.85594216117011	0.537134789863475	-9.0404536306508	1.56022985318385e-19	9.8046825218331e-18
ENSG00000069812.10	4447.87913766926	2.98539946458528	0.33023876670841	9.04012419359986	1.56493917535267e-19	9.81202700600644e-18
ENSG00000179588.7	2966.66860727045	-1.62791718397386	0.180095929786052	-9.03916699232328	1.57870226964598e-19	9.87597652340839e-18
ENSG00000203943.7	74.2782800720315	-2.26007239853431	0.250050276678096	-9.03847189676912	1.58877158391967e-19	9.9165826362986e-18
ENSG00000117707.14	822.729732833902	-3.35101098202578	0.371029254426966	-9.03166244182343	1.69083291278021e-19	1.05298994408715e-17
ENSG00000179292.4	141.096687368331	-3.4147026848676	0.378138976544662	-9.03028488644646	1.71225450905935e-19	1.06287724435653e-17
ENSG00000143921.6	43.5747264624607	-4.13819678229592	0.458264500545906	-9.03014913301448	1.71437999576865e-19	1.06287724435653e-17
ENSG00000184956.14	7100.66355499603	-5.5206700537192	0.611804092045729	-9.02359125330361	1.82022165793456e-19	1.12597774121296e-17
ENSG00000126522.15	1601.46825064292	-1.59889772934613	0.177311273602595	-9.0174623240805	1.92496567974872e-19	1.18811968558744e-17
ENSG00000109667.10	1008.93186519989	2.08282930780781	0.231036603109302	9.01514859453866	1.9660374897968e-19	1.21010685752876e-17
ENSG00000143036.15	872.935727394522	-2.16208407633059	0.239832758510813	-9.01496563586875	1.96932195267735e-19	1.21010685752876e-17
ENSG00000160190.12	2365.55404151824	-1.82572377628672	0.202697499411675	-9.00713517229291	2.11509301457356e-19	1.2968047060371e-17
ENSG00000268756.1	56.9326964195505	-2.21745991883336	0.246235984640686	-9.00542592127277	2.14830284062102e-19	1.31425864508014e-17
ENSG00000104892.15	1158.46241942217	2.68143501003076	0.298037475312255	8.99697263648272	2.32027361209311e-19	1.41633794299419e-17
ENSG00000228577.1	37.0931058578336	4.40404154483949	0.489580005059849	8.99555026619422	2.35051758128983e-19	1.43164601605022e-17
ENSG00000172367.14	57.6343164776198	-3.15015693238386	0.350277488443827	-8.99331825855842	2.3987639041657e-19	1.45782772096807e-17
ENSG00000187094.10	113.940282721107	-4.80585113343301	0.534511459375674	-8.99110963691292	2.44746757656976e-19	1.48417218707829e-17
ENSG00000180638.16	470.680463562717	3.26893787679355	0.363734441374785	8.98715520157547	2.5371221672405e-19	1.53518049390253e-17
ENSG00000231826.4	308.405060008165	-4.72879520856399	0.52654487517241	-8.9808018870483	2.68800459080926e-19	1.62293401361867e-17
ENSG00000278928.1	23.5763774957083	3.98522273938354	0.443881789136207	8.97811723057792	2.75439516685708e-19	1.65940333171979e-17
ENSG00000146678.8	69.9417956556645	-4.31302443487465	0.480539869541455	-8.97537271775236	2.82394049944042e-19	1.69761091238595e-17
ENSG00000249464.4	53.2160577047611	-2.33812635914269	0.260589128322378	-8.97246318062112	2.89956238966223e-19	1.73929810616254e-17
ENSG00000238005.2	38.0937005137202	-2.67353394875873	0.29832269526522	-8.96188587456231	3.19172099705194e-19	1.91041390909936e-17
ENSG00000255152.7	48.3982032571695	-1.45416250542689	0.162306486044688	-8.95936164267959	3.26563440205695e-19	1.95044237465958e-17
ENSG00000138134.10	530.160866725408	-1.40915819063342	0.157301023272913	-8.95835361597465	3.29562123612787e-19	1.96411938315724e-17
ENSG00000034239.9	134.231029422527	3.44558901222606	0.38468279369721	8.95696160233812	3.33747862128303e-19	1.98479710368276e-17
ENSG00000248994.1	93.8477082513349	3.23650610355176	0.361585506225939	8.95087343885242	3.52680543158712e-19	2.09289847806368e-17
ENSG00000235565.1	41.332187009101	-2.02428433165363	0.226182204336054	-8.94979486823824	3.56143559848381e-19	2.10893300728166e-17
ENSG00000005981.11	83.4293310937323	-4.13289557181068	0.461800116520138	-8.9495334105886	3.56988080137617e-19	2.10942658099228e-17
ENSG00000073350.12	8762.12979418651	-1.90670799494125	0.213056777284908	-8.94929520308819	3.57759223604198e-19	2.10948539654109e-17
ENSG00000122733.12	263.518089921578	3.620879566726	0.40493612499092	8.9418536486642	3.8269619507153e-19	2.2476105664677e-17
ENSG00000198203.8	1560.57116660534	-4.54491643427132	0.508276340106426	-8.94182175255232	3.82806692661479e-19	2.2476105664677e-17
ENSG00000257512.1	56.680157368554	-3.44983400961548	0.385940112723177	-8.93878064467981	3.934880493467e-19	2.30150543578683e-17
ENSG00000009950.14	706.801562528646	-2.93876708172325	0.328767631939354	-8.93873604401953	3.93646872068328e-19	2.30150543578683e-17
ENSG00000148841.14	7456.47850534273	1.67852696382419	0.187831252751534	8.93635611345559	4.02214280567194e-19	2.34664512786498e-17
ENSG00000187715.12	164.07298371646	-3.65070632063123	0.408768565037243	-8.93098597319639	4.22228638047877e-19	2.45308642478424e-17
ENSG00000118200.13	7190.03677347813	1.03889258211944	0.116339102491248	8.92986588234677	4.26525567170674e-19	2.47286674539768e-17
ENSG00000258818.3	126.2338766844	-2.28210204883898	0.255574831772018	-8.92929101436207	4.28747640998277e-19	2.48056020354598e-17
ENSG00000185187.11	1777.82954474555	-1.51049095490234	0.169288726791252	-8.92257259849855	4.55580074526923e-19	2.63031054278429e-17
ENSG00000198324.13	1309.67790572602	-1.53924698289556	0.172537169284816	-8.9212486171872	4.61060292942736e-19	2.65641661087776e-17
ENSG00000107821.13	413.844160424328	-1.95431974926967	0.219075164936179	-8.92077269387885	4.63046103059548e-19	2.66232295727993e-17
ENSG00000170703.14	114.633831749919	-4.1372155706847	0.463987613141702	-8.91665090512059	4.80601704554171e-19	2.75753934540575e-17
ENSG00000135002.10	2689.1365526633	-1.57248279093439	0.176361697632805	-8.91623755067487	4.82398136083601e-19	2.76212800522414e-17
ENSG00000182600.8	199.945434827124	-1.77363796291668	0.199046554580622	-8.91066899727863	5.07255457950049e-19	2.898468145602e-17
ENSG00000166582.8	1182.28468220137	-2.00174164843767	0.224689164639963	-8.90893716056675	5.15241036173699e-19	2.93804008960529e-17
ENSG00000135917.12	511.902258184094	-3.84231435985087	0.431350949935194	-8.90762929913136	5.21353831479551e-19	2.96163942055606e-17
ENSG00000144824.18	7495.7067435078	2.17673532096623	0.244368476466211	8.90759459830413	5.21516991026362e-19	2.96163942055606e-17
ENSG00000164687.9	38684.5473282422	2.92413745026442	0.328556021780666	8.89996608315546	5.58637557134492e-19	3.16595554618981e-17
ENSG00000137393.9	2351.91285762471	1.68474904664077	0.189344565138248	8.89779458634404	5.69673271589976e-19	3.22190926032102e-17
ENSG00000102003.9	191.081710141864	-2.41399254139119	0.271478938709327	-8.89200669808075	6.00150754486941e-19	3.38736819940868e-17
ENSG00000146409.9	1559.83691881419	-1.32180309999972	0.148683147836368	-8.89006669037179	6.1072242424307e-19	3.44003059818053e-17
ENSG00000146205.12	282.82617554314	-1.90308475408938	0.214097322821297	-8.88887693228115	6.17296541964032e-19	3.47000792443189e-17
ENSG00000135052.15	9784.71278436133	-1.95303796422922	0.219894179596284	-8.88171741432587	6.58359092260883e-19	3.69334119915503e-17
ENSG00000240764.3	335.153255984029	3.30875972755801	0.372622010545375	8.87966795819512	6.70602370983857e-19	3.75442495092437e-17
ENSG00000060558.3	5337.35266838756	2.21541277144931	0.24981701437794	8.86814205575963	7.43764101649073e-19	4.15111475438187e-17
ENSG00000231794.4	23.4405764835244	1.93931123491607	0.218685468717617	8.86803886096455	7.44453517456712e-19	4.15111475438187e-17
ENSG00000146376.9	1879.53645207333	-1.3986698498812	0.157876613705098	-8.85925924718536	8.054785753384e-19	4.48237505187813e-17
ENSG00000186197.11	618.317438162908	2.52147534778754	0.284655301418217	8.85799539030181	8.14660846302403e-19	4.52438798268106e-17
ENSG00000110852.4	1872.451179355	2.22030623306603	0.250728949172007	8.85540437352064	8.33809759509236e-19	4.62147397305589e-17
ENSG00000130595.15	131.144666996591	3.82430804604691	0.431937642164363	8.85384294567147	8.45563467899062e-19	4.67726554608517e-17
ENSG00000236064.1	32.3018792111444	2.72278791149665	0.30757616351248	8.85240221609753	8.56553700480869e-19	4.72862006004508e-17
ENSG00000188732.9	715.452721561884	-2.3079454349582	0.260948289725343	-8.84445511172879	9.19760155770841e-19	5.06712852674906e-17
ENSG00000175040.5	3684.31918216043	2.81585952309554	0.318383415606336	8.84424057620263	9.21528805066764e-19	5.06712852674906e-17
ENSG00000154764.5	344.945349344256	3.90293098866128	0.44132652106638	8.84363572628857	9.26533345360163e-19	5.08455813860717e-17
ENSG00000227502.2	50.7318738722939	-2.71021957959579	0.306531915338254	-8.84155758008134	9.43933388331008e-19	5.16980750806664e-17
ENSG00000270343.1	19.4626189932529	2.52098071266156	0.285229827683246	8.83841894495399	9.70826327775648e-19	5.30660947172516e-17
ENSG00000261764.1	9.57000562220409	-2.0589885581573	0.232980731644785	-8.8375916052	9.78040403346965e-19	5.33551844447922e-17
ENSG00000139163.14	5460.46249602702	-1.12644344553218	0.127509014169708	-8.83422597898007	1.00793711961391e-18	5.48781166912776e-17
ENSG00000177627.8	184.248691354632	3.24599991868703	0.367496262679926	8.83274266523402	1.02139821028032e-18	5.55019776499969e-17
ENSG00000125945.13	2570.78847548698	1.10629753170151	0.125277731406908	8.83075961926708	1.0396720926644e-18	5.63844084227172e-17
ENSG00000243236.5	118.398159135735	5.63329680399628	0.638396648645813	8.82413279572474	1.10311265132405e-18	5.97081267698112e-17
ENSG00000183798.4	198.675511295855	2.93213701460565	0.332334585687567	8.82284643513509	1.11586324847773e-18	6.02805423100649e-17
ENSG00000259933.5	154.152787176391	-2.33816228686673	0.265090328484563	-8.82024742371124	1.14207081006601e-18	6.15762808547849e-17
ENSG00000112212.10	16.0196073113873	-2.38993933623414	0.270983505156144	-8.81950115324188	1.1497076483921e-18	6.18676661357092e-17
ENSG00000108417.3	17.7874131556837	4.21237339796799	0.477890584943928	8.81451430657968	1.20205026879719e-18	6.4434079495506e-17
ENSG00000099769.5	87.8581327166827	-2.97648323708939	0.337717664252527	-8.81352547453287	1.2127053762156e-18	6.48797376275348e-17
ENSG00000244122.2	814.241299721056	4.93773237895765	0.560735793864097	8.80580914039954	1.29911946614627e-18	6.93689744996371e-17
ENSG00000155093.16	758.673608411403	-2.79430638589001	0.317410890151962	-8.80343577547771	1.32690119902283e-18	7.05804470796922e-17
ENSG00000270120.1	20.9428409953526	2.7684116017238	0.314680997358769	8.79751756528064	1.39875914120365e-18	7.42601763988063e-17
ENSG00000149527.16	2825.40428336996	2.69432083830335	0.306310632515169	8.7960408562374	1.41728006321347e-18	7.50995839232025e-17
ENSG00000103534.15	4927.06857060961	-3.86693869298317	0.439750880178953	-8.7934757320089	1.45002935825244e-18	7.66882893229958e-17
ENSG00000126106.12	594.432598837027	-1.07500273877499	0.122351345974217	-8.78619462839026	1.54711465795039e-18	8.16670257443412e-17
ENSG00000073605.17	2184.11885996307	-2.48495202910017	0.282843581695648	-8.78560515392598	1.55524984796546e-18	8.19403783967048e-17
ENSG00000152661.7	25277.5198959074	2.52994994047888	0.288021978105904	8.78387808151443	1.57932872224999e-18	8.30511136237458e-17
ENSG00000125046.13	58.633814575132	-1.94586556235752	0.221592100667172	-8.78129480472854	1.61603353339035e-18	8.48203358159977e-17
ENSG00000276335.1	32.9730124538783	3.88289190232669	0.44258811191567	8.77315001869398	1.73736325723309e-18	9.10161586913055e-17
ENSG00000144036.13	5472.91569121309	1.28374952257884	0.146365387899769	8.77085451007007	1.77315436851979e-18	9.27159000279037e-17
ENSG00000262585.1	57.2061143652851	-3.0692505925198	0.350149555486725	-8.76554187896482	1.85880417621307e-18	9.70113750195722e-17
ENSG00000106404.12	967.465138041239	-1.9679551032995	0.224686933585678	-8.75865397196796	1.97595677457126e-18	1.02931748296416e-16
ENSG00000164124.9	855.646160287317	-1.56827101545913	0.179123574542556	-8.75524631229677	2.03658222544262e-18	1.05890812783661e-16
ENSG00000230387.2	150.57799525666	4.07153579634615	0.465298257482334	8.75037834522889	2.12638622890563e-18	1.10353074085509e-16
ENSG00000145246.12	3940.50496108225	1.59281493915285	0.182043811884936	8.74962418475184	2.1406444112844e-18	1.10885380504532e-16
ENSG00000279458.1	17.3242477895169	3.75115832252391	0.428766350379391	8.74872367946953	2.15779309429502e-18	1.11565149295145e-16
ENSG00000170421.10	54227.2453758997	-2.55033018955399	0.291731732787794	-8.74203901366157	2.28940396547695e-18	1.17946564173775e-16
ENSG00000254027.1	155.280382837681	2.55378424450069	0.292127376730091	8.74202299382657	2.28972870225132e-18	1.17946564173775e-16
ENSG00000189280.3	2506.48312864039	2.7947408530874	0.319699358231374	8.74177811475238	2.29469829102081e-18	1.17983253690278e-16
ENSG00000184697.6	347.41014635096	-4.82353713553541	0.55183092277233	-8.74096926519188	2.31118893265824e-18	1.18611072019922e-16
ENSG00000158715.5	1043.76484064332	-1.61345194087186	0.184599623796059	-8.74027751353578	2.3253849994676e-18	1.19119028632617e-16
ENSG00000132744.6	279.6853773202	-2.60358269317727	0.297893111196676	-8.73998959800828	2.33131892009636e-18	1.19202659100794e-16
ENSG00000175793.11	88142.1048213106	2.50639210071015	0.286851682693851	8.73758897689699	2.38138114919139e-18	1.21538150621623e-16
ENSG00000215458.7	383.777396824478	2.22307195896596	0.254595064430669	8.73179518989203	2.5066182657222e-18	1.2769469117272e-16
ENSG00000167768.4	5501.55478571405	5.12138452920623	0.587189232374328	8.72186383339774	2.73659303045981e-18	1.39154500280977e-16
ENSG00000271824.1	67.4327403094593	-4.03327095685084	0.462512977690741	-8.72034116099481	2.7736479135306e-18	1.40780411405995e-16
ENSG00000116871.14	14751.9521188355	1.32767550839093	0.15226798929062	8.71933434319486	2.79842087866265e-18	1.41778131280399e-16
ENSG00000121210.14	2461.68319345475	1.3411968537347	0.154088111145317	8.70409043089538	3.2013171876018e-18	1.61894348941622e-16
ENSG00000134760.5	10164.1883291645	4.62885109914902	0.53212999369836	8.69872240611361	3.35641457291359e-18	1.6942862852305e-16
ENSG00000114554.10	23393.6833015574	1.57364845348839	0.180923011998203	8.69788998153544	3.38112102674111e-18	1.70365467298321e-16
ENSG00000272666.1	229.652755908102	2.58666345059892	0.297400277268285	8.69758251188679	3.39029209529325e-18	1.70517540538769e-16
ENSG00000224592.4	30.1870502295721	3.1880493687181	0.366640652373616	8.69529701106193	3.45923712257145e-18	1.73669997061273e-16
ENSG00000130517.12	1575.86368722267	-1.63826139408338	0.18852011303437	-8.69011463930483	3.62073940851069e-18	1.81449459725238e-16
ENSG00000106384.9	219.210979364009	-4.66232374347056	0.536636155262751	-8.68805371711819	3.68701456569741e-18	1.84437246677206e-16
ENSG00000134955.10	2557.10411396364	2.30811669220196	0.265793513764417	8.68387139893766	3.82521257135047e-18	1.910056143961e-16
ENSG00000008083.12	4480.33980731627	1.23232812001356	0.142010763794448	8.67770926010423	4.03819752431163e-18	2.01277999984259e-16
ENSG00000162494.5	67.0987227999659	4.1242575320958	0.475508304190083	8.67336594493445	4.19530973504683e-18	2.08733606260956e-16
ENSG00000231870.4	239.024007711876	3.10021246039257	0.357538424086807	8.67099100833948	4.2837554289722e-18	2.12752175991231e-16
ENSG00000112699.9	3246.05076715588	-1.8744189436	0.216179139417934	-8.67067446307218	4.2956821511373e-18	2.12962861278118e-16
ENSG00000185668.6	658.436267981588	3.62660607977952	0.41835605120477	8.66870712001349	4.37054569208009e-18	2.16287379936813e-16
ENSG00000136883.11	449.918626210171	-3.14088885012272	0.362712716657294	-8.65943956712817	4.74089301425959e-18	2.34196734588549e-16
ENSG00000261123.1	153.969720399296	-2.48463061196936	0.286981318778175	-8.65781306792964	4.80901320091957e-18	2.37139115368477e-16
ENSG00000172461.9	222.072826763503	-4.96458531241238	0.573511094651782	-8.65647649837834	4.86571320157168e-18	2.39508898677009e-16
ENSG00000168646.11	1014.95097382823	-2.52508991720719	0.291708834522214	-8.65619967027396	4.87753904804296e-18	2.39665318507827e-16
ENSG00000145283.7	392.767124518353	2.95812832052079	0.341745745668412	8.65593312576596	4.88895239842865e-18	2.39800951889652e-16
ENSG00000164761.7	531.257118801996	-2.93719245973081	0.339399888737659	-8.65407608309832	4.96920537469506e-18	2.43306693549336e-16
ENSG00000100242.14	9649.97200348717	1.03800614395245	0.119978032949665	8.65163495710862	5.07668096355501e-18	2.47838849102088e-16
ENSG00000142619.4	1582.75242867227	3.87955209266105	0.448421838407803	8.65156814493257	5.07965454082871e-18	2.47838849102088e-16
ENSG00000183729.3	194.601101660487	4.32045178098974	0.499742476106086	8.6453563336341	5.36376466982067e-18	2.61225376294779e-16
ENSG00000134398.11	1870.05747377929	-4.15606519778617	0.480739661700707	-8.6451473196185	5.37359229104679e-18	2.61225376294779e-16
ENSG00000165376.9	1940.9674571312	-4.6071319581905	0.532926776117684	-8.6449624313362	5.38230035955396e-18	2.61225376294779e-16
ENSG00000136881.10	49.8504576356468	-3.25788734402741	0.376886512047686	-8.64421315139875	5.41773360043885e-18	2.62352795360748e-16
ENSG00000114395.9	668.598712176569	-1.21162935634267	0.140168828051833	-8.64407139007127	5.42446331114309e-18	2.62352795360748e-16
ENSG00000230716.3	21.053206640093	-1.86661344975329	0.215953318614104	-8.64359696684642	5.44704526045165e-18	2.62986002269855e-16
ENSG00000124839.11	548.958590559286	-2.67891024566797	0.309977093099163	-8.64228456007546	5.50999872348833e-18	2.65562773259186e-16
ENSG00000173467.7	1363.52604264457	-4.93271197190455	0.570929739504378	-8.63978810455139	5.63173742273976e-18	2.7095892221595e-16
ENSG00000139832.4	828.581875784877	-1.65976298020602	0.192275762205099	-8.63220075776146	6.01826331797943e-18	2.8905395378018e-16
ENSG00000087510.6	3513.40667131724	2.28929333674494	0.265214417583397	8.63185854526582	6.03630075306184e-18	2.89418689912808e-16
ENSG00000198758.9	2675.25905862151	-5.20433016696948	0.602996619859516	-8.63077834197804	6.09358720242367e-18	2.91660763628268e-16
ENSG00000172264.15	311.729674804282	-2.86715050894586	0.332254281456852	-8.62938619293066	6.16820916838787e-18	2.94723414971609e-16
ENSG00000096696.12	196198.072205903	2.11004017903043	0.244666975357391	8.62413154022216	6.45808551234939e-18	3.08042898113148e-16
ENSG00000136802.10	18768.5542721192	1.69189993094669	0.196236273342676	8.62174919104901	6.59390061782122e-18	3.13980700724535e-16
ENSG00000125207.6	178.328429017301	-4.41536671897614	0.512144710149996	-8.62132641706476	6.61829532659033e-18	3.14601746802397e-16
ENSG00000205502.3	452.694833886056	-3.07730588041704	0.357068166331966	-8.61825883844285	6.79798747792924e-18	3.2259011468468e-16
ENSG00000126803.9	3492.8986732492	2.31038303426224	0.268266622247762	8.6122642276699	7.16315096940081e-18	3.39337440709409e-16
ENSG00000163629.11	7677.78121654532	2.2835440679857	0.265161112259929	8.61191163562179	7.18522204307425e-18	3.39802147576308e-16
ENSG00000162493.15	5774.53836082222	2.34765211975293	0.272645709534591	8.61063291170215	7.26583044308536e-18	3.43028891088969e-16
ENSG00000184602.5	2369.48941825683	1.13697292098798	0.132112187715312	8.60611682124316	7.55772429049673e-18	3.56202743643768e-16
ENSG00000176749.7	1409.24686193041	2.11816710467869	0.246180552265753	8.60412037093861	7.69042418976497e-18	3.61695856486724e-16
ENSG00000100503.22	5371.46935181357	1.19513497818335	0.138905028737437	8.60397200192397	7.70037727157532e-18	3.61695856486724e-16
ENSG00000197142.9	4602.57719765956	-2.7734443424934	0.322592837661019	-8.59735250975329	8.1576118592147e-18	3.82524361174986e-16
ENSG00000139874.5	298.011798987026	-4.17746038407117	0.485974447301234	-8.59604945747642	8.25072552837668e-18	3.86167467841019e-16
ENSG00000260186.4	49.5943316117735	3.48793204097499	0.405769228307941	8.59585152752878	8.26496070167453e-18	3.86167467841019e-16
ENSG00000115884.9	68282.719934381	1.83638640198262	0.213791315082644	8.58962115122752	8.72565558019996e-18	4.06410240494255e-16
ENSG00000113430.8	2449.83656774359	3.90165885502693	0.45438923570286	8.58660053641401	8.95804266240597e-18	4.16533953528954e-16
ENSG00000101384.10	29949.3382688603	1.72612655778992	0.201056503605418	8.5852808878917	9.06147545673559e-18	4.20637637072887e-16
ENSG00000147697.7	2112.34080335355	3.31931612701297	0.386949621553077	8.57816093394904	9.64020086996556e-18	4.46753991152768e-16
ENSG00000182175.12	4599.81490411908	2.71448887828373	0.316602098831376	8.57381833002151	1.00109302612757e-17	4.63160117413576e-16
ENSG00000244503.1	33.4797387805336	-3.6192529248436	0.422279337937227	-8.57075542109904	1.02808386522532e-17	4.74854802616486e-16
ENSG00000057294.12	3943.75076454201	-1.99621768088019	0.233019478682638	-8.56674168256529	1.06454332964782e-17	4.90876693752578e-16
ENSG00000139354.9	1106.5425459376	-1.39134990073785	0.162524026711762	-8.56088745084702	1.12002004169413e-17	5.15599923845006e-16
ENSG00000177842.10	231.206103622342	-1.76340988323263	0.206127337241566	-8.5549539756876	1.17915769289208e-17	5.41923667381727e-16
ENSG00000168143.8	4132.04574168674	1.6879685605102	0.197360783328654	8.55270501079906	1.2023690339567e-17	5.51676374802019e-16
ENSG00000103404.13	4014.2850629878	1.19977683253707	0.140286826679083	8.5523128645689	1.20646224866386e-17	5.52639475987133e-16
ENSG00000171812.9	1830.54872270398	2.27294234525522	0.265782282388595	8.55189565244231	1.21083219897076e-17	5.53117289146297e-16
ENSG00000116141.14	2078.1477856285	1.9353353223654	0.226306510011292	8.55183230154905	1.21149711150652e-17	5.53117289146297e-16
ENSG00000100842.11	3921.99422202804	2.38604361748476	0.27927587209538	8.5436797657546	1.30014012351071e-17	5.91638476894127e-16
ENSG00000186831.10	143.154642372092	2.89387789348118	0.338745455956269	8.54292756580851	1.30863433608418e-17	5.94527595998377e-16
ENSG00000279091.1	11.7240733387828	-2.7755405773935	0.325013071519167	-8.5397813830076	1.34476011416675e-17	6.09940049818381e-16
ENSG00000162174.11	420.685539841334	-2.29457384395127	0.26876775302556	-8.53738522616978	1.37293232730161e-17	6.21700548799175e-16
ENSG00000154252.11	174.239431919407	-3.15434337579154	0.369905829268556	-8.52742272818158	1.49644220958917e-17	6.76523702354727e-16
ENSG00000143556.7	49486.4952705698	4.58822192774557	0.538259547340519	8.52418122523876	1.53894518293194e-17	6.94605665384247e-16
ENSG00000132170.18	965.008375198452	-2.6690358653541	0.313335409853579	-8.51814311890677	1.62131771807147e-17	7.30594762941703e-16
ENSG00000175414.6	1310.0844850757	1.64500160178354	0.193161381605167	8.51620333274491	1.64869255706387e-17	7.40522152899691e-16
ENSG00000187534.6	80.5866219049598	-1.1745783203802	0.137986684146435	-8.51225846643083	1.70577820554178e-17	7.64922838352419e-16
ENSG00000231690.2	27.1630493784439	-2.64047865968831	0.310400304376713	-8.50668837129659	1.78971723902062e-17	8.01267105734708e-16
ENSG00000255815.3	33.1323113837437	-1.80423995107858	0.212179564077516	-8.50336345501887	1.84175136070044e-17	8.22999223206982e-16
ENSG00000005801.15	1783.66130699583	-1.05982024509914	0.124637674094816	-8.50320942520874	1.84419773251375e-17	8.22999223206982e-16
ENSG00000272079.2	86.066204450117	-2.67398990339524	0.314667373786022	-8.49783017292917	1.93167439977672e-17	8.6065100709023e-16
ENSG00000181458.9	4965.70329519362	2.78794273040275	0.328166289851572	8.49551832902679	1.97051553421949e-17	8.76547303367974e-16
ENSG00000119714.9	1451.50959248376	2.11509310848406	0.249066739163723	8.49207371319744	2.0298219421614e-17	9.01481658383313e-16
ENSG00000260628.4	67.9040386978264	1.78087300761375	0.209811576343933	8.48796352730537	2.10289541643651e-17	9.3244065081128e-16
ENSG00000228037.1	42.2138712949245	-3.35495685359962	0.395330453152429	-8.48646196326807	2.13023345444374e-17	9.43053669696476e-16
ENSG00000185640.5	79.9452234183263	3.68740935808756	0.434593560678789	8.48473077311183	2.16218754992652e-17	9.54151330750217e-16
ENSG00000116574.5	1164.77953671646	-1.890556574898	0.222843964785171	-8.48376834759945	2.18015593917199e-17	9.60551057905775e-16
ENSG00000273272.1	19.309913864006	2.28427128514602	0.269296288484138	8.48237195545519	2.20648868534547e-17	9.70609856142525e-16
ENSG00000130513.6	2130.90190672729	-3.22660460816781	0.380452970752552	-8.4809552197357	2.2335257311004e-17	9.80946094865062e-16
ENSG00000167779.6	3859.23973991774	2.68003024691827	0.31606128393104	8.47946389885266	2.26233931505049e-17	9.92028630348009e-16
ENSG00000269313.4	280.733694938999	-1.63505956356576	0.192942846195757	-8.47432074214792	2.36455127064683e-17	1.03521025850609e-15
ENSG00000267151.3	52.5080059079746	3.66903458246761	0.433050805150641	8.47252686943117	2.40126262303374e-17	1.04962446486016e-15
ENSG00000198723.9	42.4218089370095	-2.34596193368331	0.27690317600948	-8.47213805017172	2.4092936013035e-17	1.05147643421927e-15
ENSG00000106258.12	2280.80215073986	-3.05900454610896	0.36121577210846	-8.46863504396051	2.48285267371303e-17	1.08018323559093e-15
ENSG00000260581.1	333.754926584872	3.58642179046741	0.423494700318024	8.46863440740625	2.48286623992863e-17	1.08018323559093e-15
ENSG00000231672.5	48.9047633120978	2.48990489232947	0.294098356327923	8.46623192124609	2.53459242507546e-17	1.1009586187479e-15
ENSG00000174939.9	556.557875680625	-2.56309787379856	0.302868833720584	-8.46273233964767	2.611846976233e-17	1.13274045778318e-15
ENSG00000142733.13	5900.21725432003	1.36886264950116	0.161797249785899	8.46035795609956	2.66558046919978e-17	1.15243730956214e-15
ENSG00000171517.5	1734.52439517732	2.85015026907852	0.336900162334327	8.45992548454202	2.67548426498785e-17	1.15361157610165e-15
ENSG00000188508.9	10896.0612279927	4.9296085669093	0.582704595413533	8.45987590575095	2.67662195876795e-17	1.15361157610165e-15
ENSG00000218336.6	1847.8800438331	2.90166907487331	0.343142240853799	8.45616986021144	2.76303040833571e-17	1.18900406376099e-15
ENSG00000172955.16	183.035696661417	-2.57980745026751	0.30525873154264	-8.45121591520193	2.88284551695437e-17	1.23864027614506e-15
ENSG00000183734.4	1164.71740684601	-2.59258301461656	0.306835988163834	-8.44940983008898	2.92779020398555e-17	1.25600386877789e-15
ENSG00000001036.12	4218.25853114707	-1.19187259267736	0.141130229546202	-8.44519701066017	3.03533116845768e-17	1.30012569816797e-15
ENSG00000166900.13	3214.22999684056	-1.18072080387083	0.139814321122423	-8.44492033714473	3.04252864394047e-17	1.30119747391238e-15
ENSG00000258711.2	150.658769477305	2.98828369423118	0.353876135688286	8.44443406283669	3.05521956702942e-17	1.30461170818315e-15
ENSG00000176641.9	2551.32186843642	1.98657274964362	0.235405245252117	8.43894853539062	3.20205031903715e-17	1.36520646909964e-15
ENSG00000171346.12	33428.7273497617	3.3639083507071	0.398823773305552	8.43457330245431	3.32413361462812e-17	1.41508010540997e-15
ENSG00000264230.6	2348.18250384159	2.79037273959052	0.330907404126633	8.43248807609842	3.38392283616026e-17	1.4383229073391e-15
ENSG00000189157.12	80.6869764825955	-2.14216791283096	0.254062249307686	-8.4316655412928	3.40779786442298e-17	1.44625271388597e-15
ENSG00000110917.6	15382.5192006228	-1.02012173319474	0.120995379532026	-8.43108007215037	3.42489294482003e-17	1.45128529326908e-15
ENSG00000174669.10	1897.37648700148	-1.53480484081232	0.182057272913139	-8.43034071780577	3.44660222791462e-17	1.45825477163661e-15
ENSG00000189325.6	593.14450411628	-4.61341843704821	0.547300407865625	-8.42940800106422	3.47418284333492e-17	1.46768337099605e-15
ENSG00000019505.6	953.622418615519	-3.70725468573469	0.439829780918915	-8.42883962515978	3.49109647268314e-17	1.47258381350788e-15
ENSG00000203783.4	85.8922114464268	5.29081266556546	0.627793857239371	8.42762732472568	3.52744375739401e-17	1.48565423782158e-15
ENSG00000234771.3	1231.72186571931	-1.87023945051133	0.222029538170383	-8.42338125784023	3.65771772015348e-17	1.53818408465271e-15
ENSG00000234964.4	912.347340178	2.85687424933606	0.339182539376664	8.42282227907814	3.67521754091672e-17	1.54320157138523e-15
ENSG00000106541.10	27909.9952442314	-3.91108758007854	0.464863851170085	-8.41340441988367	3.98278825614905e-17	1.66981862243054e-15
ENSG00000232874.1	13.6141059750065	-2.38146436740854	0.283087973628121	-8.41245333345372	4.01522595784502e-17	1.68087548292687e-15
ENSG00000242861.1	184.891073690562	-1.37897975082929	0.163954204401079	-8.41076174817642	4.07356426562133e-17	1.70272528647306e-15
ENSG00000254750.1	125.739024311544	2.807373259363	0.333906624582511	8.40765966495306	4.18272754313238e-17	1.74514482556216e-15
ENSG00000230356.1	22.1444735543415	-2.61566330736613	0.311109901592142	-8.4075218885036	4.18764229422595e-17	1.74514482556216e-15
ENSG00000134294.12	36419.292677626	1.46055799469979	0.173736771305877	8.4067292359679	4.21602859396224e-17	1.75433634270984e-15
ENSG00000184985.15	740.122797273639	2.27510172421899	0.270725043047603	8.40373575568679	4.32495268883734e-17	1.79696272662293e-15
ENSG00000166682.9	49.7566400694894	-2.27211303597516	0.270441784937557	-8.40148661383734	4.40861438841923e-17	1.82898099620153e-15
ENSG00000150540.12	1149.19014964715	-1.92688199939147	0.229456792093741	-8.39758100777537	4.55770112878481e-17	1.88800555130065e-15
ENSG00000187239.15	4013.26621360845	1.47471903407076	0.175640141793778	8.39625280992006	4.60952633191032e-17	1.90528175203288e-15
ENSG00000233930.3	48.7544266946218	-2.43601871726544	0.290134850000634	-8.39616032772387	4.6131564811246e-17	1.90528175203288e-15
ENSG00000130202.8	10819.7054585599	-1.2927725362759	0.15404124160376	-8.39237935773915	4.76400770737222e-17	1.96465692848819e-15
ENSG00000205488.7	771.164289662599	2.85230113234654	0.340086760092445	8.38698081504615	4.98786361057158e-17	2.05391774501887e-15
ENSG00000135744.7	1306.06678625091	-3.5884328674802	0.427916766637863	-8.38581973703549	5.03734780038252e-17	2.07121690789319e-15
ENSG00000213937.3	121.529916774417	-3.40098757866043	0.405597551226537	-8.38512848111571	5.06703819051913e-17	2.08033821294602e-15
ENSG00000272189.1	237.88088050669	-2.07923487158984	0.248023710621299	-8.38321008254154	5.15034325479538e-17	2.11141216893705e-15
ENSG00000196743.7	13490.6457766755	1.55286924091818	0.185268189096181	8.38173702940451	5.21522506065462e-17	2.13485276375069e-15
ENSG00000198087.7	8713.20322580724	-1.19457013749328	0.142552118291597	-8.37988345462346	5.29801371874174e-17	2.16554357208687e-15
ENSG00000127418.13	3156.75376817621	-1.46566285648746	0.174914483495742	-8.37931100498686	5.32384279355202e-17	2.17289624945077e-15
ENSG00000213022.5	21.6896013333393	4.12417306633779	0.492272296850966	8.37782888194169	5.39129504510556e-17	2.19719058213251e-15
ENSG00000213771.3	15.2907449769407	-2.15872186980817	0.257690271154707	-8.37719584885746	5.42036098605913e-17	2.20424980914214e-15
ENSG00000229036.6	189.102731496538	-1.19885735220774	0.143111168755187	-8.37710545330366	5.42452412165749e-17	2.20424980914214e-15
ENSG00000224272.2	53.1704194375901	-2.70354810657766	0.322913276590141	-8.37236590308781	5.64727707774185e-17	2.29140541223221e-15
ENSG00000167549.17	642.028049771077	2.78334223870019	0.33247108861803	8.37168203187112	5.68015423997887e-17	2.30137594228851e-15
ENSG00000118263.13	5264.22816043966	1.74578918440164	0.208555915720608	8.37084471264958	5.72066558783596e-17	2.31440591876931e-15
ENSG00000165553.4	41.6357283854316	4.13413456123928	0.493903783920816	8.37032372665943	5.74601571616456e-17	2.32127308370362e-15
ENSG00000106077.17	2589.09202994101	-1.38387877981201	0.165491867509079	-8.36221622634172	6.15509014706562e-17	2.48291140095531e-15
ENSG00000206113.6	15.9379698803626	-2.33224759354248	0.278968587272521	-8.36025165537414	6.25846106736058e-17	2.52094086569424e-15
ENSG00000186732.12	69.8920114920294	4.39308453212619	0.525748538912436	8.35586636382049	6.49542105779371e-17	2.61259221733871e-15
ENSG00000085433.14	2408.94295524811	1.24869506171429	0.14944394058357	8.35560851004205	6.50962640924603e-17	2.6145112562237e-15
ENSG00000120440.12	28.8750186762168	-3.22633998318903	0.3862773109949	-8.35239319358219	6.68935457675716e-17	2.68280873206471e-15
ENSG00000196754.9	68593.1363630392	3.21537113274752	0.384978926465856	8.35207049452015	6.70766063491007e-17	2.68626299386218e-15
ENSG00000156313.11	920.642368367004	-1.0154959784912	0.121642715128341	-8.3481857291642	6.93195095509864e-17	2.77208018497329e-15
ENSG00000106537.7	6222.25467435153	-1.58797291858121	0.19026043158074	-8.34631197557925	7.04276208912562e-17	2.81233524172822e-15
ENSG00000147206.15	59.1258495342365	-3.31603767527996	0.397526935523966	-8.34166789455212	7.32499323109112e-17	2.92082787644933e-15
ENSG00000161013.15	12443.4347157094	-1.15786901845249	0.138845020957446	-8.33929089043361	7.47373534724362e-17	2.97585671951383e-15
ENSG00000169271.2	38.8022547339206	3.52558309040937	0.422787708600572	8.338896847496	7.49867894027909e-17	2.9815048704728e-15
ENSG00000131910.4	305.934007038531	-4.81298014217428	0.577371580532115	-8.33601844021931	7.68339429384458e-17	3.05057172013345e-15
ENSG00000105376.4	276.047635786887	2.4271091326193	0.29124285384224	8.33362638979638	7.84030707594564e-17	3.10841816875081e-15
ENSG00000183876.8	1102.36809947737	2.56312406274087	0.307696712282186	8.33003396016222	8.08191680602695e-17	3.19597173805369e-15
ENSG00000152104.10	7915.61906919318	1.26029722867524	0.151296178245892	8.33000042226424	8.08420664805555e-17	3.19597173805369e-15
ENSG00000170006.10	7236.47256554746	2.35898538767068	0.283240842003636	8.32854955162292	8.18388157297427e-17	3.23076794917145e-15
ENSG00000213903.7	5258.90513203417	2.14221837443361	0.257544553247255	8.31785548334614	8.9569129935185e-17	3.53090938533966e-15
ENSG00000175785.11	897.186791194614	3.04213544559605	0.366030545853111	8.31115184254833	9.47775565219026e-17	3.73092389757314e-15
ENSG00000260704.1	93.058117737667	-3.47658067348186	0.418356297894298	-8.31009522500425	9.56253054676333e-17	3.75895615663053e-15
ENSG00000134762.15	57914.9936022389	3.16425352175555	0.380781544126118	8.30989203801204	9.57891822437767e-17	3.76006459988921e-15
ENSG00000115290.8	317.696380410914	-2.77890791487942	0.334675947474297	-8.30327944344682	1.01276292177985e-16	3.96983010626379e-15
ENSG00000177469.12	18768.374811191	1.47865861587849	0.178104060623881	8.30221731441099	1.0218607290464e-16	3.99983423503712e-15
ENSG00000141622.12	524.783829272813	3.06306147758392	0.369098273737051	8.29876944850216	1.05195287004648e-16	4.11123982504699e-15
ENSG00000001626.13	2001.76063659548	-4.1713979462567	0.502661725450387	-8.29861860383166	1.05328916962558e-16	4.11123982504699e-15
ENSG00000100079.6	472.575204447076	-2.98089003620454	0.359258661689858	-8.29733658245905	1.06471408744512e-16	4.14998895996719e-15
ENSG00000196793.12	322.778015471934	-2.04872179822418	0.246919804180203	-8.29711413803414	1.06670883589388e-16	4.15192443386615e-15
ENSG00000156510.12	1214.4808178528	-3.81802547109016	0.460219159855751	-8.29610282259189	1.07582426778706e-16	4.18153126692607e-15
ENSG00000236972.2	129.475732687723	2.72899859398628	0.329053841202788	8.29347131767552	1.09990469407943e-16	4.2691398861377e-15
ENSG00000119669.4	7200.45390856192	1.14706281510811	0.138320491499843	8.29279019088373	1.10622366133688e-16	4.28766102470335e-15
ENSG00000143891.15	1315.03336029688	-1.88238568607507	0.227048706066577	-8.29066907574931	1.1261319196767e-16	4.35872819692742e-15
ENSG00000224594.2	93.2447873469365	2.75574546549654	0.332554818833956	8.28659008809155	1.1654142862524e-16	4.50448062969495e-15
ENSG00000127152.16	3055.06983550766	1.69732852545642	0.204848914003344	8.28575798760988	1.17359214148933e-16	4.52977145084871e-15
ENSG00000161955.15	399.319544489251	-1.56771822159108	0.189212478979558	-8.28549062961355	1.17623171811858e-16	4.53364528570516e-15
ENSG00000127129.8	578.468129302014	3.62475476488975	0.437598941956244	8.28328045923883	1.19827772697752e-16	4.6058073020427e-15
ENSG00000167588.11	304.654095689201	-3.26113634177974	0.394119009922199	-8.27449643300256	1.28999632601335e-16	4.95147758764652e-15
ENSG00000062038.12	23919.2333680798	2.12907333655999	0.257353339040987	8.27295788931228	1.30675862963158e-16	5.00887993125588e-15
ENSG00000187952.9	49.0921025095648	1.67701515875425	0.20288785140066	8.26572486808241	1.38848448492507e-16	5.31478874733818e-15
ENSG00000185386.13	515.365772707488	1.52377763167638	0.184388851668664	8.26393579593696	1.40946441005369e-16	5.38765340631973e-15
ENSG00000204386.9	4253.09156800921	-1.09091051210104	0.132033391451222	-8.26238347822842	1.42792101699832e-16	5.45068528155297e-15
ENSG00000092295.10	15697.6476539438	3.84555934293648	0.465474898584691	8.26158264307951	1.43753568381168e-16	5.47983857021639e-15
ENSG00000160183.12	810.958587733544	-3.37048934030863	0.407982516765841	-8.26135729302123	1.44025268016933e-16	5.48265419306769e-15
ENSG00000151694.11	4145.10690249878	1.09757734147375	0.132878422499006	8.26001182759344	1.45658033851224e-16	5.53720314419613e-15
ENSG00000230088.1	91.2058745702113	3.58871649843756	0.434770941566869	8.25426944474302	1.52834204145234e-16	5.80204698558475e-15
ENSG00000160325.13	1260.87639649891	-1.13464008910599	0.137486492783289	-8.2527386228002	1.54805383433204e-16	5.86883938588835e-15
ENSG00000229526.2	119.375334834697	3.52783423312321	0.427574760893779	8.25080092601541	1.57336456568333e-16	5.9566464766096e-15
ENSG00000091592.14	3623.45066497105	1.83503108391308	0.222434629850379	8.24975447909082	1.58720276251902e-16	6.00083903924822e-15
ENSG00000087258.12	520.686387672007	2.31958655866375	0.281203750296241	8.24877533183722	1.60025962476227e-16	6.04196116907858e-15
ENSG00000172548.13	2846.62204942655	3.2431972005072	0.393204841769699	8.24811105049096	1.60917800483483e-16	6.05985499719932e-15
ENSG00000203697.10	1403.46787165861	-4.1550625066725	0.503760163858939	-8.24809662368617	1.60937223611255e-16	6.05985499719932e-15
ENSG00000140955.9	94.1183519031229	2.68004273704456	0.32495293896802	8.24747960598786	1.61770095153954e-16	6.08295067435757e-15
ENSG00000059122.15	3975.88050082221	1.10249599008985	0.133714839035915	8.24512819997283	1.64983239167769e-16	6.19536654072681e-15
ENSG00000130768.13	663.672795564026	-2.70350398546922	0.327969346535655	-8.24316056981048	1.67720252717797e-16	6.2896229547609e-15
ENSG00000099282.8	2926.23308677542	-1.8356773631341	0.22270976906429	-8.2424644902047	1.68699193567168e-16	6.31778479909043e-15
ENSG00000258479.4	97.918235025341	2.81346707264591	0.341388956595267	8.24123633261345	1.70440185974557e-16	6.37437094994994e-15
ENSG00000186715.9	182.016328815401	-2.29258026435771	0.278260253066783	-8.23897857883238	1.73687032505619e-16	6.48704680839381e-15
ENSG00000214711.8	2369.75400462453	4.44247405515461	0.539416437531077	8.23570389417112	1.78504947052788e-16	6.6580183010416e-15
ENSG00000086696.9	962.884221421119	-3.04454428702522	0.369732198319234	-8.23445807767194	1.80372261134598e-16	6.71862429142894e-15
ENSG00000123843.11	449.000269336532	-4.42281152312215	0.537385258712987	-8.23024348251492	1.86833288344492e-16	6.94994754347772e-15
ENSG00000103485.16	843.810628535465	-2.67928082441763	0.325575232057607	-8.22937545796962	1.88192044775172e-16	6.99110742205676e-15
ENSG00000162891.9	70.964615328623	3.56354034009408	0.433272724629203	8.2247049895508	1.95671871290699e-16	7.25924306436296e-15
ENSG00000151655.16	41.2909640486837	-2.77047541365503	0.336868087089096	-8.22421452146128	1.9647416663123e-16	7.27926280728781e-15
ENSG00000268287.1	24.9753456354841	2.28070475935603	0.277356680063153	8.22300280936708	1.98470183623063e-16	7.34339679405335e-15
ENSG00000019186.8	1331.78768079084	3.33122332442159	0.405165625337343	8.22188042642562	2.00336878665135e-16	7.40258122459584e-15
ENSG00000072134.14	3918.70476554717	1.02314459087706	0.124503856734074	8.21777427395181	2.07314704786201e-16	7.65021626330223e-15
ENSG00000185742.6	241.708485218673	4.45839925027465	0.542735579251512	8.21468026183808	2.1273031182913e-16	7.83962118579877e-15
ENSG00000223552.1	33.4226852573485	-2.40439731950204	0.292963578135061	-8.20715440058414	2.26492231430199e-16	8.33307094011478e-15
ENSG00000258590.4	135.738036200144	3.85915910533575	0.470225864306695	8.20703282884221	2.2672159235184e-16	8.33307094011478e-15
ENSG00000139668.8	3457.09175656582	1.24574885237112	0.151889880924267	8.20165796951447	2.37094066161168e-16	8.70276537155557e-15
ENSG00000260592.1	48.962521742204	-3.58805465942389	0.437611605842403	-8.1991761907614	2.42039958697823e-16	8.87255737485816e-15
ENSG00000047634.13	1641.50894133563	-1.48166194365616	0.180764849455833	-8.19662643548512	2.47227227887202e-16	9.03906610919701e-15
ENSG00000205869.2	32.5987608867611	-2.71460583100198	0.331190536830482	-8.1965078379985	2.47471153658187e-16	9.03906610919701e-15
ENSG00000149639.13	12295.8238473775	1.19077201534875	0.145278741093476	8.19646430294009	2.47560754046135e-16	9.03906610919701e-15
ENSG00000248597.1	20.8038280988034	3.55666828258858	0.434012425453288	8.19485358944264	2.50898369649702e-16	9.14887699750289e-15
ENSG00000231233.1	39.9453154640437	2.30300509601792	0.281037451639968	8.19465549014536	2.51311908958318e-16	9.15191449797879e-15
ENSG00000167315.16	2454.19689482761	-1.93835809563288	0.236569014840893	-8.19362627407713	2.53471271324685e-16	9.21843745698294e-15
ENSG00000236662.1	8.79153765298694	-1.97815056413059	0.241454341589403	-8.19264856083832	2.55539512229749e-16	9.28147641208786e-15
ENSG00000197565.14	3839.24630708563	2.95781495036192	0.361383278148641	8.18470341382353	2.72975090812002e-16	9.90177839224218e-15
ENSG00000231560.1	60.8639255445187	3.44698294890701	0.421171018953942	8.18428332858289	2.73928913030598e-16	9.92338819191761e-15
ENSG00000102024.16	11951.6262836118	1.34731575671731	0.164708046224945	8.18002391259777	2.83787550950519e-16	1.0267107571138e-14
ENSG00000149212.9	11209.7243101779	2.16777371148644	0.265031605967224	8.17930262911558	2.85491277293801e-16	1.03152800099649e-14
ENSG00000083123.13	1171.95041154115	-1.0441355538212	0.127685120410157	-8.17742545464322	2.89972711906279e-16	1.04635595899202e-14
ENSG00000144852.15	220.060270255068	-4.09365626708379	0.500710504691767	-8.17569479514678	2.94165760555992e-16	1.06010607572018e-14
ENSG00000145703.14	2407.04333154546	-2.44204837933422	0.298745020385317	-8.17435676813793	2.97448449331615e-16	1.07054400991261e-14
ENSG00000067798.12	471.327067523823	2.52261879855445	0.30867502419133	8.17240981891307	3.02289645592148e-16	1.08655680263232e-14
ENSG00000095713.12	159.871765140957	3.4594517048197	0.423444764819902	8.16978267824626	3.08945474906524e-16	1.1090422209954e-14
ENSG00000164309.13	496.372018966211	1.83266387383823	0.224404046505367	8.16680404109558	3.16666653321937e-16	1.13528886979441e-14
ENSG00000226145.6	1195.36078908613	3.82874332965094	0.468848894101829	8.16626290008774	3.18089665659978e-16	1.13891717111563e-14
ENSG00000179918.16	6793.73965018863	-1.1341645404834	0.138917308562925	-8.16431409603405	3.23266755982885e-16	1.15596020755532e-14
ENSG00000267909.2	74.2771454453225	3.37670534227189	0.413725753991125	8.16169965175609	3.30342797795575e-16	1.17974097362226e-14
ENSG00000155792.8	947.403377863007	-2.15235203310805	0.263721779453462	-8.16144968219384	3.31027287668821e-16	1.18066399268546e-14
ENSG00000069764.8	129.590779888754	-2.83327789374557	0.347197690504939	-8.16041687842181	3.33870257348963e-16	1.18927332158249e-14
ENSG00000071073.11	2122.23637422246	-1.91835510388517	0.235180392029375	-8.15695172259752	3.43585642129791e-16	1.22128718566206e-14
ENSG00000205707.9	2421.45332800643	-2.44435820558204	0.299667627209552	-8.15689778820437	3.43739041177933e-16	1.22128718566206e-14
ENSG00000133619.16	1102.14019103197	1.65880314306878	0.203374318308533	8.15640419530386	3.45146046861042e-16	1.2247132122082e-14
ENSG00000234882.1	190.703845120183	1.46552498989711	0.179683643316416	8.1561402187086	3.45900850413534e-16	1.2247132122082e-14
ENSG00000117394.18	58935.4880182081	2.23402474635232	0.273908608301009	8.15609542251867	3.46029100118724e-16	1.2247132122082e-14
ENSG00000174564.11	3839.33528968299	2.90529286725008	0.356266566066889	8.15482883876509	3.49674738384415e-16	1.23603775827134e-14
ENSG00000261192.1	33.625474169872	-2.59992701527822	0.31899818946723	-8.15028768539549	3.63059531354497e-16	1.28171576973595e-14
ENSG00000165474.5	47861.2916175371	2.90295437076377	0.356307150703238	8.14733682732512	3.72026378953453e-16	1.31170064121336e-14
ENSG00000121797.9	260.184487905054	-2.00272711905638	0.24583598009221	-8.14659887582437	3.74302714115405e-16	1.31804969711311e-14
ENSG00000171608.14	2213.29669856822	1.42670615212016	0.175234117698206	8.14171447239105	3.89719442369715e-16	1.37059580030354e-14
ENSG00000235124.1	8.09732421011457	-2.1582970322802	0.265113405773557	-8.1410331777929	3.91918968528744e-16	1.37658433141154e-14
ENSG00000011083.7	46.1515878576558	-3.11886155847615	0.383263773176546	-8.13763725338966	4.0306633776021e-16	1.41394650865173e-14
ENSG00000185614.4	284.551430384096	1.7685951344499	0.217422788806173	8.13435953131184	4.14121837282725e-16	1.45089234849762e-14
ENSG00000186854.9	594.738323386776	-2.84674928995371	0.350212425814633	-8.12863587958608	4.34148278875005e-16	1.51913525914937e-14
ENSG00000053918.14	1620.93722208054	-2.29396914088917	0.28225555864233	-8.12727710987635	4.39040915388224e-16	1.5343178925793e-14
ENSG00000145040.3	281.855382202898	2.32026513645187	0.285522890533467	8.12637169691271	4.42331238256699e-16	1.54386972365339e-14
ENSG00000257758.1	7.69810054532854	-2.11481492582819	0.260299949474119	-8.12453068124188	4.49096717672904e-16	1.56551161470053e-14
ENSG00000161921.13	7343.0496005037	-1.19493982153924	0.147245061480441	-8.11531340694889	4.8453268221509e-16	1.68691635957623e-14
ENSG00000213366.11	2627.00121822741	3.098045512591	0.381991796116939	8.11024096350644	5.05194766507105e-16	1.75664524017709e-14
ENSG00000167701.12	273.592952537229	-2.27890810724074	0.281119851096383	-8.10653569412787	5.20834229465561e-16	1.80875676706505e-14
ENSG00000183134.4	53.4983497577765	-1.92801664031411	0.238027607884054	-8.09997066077004	5.49724437687253e-16	1.90669753962789e-14
ENSG00000106829.17	2988.04676162946	1.48796110372864	0.183721549242764	8.09900150451318	5.54120990335302e-16	1.91954437564528e-14
ENSG00000277840.1	24.8646069636963	-1.83076471496535	0.226064135696614	-8.09843060388093	5.56727064526315e-16	1.92616443685615e-14
ENSG00000171612.6	1117.81634259409	-1.04070733055799	0.128576728998349	-8.09405666690551	5.77098210930969e-16	1.99415495255984e-14
ENSG00000227719.1	57.367625160822	-2.67963187236973	0.331268020952389	-8.08901464338707	6.014934062128e-16	2.07586385633566e-14
ENSG00000115138.9	297.030347731833	3.50244650272395	0.433055743405892	8.08774980139496	6.07770914020426e-16	2.09491981843881e-14
ENSG00000249407.1	30.0227774691345	2.94716518882764	0.36462674416926	8.08269068562771	6.33531669141052e-16	2.18100163315602e-14
ENSG00000272975.1	11.2823425887578	3.19716692925072	0.395682633469339	8.08012952506408	6.46980181227116e-16	2.2203136367657e-14
ENSG00000229586.2	69.6890001405637	3.34670534225281	0.414193181339883	8.08005899910394	6.4735446126608e-16	2.2203136367657e-14
ENSG00000178301.3	140.029181571274	-1.28122401207864	0.158640607157782	-8.07626770366774	6.67791926033879e-16	2.28757943710468e-14
ENSG00000146112.10	6116.04191364817	1.18661712828032	0.146949764884835	8.07498487126046	6.74850125102472e-16	2.30890389098331e-14
ENSG00000280127.1	30.254309893051	3.19781848965543	0.396165757926668	8.07192046680462	6.92009495452697e-16	2.36469286652042e-14
ENSG00000163879.10	382.764841743232	-2.7276764898644	0.337938548430281	-8.07151626393144	6.94304714830369e-16	2.36682965575064e-14
ENSG00000137501.15	1820.52128558851	-2.12424719331509	0.263178427847944	-8.07150954842852	6.94342911314284e-16	2.36682965575064e-14
ENSG00000135048.12	5309.34563368268	-1.36607015817794	0.169267913915964	-8.07046135664056	7.00330276604725e-16	2.38338194874865e-14
ENSG00000272720.1	109.781642952997	-1.79949912889751	0.22297634754398	-8.07035880136378	7.00918806419424e-16	2.38338194874865e-14
ENSG00000198768.9	615.049064662137	3.2174274139738	0.398746693399961	8.06885039356694	7.09631548808687e-16	2.41005136178127e-14
ENSG00000175556.15	297.944619370065	-2.43478358989998	0.301757314284768	-8.06868127014902	7.10615053911194e-16	2.41043757515801e-14
ENSG00000257702.3	698.740118662861	-1.58429461596119	0.19641400153524	-8.0660981578594	7.25804630553124e-16	2.45895155580914e-14
ENSG00000115386.5	7641.55037474056	-6.22655187554151	0.77214735661527	-8.06394248739745	7.38725229234287e-16	2.49966938678508e-14
ENSG00000170484.8	54.5825798995995	3.01002651722005	0.373314656587175	8.06297439467703	7.44601246027983e-16	2.51647979648457e-14
ENSG00000260337.3	36.9367140948079	-3.15763731217096	0.39169160452162	-8.0615394246896	7.53395875331396e-16	2.54291228097062e-14
ENSG00000102996.4	4921.5733789596	-1.65810583807123	0.205684607542366	-8.06139972204632	7.54257530746528e-16	2.54291228097062e-14
ENSG00000172057.8	2774.65330577037	-1.34968280828662	0.167430660024528	-8.06114488283628	7.55831825138483e-16	2.54512361726158e-14
ENSG00000141576.13	650.221190561657	-2.39592108829598	0.297435881983402	-8.05525235327754	7.93149998354723e-16	2.66754440587433e-14
ENSG00000250069.1	31.1721532496235	-2.27344039112545	0.282423221636411	-8.04976438535305	8.29535765460993e-16	2.78316279276277e-14
ENSG00000123838.9	321.055611892182	-4.83969481670625	0.601252781408855	-8.04935123188266	8.32340640203263e-16	2.78919663385163e-14
ENSG00000181804.13	1074.85865953072	2.20788463195142	0.274414415928341	8.04580409699749	8.56809604249954e-16	2.86772518871727e-14
ENSG00000137699.15	66655.7608638278	2.62145299445994	0.326102815068365	8.03873156970563	9.07731840375215e-16	3.03449607868737e-14
ENSG00000167619.10	84.7957360252502	-2.57004902991901	0.319788800754772	-8.03670742644246	9.2284665051041e-16	3.08130713561386e-14
ENSG00000272894.4	151.92553582385	-2.16049676735364	0.268885294862354	-8.0350127308361	9.35691876060232e-16	3.12043669810556e-14
ENSG00000156535.12	11275.5609356829	2.03365834493406	0.253124036701826	8.03423638241698	9.41635011759011e-16	3.13418766499078e-14
ENSG00000271996.1	101.010926806003	3.27946724956961	0.408189476710952	8.03417882301722	9.42077120823194e-16	3.13418766499078e-14
ENSG00000112531.15	8056.18993756318	1.09289501246345	0.136040433018266	8.03360433523988	9.46500936089901e-16	3.14512954938362e-14
ENSG00000091262.13	420.506581400329	-1.96680144182819	0.244886747830465	-8.03147356585339	9.63088266765868e-16	3.19641498645299e-14
ENSG00000204396.9	424.714256942705	-1.81267493293151	0.225803742116891	-8.02765674269981	9.93519933313793e-16	3.29347104209631e-14
ENSG00000167617.2	1587.53010825768	-2.26087868260118	0.281722293453351	-8.02520331240859	1.01357934831631e-15	3.35194802862649e-14
ENSG00000112195.8	99.1068098628781	-3.17158687447625	0.39573868923512	-8.01434623591203	1.10724385936588e-15	3.65298203269126e-14
ENSG00000270919.1	24.5920701625141	-3.14638254168282	0.393196927562564	-8.00205271487575	1.22361976433669e-15	4.02733664240651e-14
ENSG00000167693.15	6606.27193535	1.67853084023906	0.209830150090942	7.99947404847003	1.24951781039523e-15	4.1076971624535e-14
ENSG00000213906.8	924.464450025248	1.80843370899574	0.226076762346621	7.99920208616155	1.25228045575593e-15	4.11190145383461e-14
ENSG00000179846.8	295.91326533588	2.54624030765881	0.318568155686013	7.99276469481285	1.31945819331113e-15	4.32402175878915e-14
ENSG00000213201.3	25.5281273404653	2.78206842078973	0.348075567500521	7.99271388327352	1.32000231224899e-15	4.32402175878915e-14
ENSG00000162817.6	988.485426061128	-1.48477141380546	0.185790388726633	-7.99164813627745	1.33146601004915e-15	4.35642473866493e-14
ENSG00000021488.11	74.9003513292314	-2.59205786292516	0.324367408054965	-7.9911168587133	1.33721726449949e-15	4.37008278904178e-14
ENSG00000048471.12	2867.7301624765	1.04430923753916	0.130700100656734	7.99011808171362	1.34809567490342e-15	4.40044469241442e-14
ENSG00000182919.13	1385.20277559228	-1.04413003443188	0.130687885275596	-7.98949368742182	1.35494064297479e-15	4.4175847104424e-14
ENSG00000124942.12	100898.490798016	1.37670389587284	0.172352900411452	7.98770367418408	1.37475411283841e-15	4.47691665441725e-14
ENSG00000157613.9	7881.18006612949	-2.53143085344849	0.316964788419902	-7.98647340629823	1.38853702073862e-15	4.5164937154612e-14
ENSG00000155974.10	809.848467542266	1.89128123318462	0.236818201721	7.9862156685607	1.39144169992288e-15	4.52063585345403e-14
ENSG00000214514.6	416.637347172522	3.34373166489638	0.418760123838307	7.98483779746773	1.40707199506806e-15	4.56606395776595e-14
ENSG00000273045.4	176.777967257412	-1.76053941150936	0.220570046190033	-7.98177015383385	1.44249452926983e-15	4.67553811574909e-14
ENSG00000111218.10	28.5684825797336	3.83664471229566	0.480797476347628	7.97975218472586	1.46627376787912e-15	4.74580383907953e-14
ENSG00000074657.12	6685.42748719007	1.25622510081878	0.157428778690492	7.97964077005603	1.46759783859241e-15	4.74580383907953e-14
ENSG00000170537.11	909.638701246836	-1.70102739671728	0.213242475707429	-7.97696327185351	1.4997742957343e-15	4.83856170636609e-14
ENSG00000228261.1	33.1893305784756	1.67875878442237	0.210460156265487	7.97661093772391	1.50405982382802e-15	4.84674533694721e-14
ENSG00000180739.13	1246.67418079834	2.47194649003587	0.309931400377941	7.97578589010826	1.51414233212699e-15	4.87356869340713e-14
ENSG00000166681.12	3999.1780895827	1.83289633571664	0.229845844025186	7.97445933160225	1.53049330343126e-15	4.9204827051033e-14
ENSG00000251314.2	16.4576062883493	2.25841159137297	0.283410736787593	7.96868748506722	1.60368431427123e-15	5.14981499436831e-14
ENSG00000171617.12	3530.53334524568	-1.91840034812421	0.240754586478946	-7.96828162728262	1.60895868798585e-15	5.16077223612867e-14
ENSG00000250685.6	66.9758449506111	3.27319127467026	0.410882285947456	7.96625064310715	1.63561034796493e-15	5.24019301423723e-14
ENSG00000164414.15	614.152770929184	-1.08740979957582	0.1365158788874	-7.96544554698089	1.64629518028016e-15	5.26833468026605e-14
ENSG00000064651.12	6548.08435342575	-1.84659750972925	0.231905462461521	-7.96271674728513	1.68302437710214e-15	5.37966027250653e-14
ENSG00000175906.4	1791.71287688225	2.26203330490462	0.284192108535378	7.95952187610807	1.72705335436885e-15	5.51403566931151e-14
ENSG00000267185.1	24.6046094130673	-1.20809936596393	0.151848066045292	-7.95597466222316	1.77726773410933e-15	5.66782747012333e-14
ENSG00000188175.8	150.473579953852	-3.98205436069728	0.501021266122903	-7.94787493056327	1.89738063045414e-15	6.04392062204316e-14
ENSG00000261465.5	14.7638413264256	-1.80154913072919	0.226703694137431	-7.94671272377707	1.91525860624722e-15	6.09386472502058e-14
ENSG00000162520.13	250.351469667433	2.03733867790783	0.256580628951869	7.94034485857467	2.01619892248742e-15	6.40767439666214e-14
ENSG00000101194.16	1755.72138313536	-2.58714868561195	0.325949144459782	-7.93727711695582	2.06667962202225e-15	6.56058331788117e-14
ENSG00000188153.11	7211.48519756486	2.13375286424338	0.268842989814006	7.93679934046106	2.07465281845067e-15	6.57835853063197e-14
ENSG00000103460.15	969.680583877595	-4.12844907843846	0.520190785998998	-7.93641331133921	2.08111704244903e-15	6.59131389684456e-14
ENSG00000228008.1	11.4325091385454	-1.52718977822068	0.192452106296174	-7.93542771556061	2.09771137764175e-15	6.63628714709884e-14
ENSG00000074181.7	53306.17703228	1.60647086651215	0.202513375632954	7.93266549180336	2.14491605792838e-15	6.77788582820629e-14
ENSG00000253882.5	59.3070104617471	1.89994670412602	0.239584312184654	7.93017993040246	2.18828599110427e-15	6.89920019015615e-14
ENSG00000163221.8	1874.26026880254	3.7736626545932	0.475870564025397	7.93001908475221	2.19112210832506e-15	6.90029170318323e-14
ENSG00000100628.10	612.381785110145	2.19437715922661	0.276723057806995	7.92986741551949	2.19379973784753e-15	6.9008821946616e-14
ENSG00000223573.5	1646.40856650464	2.70836754726264	0.341628843270173	7.92780703566285	2.23049532374551e-15	7.00835792595912e-14
ENSG00000240122.1	40.1077718083051	2.67121834924259	0.337018277054223	7.92603407919273	2.26255525024318e-15	7.10104118346424e-14
ENSG00000250588.5	422.584864823741	1.77160019187464	0.22359017292426	7.92342601065368	2.3105426916522e-15	7.24344678888659e-14
ENSG00000196418.11	405.02203811708	-1.00300396188625	0.126639083846234	-7.92017702136974	2.37172674153271e-15	7.42685459752496e-14
ENSG00000184434.7	87.4896654560323	-2.11837206202307	0.267599904277023	-7.91619140427682	2.4489651937295e-15	7.66006460652658e-14
ENSG00000216588.7	21.5533921716934	-3.03315034783831	0.383209012355531	-7.91513312589901	2.46988668221302e-15	7.71679477160873e-14
ENSG00000231648.1	14.8659760350759	3.40825143233006	0.430757848123571	7.9122213261506	2.52836374302899e-15	7.89060184803631e-14
ENSG00000226330.1	52.108943433585	-2.4836160084013	0.314053177252725	-7.9082658234108	2.60999042419951e-15	8.13618274756367e-14
ENSG00000238837.3	33.9156117767412	3.77746752941626	0.477762381843247	7.9065821692417	2.64551702422908e-15	8.23766441488319e-14
ENSG00000214546.3	68.98640314188	-3.97967222968146	0.503347144110077	-7.9064166276687	2.64903570389494e-15	8.23936323928624e-14
ENSG00000231645.2	105.58700254977	2.73051504390029	0.34556740735799	7.90154101851284	2.75476165326997e-15	8.55859974182405e-14
ENSG00000166228.7	4140.7051220339	-1.1429928742505	0.144705577607376	-7.89874787930939	2.81719065722392e-15	8.74275528372301e-14
ENSG00000123892.10	2722.02559725423	2.21811276571074	0.280871100391989	7.89726234779975	2.85095890433358e-15	8.83125727882089e-14
ENSG00000131885.15	163.036582216362	2.72014131076213	0.344443189105559	7.89721323224804	2.85208215081179e-15	8.83125727882089e-14
ENSG00000258537.4	22.984924599786	2.94144361887874	0.372563327894597	7.8951506996172	2.89964660669363e-15	8.96851634054693e-14
ENSG00000144857.13	1464.68180022171	2.2880766706613	0.289818315005776	7.89486568720026	2.90628045803319e-15	8.97901341510299e-14
ENSG00000257743.7	1588.49989674871	-4.50469263955808	0.570834589230495	-7.89141499927424	2.9877929942456e-15	9.22056873602766e-14
ENSG00000105519.11	793.17446187299	-1.47640181569919	0.187112482470457	-7.8904506861657	3.01097178377841e-15	9.27145122709457e-14
ENSG00000143772.8	4573.83743136364	1.30816519686164	0.165839602839469	7.88813512854302	3.06735536298118e-15	9.43458592389539e-14
ENSG00000130988.11	110.821864466988	-2.55620430552229	0.324065214855323	-7.88793177528633	3.07235636675442e-15	9.43949135164804e-14
ENSG00000277883.1	61.3116458889097	2.52184347448475	0.319789664676526	7.88594427226298	3.1216590501301e-15	9.58034742594192e-14
ENSG00000277587.1	14.2293922919768	3.16781949079762	0.401717386750582	7.88569177057911	3.12797820142152e-15	9.58912166991089e-14
ENSG00000253660.1	12.4616690222553	3.68553610829556	0.467436459761975	7.88457132798817	3.15617087790937e-15	9.66485784966876e-14
ENSG00000124557.11	20.2155644170456	-2.75553809785195	0.349558784435083	-7.88290330710794	3.19860585305092e-15	9.78399161209714e-14
ENSG00000271976.1	306.810646664947	-1.08855747063928	0.138161820814742	-7.87885874853158	3.30384719658193e-15	1.00836472862197e-13
ENSG00000137171.13	1631.35312107937	-1.31684825317076	0.167147770246747	-7.87834771129048	3.3173848976797e-15	1.01138270263363e-13
ENSG00000174672.14	184.117096593861	-2.15664995948301	0.273770455099292	-7.87758474047476	3.33769818251636e-15	1.01645746958325e-13
ENSG00000143631.10	1324.20460521609	3.52533212031203	0.447550218700944	7.8769531842586	3.35460529825691e-15	1.02048492459488e-13
ENSG00000243708.7	99.8104466103183	1.59923727355968	0.20308099270815	7.87487421758846	3.41085826027854e-15	1.03645959393749e-13
ENSG00000104447.10	3481.95288188955	1.6930751423324	0.215049659470088	7.87294965499771	3.46376065370955e-15	1.05138224530397e-13
ENSG00000240694.7	319.852071901823	-2.70468328122439	0.343833936280168	-7.86624877836526	3.65433482658901e-15	1.10801510994815e-13
ENSG00000027075.12	2851.89425179171	1.10579720627422	0.140605912591066	7.8645142718165	3.70532344132133e-15	1.12224730633156e-13
ENSG00000263606.1	25.5264568445869	-1.85614286137701	0.236216557147024	-7.85780168754947	3.90933584757121e-15	1.18274480724608e-13
ENSG00000135272.8	3030.11131532462	1.2287574420038	0.156388282259185	7.85709404984297	3.93147659696555e-15	1.18814624789211e-13
ENSG00000116031.8	261.424833996459	2.81163749162583	0.357935093756282	7.85516016917938	3.9926160037757e-15	1.20499412410637e-13
ENSG00000123560.12	91.5114537346728	3.58360665346163	0.456216536617981	7.85505646074906	3.99592104807763e-15	1.20499412410637e-13
ENSG00000233542.1	21.1820378306844	-2.8168889639781	0.358757028404712	-7.8518014727237	4.10103312257443e-15	1.23534707528158e-13
ENSG00000214417.4	11.7982464270934	-1.83968536037866	0.234387929780934	-7.84889120398855	4.19731528261242e-15	1.26297718161822e-13
ENSG00000224260.5	45.4126665113869	3.44125342973612	0.438506167536149	7.8476739542151	4.23824322806048e-15	1.27390926875532e-13
ENSG00000188559.12	4888.17722254268	-1.44216438322137	0.183800225810579	-7.84636894139426	4.28255850212957e-15	1.28583471039563e-13
ENSG00000170379.18	630.56546902836	1.78821984395033	0.227930328742144	7.84546687498236	4.31345695303843e-15	1.29371030886963e-13
ENSG00000160182.2	5331.21632500905	-5.46608646855319	0.696736994028824	-7.84526516518953	4.3203960792925e-15	1.29439066535603e-13
ENSG00000185070.9	2383.4748534746	2.48601066273051	0.316892245824114	7.84497158100336	4.33051546812768e-15	1.29602133011039e-13
ENSG00000142611.15	507.40744953806	-2.52358724574873	0.321705647649332	-7.84439833179276	4.3503417832979e-15	1.29914894224714e-13
ENSG00000277159.1	53.3407464970152	-2.39776154651391	0.305746635370908	-7.84231539818951	4.42313696829653e-15	1.31946603662435e-13
ENSG00000152217.15	1963.10139375861	1.92017580137789	0.244938001820567	7.83943604955404	4.52574374456954e-15	1.34862297197049e-13
ENSG00000133703.10	12210.9557099973	-2.02692809620006	0.258796574287832	-7.83212877441617	4.79677844536192e-15	1.42785307257051e-13
ENSG00000172081.12	6803.90911381786	1.15220940168332	0.147231786286538	7.8258196191475	5.0436006722166e-15	1.49810616751488e-13
ENSG00000011105.10	3652.29388922185	1.40683582090212	0.179852971756148	7.82214387210441	5.19312067051403e-15	1.54086673599524e-13
ENSG00000138190.15	1191.04661218316	-1.077081318692	0.137784797231714	-7.81712743591486	5.40423862119377e-15	1.60008189005495e-13
ENSG00000047597.5	912.318350529879	-2.4034804369292	0.307496893454766	-7.81627550745571	5.44092197902916e-15	1.60922380794915e-13
ENSG00000125998.7	2593.31802316626	3.42299448009364	0.437948759124729	7.81597026769693	5.4541249128214e-15	1.61140899476567e-13
ENSG00000108511.9	491.852517724196	-2.39859173174179	0.306900782174565	-7.81552824579466	5.47330018350762e-15	1.61535216172041e-13
ENSG00000187689.8	924.067760879854	4.52254873399167	0.579128891227433	7.80922658582335	5.75399752576889e-15	1.69638865352801e-13
ENSG00000154645.12	389.730627288219	3.17138441065034	0.406117435883543	7.80903288170999	5.76284655767193e-15	1.69719199418451e-13
ENSG00000176659.7	75.1925706126647	3.28972205782997	0.421421763482007	7.80624624283417	5.8916416668582e-15	1.73144290046279e-13
ENSG00000066405.11	13691.0826639422	-4.61545104477162	0.591351382997669	-7.80492136735193	5.95386553357116e-15	1.74787580012561e-13
ENSG00000166035.9	88.017879169734	-2.91524240151372	0.373618675101047	-7.8027213193379	6.05862453920878e-15	1.77486957563523e-13
ENSG00000236700.4	98.1883139856762	2.94600450573809	0.377655153976849	7.80077929485555	6.1526035529678e-15	1.80049738398518e-13
ENSG00000175984.13	2726.29288095597	2.23810887381372	0.28691491781335	7.80060127535683	6.16128977823179e-15	1.80113738000145e-13
ENSG00000080822.15	7996.20086232371	1.06881677074553	0.13705554981613	7.79842021851305	6.268696472009e-15	1.83060469261102e-13
ENSG00000236996.1	15.8377089288756	2.60321067468806	0.333879752340408	7.79685098134956	6.34711187084679e-15	1.85155275028186e-13
ENSG00000186442.7	92.1787590551496	3.41361311940348	0.437960883942538	7.7943333401696	6.47494103061413e-15	1.88487437795598e-13
ENSG00000163694.13	10383.0419465256	-1.38098223204993	0.177181524114788	-7.79416611833217	6.48352062562358e-15	1.88539147007247e-13
ENSG00000175772.10	133.464846594868	-1.50768979280048	0.193476825650289	-7.79261179075595	6.56380527063991e-15	1.90673726902771e-13
ENSG00000251169.2	61.4170522504351	-3.30894732911662	0.424659958330911	-7.79199277963986	6.59605038359405e-15	1.91409784586955e-13
ENSG00000009765.13	434.823591283458	-3.83333740445967	0.492228385211105	-7.78772114658857	6.82285543994326e-15	1.97784302099527e-13
ENSG00000159409.13	18.7663147716515	-2.96913789388464	0.381343977169839	-7.78598344707115	6.91730069178747e-15	2.00312595686004e-13
ENSG00000227051.5	1374.83513709712	1.84169496760643	0.236554526281584	7.78549874549496	6.94387331630688e-15	2.00872193334877e-13
ENSG00000122547.9	1172.01608985397	-1.60415184221043	0.2060483866815	-7.7853161970642	6.95390712852113e-15	2.00952688480403e-13
ENSG00000188624.2	143.187893194964	4.26913778708354	0.548701107922847	7.78044316922324	7.22709271856809e-15	2.08629604697581e-13
ENSG00000139174.9	589.509083863629	1.91218408499689	0.245798963352399	7.77946358648964	7.28327051297451e-15	2.10032544980294e-13
ENSG00000111817.15	3768.87731510457	1.50497155313633	0.193460546813144	7.77921688906381	7.29748590375956e-15	2.10223728535227e-13
ENSG00000163472.17	4027.23902657357	2.19078949074493	0.281633551066419	7.77886541731054	7.31778586112017e-15	2.1058961533668e-13
ENSG00000173404.4	160.26130738634	-4.05449683009063	0.521444557033463	-7.77550896907806	7.51446545678951e-15	2.16025291705402e-13
ENSG00000134874.16	1396.45417357129	1.85820060460383	0.239007937771227	7.77463971252058	7.56624418679394e-15	2.1728841984313e-13
ENSG00000260810.1	47.9029589182023	2.60290420686522	0.334910114763456	7.77194862777919	7.7287796490673e-15	2.21726366888822e-13
ENSG00000231203.1	39.2343082346508	-2.04049348869084	0.262654270396684	-7.76874286341929	7.92689006211023e-15	2.27174668346702e-13
ENSG00000162836.10	1337.10265797805	-1.47341729501737	0.18974104242126	-7.76541161688212	8.13804974038576e-15	2.32985302123255e-13
ENSG00000162757.4	1143.48496574367	1.81704104497981	0.234151197432245	7.76011852557618	8.48500501759137e-15	2.42667640921063e-13
ENSG00000272732.1	37.3984059151885	-2.19564328582205	0.282949692149441	-7.75983627740585	8.50390936740726e-15	2.42957567318513e-13
ENSG00000146453.11	197.438752957774	3.68406105306927	0.474999438553291	7.7559271739138	8.77003442848161e-15	2.50302743683327e-13
ENSG00000074410.12	19770.8378880863	2.26040439793333	0.291533395382553	7.75350074377314	8.93932665228416e-15	2.5486665140117e-13
ENSG00000172819.15	7633.13377761309	1.43692187369557	0.185328617170424	7.75337287697026	8.94833658619919e-15	2.5486665140117e-13
ENSG00000143847.14	348.635336028105	2.17969088511503	0.28123344642232	7.75046820655127	9.15543408763543e-15	2.60230302431426e-13
ENSG00000104881.13	12540.1151709106	1.52174204533309	0.196369865627623	7.74936643394553	9.23521618510147e-15	2.6222904317389e-13
ENSG00000136697.11	27.7949169902653	4.23102674923131	0.546220421434416	7.74600616015109	9.48279124073348e-15	2.68983207425227e-13
ENSG00000127324.7	8664.2102537374	-4.38842017469837	0.566555064626867	-7.74579639066254	9.49846120602756e-15	2.69152203888182e-13
ENSG00000159450.11	1151.87784782496	3.64584004572255	0.470979004120141	7.74098211136508	9.86517796991214e-15	2.79258097119689e-13
ENSG00000184845.3	82.5152727228814	-3.21927587313216	0.41605394326263	-7.73764057585202	1.01278675004761e-14	2.8640162453132e-13
ENSG00000137700.15	1385.26887799841	-1.09241461880182	0.141236582480981	-7.73464352940518	1.03693235394901e-14	2.92930747451467e-13
ENSG00000146147.13	126.47102929693	2.25451787519438	0.291531013303103	7.7333723422776	1.04734390370531e-14	2.95570688425512e-13
ENSG00000166670.8	2147.49474987331	3.23866886064602	0.418844547449451	7.73238873555322	1.05547058367849e-14	2.9756110158171e-13
ENSG00000172460.13	46.3310666475708	-2.68604420398302	0.347541599657684	-7.72869839647594	1.08651750727058e-14	3.06002639014122e-13
ENSG00000278989.1	23.0748246713748	-1.75515268156674	0.227122831083899	-7.7277685963609	1.09448061969165e-14	3.07838314858755e-13
ENSG00000141738.12	7340.20933841788	-2.07896307220493	0.269028159840932	-7.72767829744722	1.09525702179747e-14	3.07838314858755e-13
ENSG00000154274.13	600.456908975938	-2.76454861538259	0.357951390984334	-7.72325149451252	1.13399116922862e-14	3.18079931911263e-13
ENSG00000196368.4	454.248228046482	2.82090471845145	0.365404930176237	7.71994159216986	1.16383024509884e-14	3.2611959132886e-13
ENSG00000110042.6	2741.34288819344	-1.66913571439549	0.216281062182552	-7.71743812219057	1.18691116855366e-14	3.32251204183107e-13
ENSG00000188089.12	2959.37946142388	3.50142867527784	0.453852756567126	7.7149000961504	1.21077035764061e-14	3.38246763319497e-13
ENSG00000253925.1	16.4928370495618	3.33238041231048	0.432035590283055	7.71320809502572	1.22693786580536e-14	3.4241821827859e-13
ENSG00000232872.2	10.3437776574399	-2.00741366398098	0.260325848553407	-7.71115767080331	1.24681508859842e-14	3.47615558856418e-13
ENSG00000165309.12	58.6507010402688	-3.34119863232692	0.433400719296869	-7.70925954564066	1.26549814381135e-14	3.52469849843659e-13
ENSG00000182957.14	2300.24655018987	-1.60597720902801	0.208373285085999	-7.70721260340641	1.28595474330539e-14	3.57807869490184e-13
ENSG00000264644.1	20.2887498881559	-1.83607904790521	0.238312300156207	-7.70450810428883	1.31348243781285e-14	3.6510069006126e-13
ENSG00000152192.7	52.7548190384887	4.04201257374631	0.524666464536757	7.70396594208688	1.31907018697947e-14	3.66286493905432e-13
ENSG00000112053.12	43.9946325189693	-2.13706687197914	0.277414038721233	-7.70352820581882	1.32359873900714e-14	3.67176094635684e-13
ENSG00000118898.14	52208.8179691796	2.54081747348967	0.329944047060746	7.70075258554939	1.35267172935304e-14	3.74865916355607e-13
ENSG00000143369.13	16179.1886796395	2.75205668484879	0.357387340863988	7.70048731495543	1.35548295748751e-14	3.75269722286228e-13
ENSG00000107957.15	13459.7185266674	1.21781410894908	0.158190289531803	7.69841254196737	1.37766975813526e-14	3.81031556958107e-13
ENSG00000229368.1	24.1790720546327	1.35306184810438	0.175815093120549	7.69593681685021	1.40461210095405e-14	3.88095863945558e-13
ENSG00000163631.15	45.0750147875287	-3.39247554473448	0.440917270368627	-7.69413169481481	1.42458267620561e-14	3.93221710215997e-13
ENSG00000260992.1	107.687774438509	1.66038281094637	0.215838416809522	7.69271214777145	1.44048352104916e-14	3.97215122575476e-13
ENSG00000165959.10	2108.88249356178	-1.69562454844368	0.220460801831002	-7.69127452300337	1.45676480961371e-14	4.01305399292494e-13
ENSG00000198099.7	28.9046092730158	-2.78686986561938	0.362514882624824	-7.68760125223215	1.4991919218872e-14	4.1258297647726e-13
ENSG00000189337.14	1970.77799326424	1.35511047224582	0.176340434023143	7.68462706668835	1.53443313247746e-14	4.21444453918215e-13
ENSG00000140968.9	1268.60470806106	-2.19530684221731	0.285689887051608	-7.68423014504793	1.53919748875433e-14	4.22334455503454e-13
ENSG00000038295.6	454.338139534136	2.85635996249946	0.371871338734483	7.68104358948435	1.57797771382803e-14	4.32546947411634e-13
ENSG00000166342.17	84.5704547356963	3.72370517214535	0.485033209967199	7.67721693200589	1.62581982499795e-14	4.45220798519449e-13
ENSG00000154451.13	3209.57455703524	2.81262098873437	0.366440070370598	7.67552791344526	1.64738775901598e-14	4.50681707459131e-13
ENSG00000103154.8	96.6816281570819	3.41470150635735	0.44493343724617	7.67463449699801	1.65890982134965e-14	4.53386270996675e-13
ENSG00000127080.8	1089.94519943755	1.46774142694626	0.19125240014867	7.67436866572818	1.66235342798671e-14	4.53879808372372e-13
ENSG00000248538.5	98.8373527356871	-3.51496497599633	0.458123002218866	-7.67253545220825	1.6862932975676e-14	4.59928615278477e-13
ENSG00000198934.4	245.441217887373	1.85242637336534	0.241439680961123	7.67241890807347	1.68782665802407e-14	4.59928615278477e-13
ENSG00000176170.12	3488.16358227367	1.55072244390502	0.202163910006174	7.67061956734841	1.71167523095251e-14	4.65969112724821e-13
ENSG00000096088.15	2878.0506867353	-5.25274441202095	0.685181517740496	-7.66620855352721	1.77155054284913e-14	4.81795683944829e-13
ENSG00000197321.13	14405.4670512077	1.27524446953803	0.166521839436369	7.65812144433662	1.8867243442504e-14	5.12113533322344e-13
ENSG00000229167.1	32.9091501263771	-2.25567369682768	0.294564907130229	-7.65764570804909	1.89372440245186e-14	5.13510610226501e-13
ENSG00000178537.8	576.405207614264	-1.18669145430989	0.155110039140579	-7.65064247862363	1.99977625127468e-14	5.41738018099463e-13
ENSG00000175600.14	356.08397958869	1.89540519774207	0.247762694669886	7.65008307754914	2.00849509652541e-14	5.43568599707115e-13
ENSG00000136114.14	870.435132493165	1.82169998479705	0.238138836359493	7.64973917167805	2.0138737756916e-14	5.43961831829837e-13
ENSG00000146839.17	177.674177439198	3.23883004157057	0.423608609224126	7.64580787794363	2.07637496541373e-14	5.60297754785888e-13
ENSG00000253598.1	80.9085077758759	-1.83035916175925	0.239405699517132	-7.64542851507289	2.08250622005336e-14	5.61405592182285e-13
ENSG00000260577.2	71.0530548149188	1.59396303323458	0.208584033913507	7.64182666970351	2.14161360784619e-14	5.76778794113134e-13
ENSG00000205517.11	353.430588005056	-2.78385572427358	0.364583734565935	-7.63571015472748	2.24579050678191e-14	6.042484690723e-13
ENSG00000269934.1	40.9259886279172	1.55345669649509	0.203652474359198	7.62797850300181	2.38463313435538e-14	6.40982910304467e-13
ENSG00000105245.8	3279.2294467743	1.09394885323046	0.143468933133927	7.62498771918288	2.44057619682247e-14	6.55384575024622e-13
ENSG00000121297.6	1248.55711130281	1.80018259262266	0.236111443286879	7.62429201889809	2.45377331120768e-14	6.58290607681496e-13
ENSG00000182103.4	159.418958816957	3.21159100487217	0.421529543067453	7.61889897799702	2.55848592244538e-14	6.85718765655017e-13
ENSG00000125895.5	196.578299938886	-1.89071501709812	0.248375071995483	-7.61233807365544	2.69181333620706e-14	7.2075577764547e-13
ENSG00000160336.13	1520.70747092891	-1.11521168658514	0.146562934762425	-7.60909767802391	2.76016097326616e-14	7.38343060348698e-13
ENSG00000197249.11	15566.9975616781	-3.19225891525301	0.41984904710383	-7.60334919722602	2.88563469511842e-14	7.71162915195919e-13
ENSG00000173991.5	69.6686156072522	-1.62247531539035	0.213433049049853	-7.60179982722064	2.92040224314331e-14	7.79702383085074e-13
ENSG00000183856.9	5325.44146909777	-1.07295361594091	0.141176834334238	-7.60006853107838	2.95973970076697e-14	7.88991934984685e-13
ENSG00000184613.9	3371.52831272485	3.14636880958038	0.413994903511527	7.60001821977205	2.96089060146528e-14	7.88991934984685e-13
ENSG00000163531.14	2171.62543962745	1.98416254753644	0.26125469860191	7.59474397266181	3.08401581966673e-14	8.20223900291978e-13
ENSG00000213801.4	169.401842810361	-1.78725059254738	0.235353683229621	-7.59389259612164	3.10435737344958e-14	8.24842338354825e-13
ENSG00000240668.1	156.921043897963	-2.17263195711183	0.286129986023972	-7.59316416745573	3.12186609239305e-14	8.28699952284374e-13
ENSG00000065809.12	4008.43691878116	-1.71188539900004	0.225459271164081	-7.59288092328745	3.12870042268699e-14	8.29719376209804e-13
ENSG00000134757.4	64829.142886202	3.13663153298485	0.413314324427606	7.5889736880732	3.22449224354298e-14	8.54305483224728e-13
ENSG00000115295.18	3696.43057786064	1.56933420454432	0.206832520020033	7.58746354002898	3.26228366559334e-14	8.63492523635035e-13
ENSG00000269951.1	56.9754901828751	-1.73612789027807	0.228827926190867	-7.58704551135056	3.27282157844877e-14	8.65141266851302e-13
ENSG00000129654.7	525.442773662842	-3.94744392391715	0.520292618916178	-7.58696891018764	3.27475621162276e-14	8.65141266851302e-13
ENSG00000224791.1	8.92670304586322	-1.88993150781008	0.249139416293575	-7.58583902911242	3.30342338680034e-14	8.71883545889504e-13
ENSG00000126351.11	3761.83128374458	-1.34045121630119	0.176729905702273	-7.58474470392898	3.33142366155054e-14	8.78437144933872e-13
ENSG00000141655.14	962.56872274735	-1.89186997993504	0.249513168888551	-7.58224501080372	3.39626125041125e-14	8.94682395747595e-13
ENSG00000132321.15	513.003566539021	2.59916677096844	0.34280730123469	7.58200528870596	3.40254404097288e-14	8.95486258380639e-13
ENSG00000006016.9	697.419927943371	2.5130834386675	0.331518066537854	7.58053238217877	3.44139855086124e-14	9.04852732827492e-13
ENSG00000203808.9	21.9943214603963	2.63060029816117	0.347184051827474	7.5769617996981	3.53740879901418e-14	9.2833532241553e-13
ENSG00000187908.14	12313.6781909678	-4.63578214626635	0.612096063352573	-7.57361862593142	3.62968957929201e-14	9.51651724795831e-13
ENSG00000263089.1	54.0649855478477	-1.79330943392131	0.236865628477344	-7.57099898980419	3.70364933795327e-14	9.70125086036852e-13
ENSG00000062524.14	212.574175073383	-2.59320049305359	0.342654426104921	-7.56797605836134	3.79083829931174e-14	9.91701228254602e-13
ENSG00000175183.8	2174.8007833392	1.66517352235029	0.220031240482345	7.56789589832765	3.79317757712943e-14	9.91701228254602e-13
ENSG00000119698.10	372.640706253327	2.95996538011731	0.391159570903094	7.5671557090715	3.8148454026424e-14	9.96426113510169e-13
ENSG00000260604.2	85.6855835425882	-3.13712340821162	0.414707844519764	-7.56465895127795	3.88883545829351e-14	1.0147070081866e-12
ENSG00000233117.2	231.938180346513	2.68292394371285	0.354670756162185	7.5645479563756	3.89215728972812e-14	1.0147070081866e-12
ENSG00000263931.1	51.4417063628025	1.61397012740896	0.213425963407056	7.56220143811986	3.96304003767802e-14	1.03221549402416e-12
ENSG00000169876.12	7745.27502739847	-5.26506030735198	0.69635493898913	-7.56088599729765	4.00333007145896e-14	1.04173038751495e-12
ENSG00000156966.6	2273.96651059814	-2.15682260163367	0.285430692179828	-7.5563793969109	4.14443819072752e-14	1.07743729436803e-12
ENSG00000179833.4	5900.67415188952	1.14069715207241	0.151009402313092	7.55381542208456	4.22689095685922e-14	1.09784282181293e-12
ENSG00000132846.5	1230.94189701347	-1.49065718982385	0.197360102399439	-7.5529814369821	4.25405646040937e-14	1.1038639202933e-12
ENSG00000267940.1	46.327241537492	-1.50361589543103	0.199104965110889	-7.55187543712741	4.29034728447575e-14	1.11223942277527e-12
ENSG00000073282.11	43605.9187781314	3.15301171029988	0.417635258870594	7.54967796259953	4.36335795434272e-14	1.13010971017476e-12
ENSG00000138100.12	127.911439655653	-3.52547240656409	0.466994365145795	-7.54928253890909	4.37662491562904e-14	1.13248745365852e-12
ENSG00000136688.9	1931.57651786605	3.71773534950028	0.492631688137901	7.54668333162439	4.46482421484352e-14	1.15423202860036e-12
ENSG00000177335.9	113.304397858957	-2.31169536830387	0.306342242670189	-7.54612014377875	4.48416409010081e-14	1.15815134602948e-12
ENSG00000128422.14	236357.913805008	2.83598201342191	0.375862138161055	7.54527185764771	4.51344981748705e-14	1.16462974666684e-12
ENSG00000168481.7	652.697335168756	3.55907163359236	0.471972471048012	7.54084581604827	4.66932926051248e-14	1.2037313655496e-12
ENSG00000225907.1	10.9866491828881	2.69619772950072	0.357745176503469	7.53664313758979	4.82223611550674e-14	1.24199469766764e-12
ENSG00000234949.2	34.3914981628841	-2.43564425229767	0.323211402512476	-7.53576214627408	4.85490813743338e-14	1.24924855350688e-12
ENSG00000185105.4	17.0313696094556	-2.0778311282409	0.275746560115973	-7.53529301459648	4.87239483959517e-14	1.25258514090632e-12
ENSG00000079156.15	921.369901886594	1.95379849974546	0.259369297298746	7.53288272780814	4.96321843938614e-14	1.27475136803251e-12
ENSG00000197822.9	1752.80632486083	-2.02010193369038	0.268239539828165	-7.53096256795124	5.03676271140976e-14	1.2903118938109e-12
ENSG00000105251.9	33.0772211838006	-2.89666789834475	0.384635818292159	-7.53093643542194	5.03777097067584e-14	1.2903118938109e-12
ENSG00000189410.10	525.819016184882	2.77996092339869	0.369180327816398	7.53008953603081	5.07055414238327e-14	1.29750939010035e-12
ENSG00000258657.4	149.300401274371	3.55857094277362	0.472836724228272	7.52600371424545	5.23168528073393e-14	1.33750640392047e-12
ENSG00000204604.8	1531.3769569061	-1.31848972245874	0.175222133270617	-7.52467566652915	5.28513520876275e-14	1.34992582525753e-12
ENSG00000250770.2	22.1941988867321	3.18994568769418	0.424087418338601	7.5219059791754	5.39834014410523e-14	1.37757090620247e-12
ENSG00000255277.3	24.9021874262841	-2.94024697302119	0.390921499417091	-7.52132327693779	5.42245862682146e-14	1.38245258440757e-12
ENSG00000215333.3	9.19369053212069	-1.99759056230653	0.265605425760769	-7.5208951646408	5.44024599720463e-14	1.38571265919607e-12
ENSG00000267002.1	245.223236555972	-1.23129767168049	0.163762362157762	-7.51880746868017	5.52781167991641e-14	1.40543344115159e-12
ENSG00000102287.15	6030.71984271287	2.54174690099613	0.338067103879682	7.51846858752851	5.5421557338745e-14	1.4077888345817e-12
ENSG00000172551.9	215.453300726491	3.78138239350603	0.503340828487458	7.51256838208238	5.79784388720826e-14	1.46869879018467e-12
ENSG00000064787.11	1406.20758875324	-3.1579214167709	0.420400065979778	-7.51170533099488	5.83620407716235e-14	1.4770659688621e-12
ENSG00000145198.13	204.613918488959	-2.89710672944589	0.385839540254393	-7.5085791558215	5.97725408869499e-14	1.51000585742939e-12
ENSG00000128274.14	3014.79820580442	1.90444630555448	0.253694006502414	7.50686361026175	6.05607652623643e-14	1.52852503434964e-12
ENSG00000197635.8	1788.90686237863	-2.41970577343633	0.322569049546931	-7.50135754448534	6.31602472926438e-14	1.59268419765336e-12
ENSG00000081985.9	510.134153053573	2.63370699158185	0.351119870594013	7.5008770854416	6.33922135216556e-14	1.59708037575058e-12
ENSG00000141744.3	42.9378661755448	-2.97630163675485	0.396983660029291	-7.49729003086739	6.51507179361842e-14	1.63989268498227e-12
ENSG00000203876.8	46.5482870577205	-1.99124387046767	0.26572479098648	-7.49363227674524	6.69932502854813e-14	1.68474042210666e-12
ENSG00000125872.7	90.5712221337943	-2.62500846234753	0.35036062172858	-7.49230449870903	6.76746903896352e-14	1.70033426542879e-12
ENSG00000158477.6	201.887853249154	2.51882557952386	0.336215707786326	7.49169512664363	6.79897081582972e-14	1.70670179546276e-12
ENSG00000223653.4	36.8136104846119	-1.59975361790477	0.2135567302507	-7.49100070986651	6.83504477618498e-14	1.71420448762366e-12
ENSG00000176788.8	4641.39949561565	2.19874587338732	0.293539318620263	7.49046459507432	6.86302382007798e-14	1.71966527238536e-12
ENSG00000231574.4	46.5322787401842	3.15897832578661	0.422059521616783	7.48467494273204	7.17244351054919e-14	1.79557296303387e-12
ENSG00000167800.9	22.4017201617539	-2.62820033394662	0.351229992322683	-7.48284711270338	7.27294751109619e-14	1.81796875599652e-12
ENSG00000272510.1	12.3882931538038	-1.6176137814038	0.216177327079479	-7.48280961402151	7.27502381698172e-14	1.81796875599652e-12
ENSG00000169992.8	3201.23727052391	1.51834299557451	0.202956091278612	7.48114030975387	7.36804605667957e-14	1.83955549881767e-12
ENSG00000167074.13	1862.75681385269	1.26392735021931	0.168972785508207	7.48006459393973	7.42860895044684e-14	1.85134028636451e-12
ENSG00000114805.15	456.851816616239	-2.30447107360313	0.30814958719658	-7.4784168772325	7.52232558369766e-14	1.87133042101448e-12
ENSG00000115008.5	2296.32237769468	3.12350685996491	0.417713381092164	7.47763179574977	7.56738624469696e-14	1.88085179371558e-12
ENSG00000203711.10	25.8089029236494	-1.51311496214707	0.20238137408113	-7.47655246940117	7.62976884094129e-14	1.89296135979414e-12
ENSG00000249064.1	12.7045533561998	-1.6946300060385	0.226899755213416	-7.46862862167733	8.1034884448535e-14	2.00510692207344e-12
ENSG00000121057.11	6935.37260353035	-1.18951126375396	0.15927928148628	-7.46808531941058	8.13700814231578e-14	2.01160487643173e-12
ENSG00000183770.5	314.967979235929	3.38839644667156	0.453786296027115	7.46694308827055	8.20792457817485e-14	2.02732810904599e-12
ENSG00000131650.12	1249.27585602379	2.67818614339632	0.358703070996925	7.46630391524939	8.24787293458225e-14	2.03538114546819e-12
ENSG00000080493.12	686.299011477292	-3.10554764991796	0.415971079967044	-7.46577778956172	8.28089917570205e-14	2.04171315708391e-12
ENSG00000224116.5	47.8879794365534	2.52372442880304	0.338049815108768	7.46554003584067	8.29586618877787e-14	2.04358524168534e-12
ENSG00000090402.6	747.106172837767	-5.43119136042338	0.727569526411841	-7.46484172750942	8.33997983059624e-14	2.05262754036691e-12
ENSG00000093217.8	605.099524318347	-1.2962433700399	0.173651340717474	-7.46463208797707	8.35326815470082e-14	2.05407382760625e-12
ENSG00000265190.5	3287.15400499536	2.85342304192957	0.382298518914923	7.46386109480212	8.40231799637958e-14	2.06430353398641e-12
ENSG00000259953.1	296.369050900419	-1.26563207376793	0.169573656062147	-7.46361258675751	8.41818808652129e-14	2.06637065050279e-12
ENSG00000164626.8	1095.57620076536	-2.2599526767827	0.302864796864329	-7.46191931244841	8.52711016926479e-14	2.09125490372421e-12
ENSG00000153029.13	2614.53296940788	1.18422073140853	0.158710637419011	7.46150825594682	8.55376017684629e-14	2.09593594854944e-12
ENSG00000230937.8	8770.27654053322	3.28028340726334	0.439734143470934	7.45969685540273	8.67217720164795e-14	2.12012714610489e-12
ENSG00000270307.1	45.0198512008041	-1.79969742960642	0.241257710049591	-7.45964731753645	8.67543818310158e-14	2.12012714610489e-12
ENSG00000237125.7	116.975016451489	3.58171511657936	0.480193224973623	7.45890389598083	8.72452119049057e-14	2.13024366301379e-12
ENSG00000166825.12	4870.12555037593	-2.63928376033254	0.353896246858163	-7.4577896311806	8.79859998873484e-14	2.1445523437802e-12
ENSG00000174885.11	102.132838575668	-2.54292727830367	0.341105831044372	-7.45495106465325	8.99011919114461e-14	2.18930732112646e-12
ENSG00000099849.13	2303.35478919644	-1.2149276876618	0.162992581979058	-7.4538833173273	9.06321608244279e-14	2.2051703888739e-12
ENSG00000165650.10	5545.49073728418	-1.01611453449772	0.136329825469079	-7.45335461995576	9.09962608864481e-14	2.21208717363696e-12
ENSG00000279502.1	41.0386569459066	-1.91245058404499	0.25686683711084	-7.44529969518701	9.67245860792155e-14	2.34722281437242e-12
ENSG00000234896.1	49.9801283717639	2.7999170235687	0.376134541858527	7.44392421321892	9.77375845048116e-14	2.36926020937514e-12
ENSG00000145147.18	760.243676586017	2.43237584127932	0.326763806687143	7.44383493979852	9.78036906695471e-14	2.36926020937514e-12
ENSG00000239282.6	148.428794599386	1.65143431272304	0.221898368602558	7.44230037887715	9.89469134857185e-14	2.3948609724277e-12
ENSG00000196104.9	176.270506333053	3.80083070846408	0.511053095764429	7.43725209761	1.02801254621137e-13	2.48381095842683e-12
ENSG00000090512.10	349.02070163314	4.22074679863806	0.567528141727691	7.4370704962561	1.02942621668553e-13	2.48505999503537e-12
ENSG00000186231.15	25.2797514135071	-2.01825256314968	0.271488566588197	-7.43402415988675	1.05342716858188e-13	2.54078565038379e-12
ENSG00000140297.11	3480.53031298836	-3.19857854023975	0.430622150979359	-7.42780772648425	1.10412294554479e-13	2.66074427738111e-12
ENSG00000135835.9	477.297709188992	1.26053455398098	0.169846059165325	7.42162968146347	1.15687901884806e-13	2.78545510419949e-12
ENSG00000157388.12	460.148974889201	-2.6077245601037	0.351396522638114	-7.42103120579048	1.16211929126583e-13	2.7956433957335e-12
ENSG00000242550.4	34.9877159095426	3.44995350998067	0.46493071606517	7.42036047688681	1.16801993966426e-13	2.80740126521384e-12
ENSG00000179178.9	599.311032779593	-2.04182990461634	0.275243911324521	-7.41825639226934	1.18672205269355e-13	2.84988113052828e-12
ENSG00000179163.11	2265.49295742534	-1.13916293219616	0.153592621439429	-7.41678162349357	1.20000560831571e-13	2.87679545183851e-12
ENSG00000143653.9	1809.68955320683	-1.36988568490451	0.184733951823864	-7.41545163398353	1.21211034655085e-13	2.90079568514368e-12
ENSG00000214530.6	7835.12644250283	-1.5626851388149	0.210754832420042	-7.41470608702538	1.21894825357932e-13	2.91464305016771e-12
ENSG00000239605.7	38.608300242075	-2.23977554747739	0.302111125977414	-7.4137473098056	1.22779758242887e-13	2.93327193119408e-12
ENSG00000129437.8	433.588391825276	3.16585944149	0.427034804843053	7.41358644678515	1.22928848925431e-13	2.93430421211927e-12
ENSG00000176532.3	1080.74267082084	-2.5320628263786	0.341556557981567	-7.41330467007239	1.23190433427889e-13	2.93801762615067e-12
ENSG00000242512.7	162.532742102753	3.42436671502558	0.46193579216571	7.41307942164646	1.23399933824254e-13	2.94048354778294e-12
ENSG00000147650.10	2413.95506752245	1.87578136107537	0.253046414958787	7.41279563822656	1.23664375276489e-13	2.94425329212831e-12
ENSG00000240050.4	52.6381261154571	1.90837238997757	0.257464226634848	7.41218465540123	1.24235606666326e-13	2.95531447857844e-12
ENSG00000275410.3	715.872115294104	-4.14261281620907	0.559075677286794	-7.40975324899351	1.26534625640267e-13	3.00742202432995e-12
ENSG00000170293.7	755.228986443673	-1.51146962312139	0.204029630098349	-7.40808882706306	1.28132474695547e-13	3.04278943550787e-12
ENSG00000176194.16	26.8718354806108	3.34288490504428	0.451375966131387	7.40598781475935	1.30177787226311e-13	3.08871319983113e-12
ENSG00000261572.1	81.963523856212	-2.03500038955803	0.274855995711495	-7.4038784720348	1.32263475083177e-13	3.13551555601377e-12
ENSG00000103089.7	1535.93698560566	-2.49201442980021	0.33678933288781	-7.39932707616467	1.3687633641175e-13	3.24209735981097e-12
ENSG00000171428.12	347.715516896283	-1.29753460405965	0.175383202757589	-7.39828320875787	1.37956384873015e-13	3.26488923482995e-12
ENSG00000179902.11	19.7680632477646	-2.27843520632589	0.308062809807465	-7.3960086508004	1.40338867629469e-13	3.31843945274358e-12
ENSG00000166126.9	1288.84109009467	-1.96170058646232	0.265253208220235	-7.39557722835743	1.40795300361526e-13	3.32639399737337e-12
ENSG00000166002.5	700.576982823938	-1.22405335238236	0.165557725998108	-7.39351392393699	1.42998467495543e-13	3.37556774250766e-12
ENSG00000271602.1	15.8314285310485	-1.7350371491538	0.234737870023959	-7.39138149705761	1.45311036576528e-13	3.42723809076197e-12
ENSG00000058085.13	53071.6094242842	2.23510051696807	0.302429742042055	7.39047853520064	1.46301317481829e-13	3.44766021375334e-12
ENSG00000112299.7	1661.76226436958	-3.29949642112372	0.446460683917257	-7.39034038154012	1.46453414770389e-13	3.44831222050279e-12
ENSG00000135842.15	6669.85689209418	1.66735833527101	0.225727990035223	7.3865821204133	1.50651119391647e-13	3.54413792164746e-12
ENSG00000159871.13	1685.47548688668	2.38132158886115	0.322461720538575	7.38481945976061	1.52660392496305e-13	3.58836086280755e-12
ENSG00000243491.1	89.6994926221623	2.49020718194882	0.337271400711088	7.38339265261915	1.54306086790765e-13	3.62396998579022e-12
ENSG00000159788.17	3992.36768866514	1.22950853239486	0.166577380239832	7.38100533592655	1.57098710311703e-13	3.68643231064201e-12
ENSG00000255108.1	13.8810265544997	-1.50921346781612	0.204500973585077	-7.37998182286525	1.5831114472104e-13	3.71174006231319e-12
ENSG00000204381.10	711.47000594392	1.96344998559222	0.266153539639087	7.37713271916175	1.61734765139332e-13	3.7856043465425e-12
ENSG00000109101.6	2127.11198943249	3.05718225431975	0.414972823788317	7.36718666637133	1.74266398885915e-13	4.07204444546826e-12
ENSG00000165807.6	74.9372230360125	-1.89760395386723	0.257606819542298	-7.36627996587512	1.75455156351995e-13	4.09636794269827e-12
ENSG00000050030.12	89.4220661474489	3.22338588947756	0.43764153351513	7.36535644500507	1.76674156360273e-13	4.12135597240089e-12
ENSG00000248568.1	20.8577426238395	-1.57247477654878	0.213506993313337	-7.36498019173106	1.77173173486437e-13	4.12952073745134e-12
ENSG00000080561.12	955.408209656039	1.45927614778656	0.198146635616717	7.36462742980555	1.77642292197261e-13	4.13697549887622e-12
ENSG00000137843.10	149.446545276513	1.50416278786523	0.204271356208834	7.36355216796754	1.79079765967503e-13	4.1599644210037e-12
ENSG00000272734.1	891.137121162887	1.72097546955351	0.233778180273672	7.36157441014749	1.81753652732872e-13	4.21729027349453e-12
ENSG00000182612.9	288.967208811093	1.83638577052736	0.249481890355148	7.3607978836187	1.82814190262119e-13	4.23606158422583e-12
ENSG00000006047.11	569.546229715469	-2.19568755584135	0.298326072496052	-7.36002568421306	1.83874846496072e-13	4.25707904840905e-12
ENSG00000224409.1	18.9371091864635	2.68672143708874	0.365187780613627	7.35709566342616	1.87954657632495e-13	4.3479026936305e-12
ENSG00000235897.1	277.512323509222	2.32150709512375	0.31558587090902	7.35618197493073	1.89244988501212e-13	4.37410038893586e-12
ENSG00000163810.10	49.7359458890739	2.36680452719837	0.321774628412955	7.35547280054936	1.90252495305404e-13	4.39372283533221e-12
ENSG00000224611.1	20.0347607422759	2.4929023940219	0.338924727320863	7.3553275788634	1.90459457321259e-13	4.39484008388346e-12
ENSG00000228350.1	13.64354116837	-1.19675544925639	0.162710065140112	-7.35514086498484	1.90725876784091e-13	4.3973263089164e-12
ENSG00000143320.7	9130.17922789774	2.77922464819697	0.3780531378086	7.35141272548844	1.96122805301579e-13	4.51799775837295e-12
ENSG00000184916.7	6159.31899924265	1.51046705342298	0.205521746381685	7.34942690987946	1.99058465724343e-13	4.58181666164344e-12
ENSG00000074054.16	8252.70451328531	1.03573812013433	0.141032349120443	7.34397552472018	2.07341055567094e-13	4.76454616329261e-12
ENSG00000248554.1	193.801929085961	2.36025957884123	0.321463607481157	7.34222949009734	2.10064797254926e-13	4.82313647582913e-12
ENSG00000277304.1	20.0270472484609	1.56418314891991	0.213183185765845	7.33727260572029	2.17990322248178e-13	5.00096506660907e-12
ENSG00000235740.1	30.2466825736689	-1.88150519843144	0.25664637321613	-7.33111937197324	2.28238248809454e-13	5.23173415157685e-12
ENSG00000112964.12	625.875955607701	2.29408454698387	0.312960411267534	7.33027074476448	2.29688230664822e-13	5.2606197821605e-12
ENSG00000261357.1	16.9368042990749	-1.87611268330701	0.2560464828381	-7.32723473687896	2.34950093397989e-13	5.37669028764532e-12
ENSG00000130427.2	104.13796973983	3.18989955471484	0.435456813461005	7.32540967578749	2.38169998860096e-13	5.44034051447907e-12
ENSG00000130675.13	239.13949867944	-2.57087116287404	0.350955464179705	-7.32534872731785	2.38278273211345e-13	5.44034051447907e-12
ENSG00000114450.8	4037.31828669212	1.51396153996277	0.206822303820721	7.32010770596153	2.47772008299923e-13	5.64679742271034e-12
ENSG00000141485.14	464.258446422984	3.42075480286606	0.467451648932138	7.31787942278211	2.51920059590149e-13	5.73190526389311e-12
ENSG00000196337.9	105.890864994617	1.88037351330643	0.256989895676414	7.31691613149678	2.53734318816131e-13	5.76844887395524e-12
ENSG00000186350.9	10952.260242192	1.15014796122371	0.157225911242163	7.31525708540638	2.56889093092772e-13	5.8353831449836e-12
ENSG00000280730.1	18.6621071805176	-1.76343790739455	0.241103930052949	-7.31401560732452	2.59275009686446e-13	5.88475703803479e-12
ENSG00000132164.8	986.473096025705	3.5104414269095	0.480044847044361	7.31273640061612	2.61756201912239e-13	5.93621082127159e-12
ENSG00000240990.8	140.52765979225	-2.67797354285743	0.366436614118637	-7.30814945798624	2.70846443950471e-13	6.13734055699051e-12
ENSG00000167656.4	29847.7161444245	3.50398122185166	0.47948698927705	7.3077712226036	2.71609708439863e-13	6.14960772058327e-12
ENSG00000205363.5	442.966974059112	2.60360054544867	0.356355979168757	7.30617892681886	2.74846134947635e-13	6.21780484718678e-12
ENSG00000158555.13	1018.05023202899	-1.63102130934816	0.22326706917961	-7.30524799443697	2.76755820194349e-13	6.25590052613866e-12
ENSG00000186832.7	111613.413929242	3.46158317189793	0.473993946292811	7.30301135483179	2.81397424613353e-13	6.3556371868866e-12
ENSG00000134247.9	19623.8730309532	1.3316879625129	0.18236816643259	7.30219527104333	2.83109977879429e-13	6.38910978580831e-12
ENSG00000051128.17	2363.31007125429	1.63444574233888	0.223839872236444	7.30185255204398	2.83832222784071e-13	6.39679917917012e-12
ENSG00000172602.8	380.594793918723	-2.23841297979237	0.306561819539968	-7.30166914833482	2.84219470222312e-13	6.39851679794552e-12
ENSG00000149557.11	1112.12275483971	1.80886658802306	0.24784736933741	7.29830860363314	2.91407654805542e-13	6.5550165078133e-12
ENSG00000196812.4	251.934595160972	-1.44091323613134	0.197447485653449	-7.2977036469351	2.92720485262936e-13	6.57920746803873e-12
ENSG00000122034.11	6216.03676060082	-1.12378977936018	0.154045651610982	-7.29517365539233	2.98274111886825e-13	6.69859843008069e-12
ENSG00000161958.9	177.225375193027	2.237414599538	0.306777890575283	7.29327199995508	3.02516469218829e-13	6.78287937820503e-12
ENSG00000175093.4	90.8030541415504	2.64850948289594	0.363240024086984	7.29134816449003	3.06868599624513e-13	6.87489854599364e-12
ENSG00000102981.8	182.973209599548	-1.59162074155631	0.218295043549162	-7.29114466219141	3.07332546486249e-13	6.87973090530971e-12
ENSG00000274987.1	53.5096406250363	-2.42232864923989	0.332318957779824	-7.28916780861112	3.11875401926439e-13	6.9757893572134e-12
ENSG00000279965.1	21.3074150927293	3.39876520192391	0.466513613769862	7.28545770499329	3.20580038689721e-13	7.16470533242601e-12
ENSG00000130822.14	413.003585457969	2.47710088424423	0.340023389143043	7.28508968305751	3.21456389258201e-13	7.17850194642427e-12
ENSG00000188293.5	1609.73404771516	3.87145657441865	0.531430733642694	7.28496929013069	3.21743584786845e-13	7.17913040676154e-12
ENSG00000259630.2	80.2454882271131	1.93513765445545	0.265690116005249	7.28343862975023	3.2541699499969e-13	7.25525437041545e-12
ENSG00000124466.8	28003.0869087494	2.87667201513466	0.395000935394202	7.28269671630982	3.27212292761431e-13	7.28941661519095e-12
ENSG00000106686.15	163.30530467275	-1.41732637523247	0.194730041297803	-7.27841665203029	3.37760803326759e-13	7.51836557638111e-12
ENSG00000231550.1	30.4719748507378	-2.78262992244934	0.382484412228926	-7.27514594969656	3.46046117840419e-13	7.69661000297875e-12
ENSG00000241735.1	87.2309088277639	2.40935978275264	0.331231770773276	7.27393926351894	3.49153018795426e-13	7.75948485154582e-12
ENSG00000230928.1	19.2525274111744	3.04557228196762	0.418861787608611	7.27106738324249	3.5665796475698e-13	7.91546684421665e-12
ENSG00000156427.7	110.621917913116	-2.20873552803994	0.303771810922495	-7.27103519359629	3.5674297580293e-13	7.91546684421665e-12
ENSG00000176771.14	740.300647265426	1.7741900233346	0.244071580811857	7.26913808413543	3.61788436980149e-13	8.0209943632247e-12
ENSG00000171403.8	84.9995795797122	2.55173465711326	0.351067246489205	7.26850676795257	3.63482944980905e-13	8.05212058693511e-12
ENSG00000134259.3	80.8532381912452	2.54613462552383	0.350531048550843	7.26364935731083	3.76783968430466e-13	8.34010712229513e-12
ENSG00000269741.4	477.86977877387	3.68116845074959	0.506801873477232	7.26352573539759	3.77128644688997e-13	8.34107432583095e-12
ENSG00000225764.1	25.7973274204273	3.05774314026711	0.421086980155014	7.26154757656357	3.82686350452087e-13	8.45724627597982e-12
ENSG00000163141.17	1145.32341336109	2.75695376304394	0.379880480851426	7.25742411630305	3.94531182908663e-13	8.71206587406196e-12
ENSG00000006118.13	8888.04150413425	1.35450145061492	0.186662709196262	7.25641161240599	3.97494264763925e-13	8.77050840716771e-12
ENSG00000148702.13	801.957470260927	-4.16718589910035	0.574521017119995	-7.2533219411014	4.06671895095642e-13	8.95874263019516e-12
ENSG00000237643.1	115.372488613913	-3.4694361585	0.4783804387002	-7.25246242912177	4.09261792624999e-13	9.00863547181621e-12
ENSG00000065357.18	7320.77162926165	1.30835838878813	0.18044674886571	7.25066202085923	4.14739424295788e-13	9.12196322659458e-12
ENSG00000112414.13	5067.37999306497	-2.16689720876214	0.298974668447441	-7.24776189238614	4.23714630147405e-13	9.31197743479384e-12
ENSG00000069188.15	2479.09643938264	2.43469335040239	0.335947944372376	7.24723395748389	4.25368859052078e-13	9.34092487393839e-12
ENSG00000196700.6	3035.91317717813	1.23195218403577	0.170012933488578	7.24622626500673	4.28543981923299e-13	9.40319823518637e-12
ENSG00000156113.19	2233.57495868154	2.58522227099907	0.356841368590571	7.24473813451062	4.33275513700691e-13	9.49949708163548e-12
ENSG00000138449.9	7215.91156809338	-1.86376928231478	0.25726630527815	-7.24451373567838	4.33993429557617e-13	9.50771534650611e-12
ENSG00000225762.1	30.7701211793349	-1.60415352777981	0.221474639582384	-7.243057402891	4.38681125125064e-13	9.6028199214778e-12
ENSG00000225329.2	115.844183496735	-3.29081036023339	0.454543785158263	-7.23980938181257	4.49315795968441e-13	9.82785213391744e-12
ENSG00000068650.17	8889.6299470248	-1.2261870417574	0.16937091918273	-7.23965511714856	4.4982713764869e-13	9.8312771811184e-12
ENSG00000263429.3	182.532694396415	-3.53933074828295	0.48909677427667	-7.23646307730674	4.60536967465554e-13	1.00574160593955e-11
ENSG00000080224.16	53.2429707749728	3.16542301173538	0.437489191951579	7.23543134314899	4.64051853356938e-13	1.01261960725046e-11
ENSG00000085276.16	4060.8223162261	-1.99684536022819	0.275988254576889	-7.23525485999217	4.6465572422122e-13	1.0131395818523e-11
ENSG00000230750.1	40.8441901168686	2.83074657144059	0.391352397560442	7.23324193000094	4.71598175188239e-13	1.02746857146161e-11
ENSG00000257831.1	53.4078818422283	-2.46358424123272	0.340641289091162	-7.23219503955499	4.75248981522651e-13	1.0346091928466e-11
ENSG00000011028.12	9476.09029718061	1.49633183739	0.206954658401904	7.23023994214294	4.82141418715623e-13	1.04879004214019e-11
ENSG00000279010.1	694.652206859835	1.25522344491372	0.173624362352116	7.229535232896	4.84649764744259e-13	1.05341952394962e-11
ENSG00000273225.3	33.4676417557632	3.71948429477693	0.514563500645659	7.22842621000096	4.88623198344031e-13	1.06039269347754e-11
ENSG00000087494.14	9397.74545856657	3.09864110673349	0.42877227512956	7.2267758119323	4.94595568765375e-13	1.07167529297849e-11
ENSG00000246223.7	132.814457799645	2.17302230682952	0.300739059774422	7.22560717074615	4.98867870105621e-13	1.08008791283102e-11
ENSG00000251429.1	30.8555317173703	-1.83224542156655	0.253604587951203	-7.22481180789638	5.01796246614672e-13	1.085579967403e-11
ENSG00000176485.9	2156.08649494156	-2.45886267873441	0.340446827583842	-7.22245731054394	5.10564351820426e-13	1.10368719828389e-11
ENSG00000120075.5	331.709151514337	-2.06419984619389	0.285979823602522	-7.21799118619952	5.27611350457214e-13	1.13964874163841e-11
ENSG00000258942.1	18.3157073755287	2.44895056635806	0.339307578474568	7.21749445552572	5.29541538193635e-13	1.14292715326793e-11
ENSG00000186867.9	354.865653810765	3.7289175909287	0.51680600808913	7.21531393320334	5.38096911816291e-13	1.16048869394279e-11
ENSG00000182195.7	1790.17192502426	2.38595159883564	0.33076019254489	7.21353915196981	5.4516039614279e-13	1.1748079361046e-11
ENSG00000241416.1	19.5995427075701	-1.48781440555975	0.206313039357075	-7.21144145903801	5.53626488498288e-13	1.19212516517118e-11
ENSG00000143147.13	2358.08560543052	1.65036093346214	0.229008399730994	7.20655196665601	5.73864290118921e-13	1.23474387205479e-11
ENSG00000213958.2	9.41651997946648	-1.86806285848958	0.259474903054658	-7.19939707654915	6.04793881305744e-13	1.29927541338187e-11
ENSG00000109072.12	81.0864346676514	-1.91800654796415	0.266449147331989	-7.19839626874227	6.09248683742087e-13	1.30681956443843e-11
ENSG00000104870.11	4530.25623694419	-1.26160194938663	0.175323527906996	-7.19585080478113	6.20724740136742e-13	1.33040562439362e-11
ENSG00000001561.6	1153.20083245556	-1.98468156288281	0.275948107428839	-7.19222748572255	6.37427072759306e-13	1.36514810412509e-11
ENSG00000179869.13	4054.61021236766	2.90332927196459	0.403712440544843	7.19157742091452	6.40469990964762e-13	1.37060578066459e-11
ENSG00000107731.11	6145.32338228833	1.3884208808991	0.193088500869805	7.1905933012307	6.45103755976588e-13	1.37945682016815e-11
ENSG00000179913.9	3361.78048607533	-2.42500879899241	0.337298287004827	-7.18950819622072	6.5025116832392e-13	1.38939172149274e-11
ENSG00000231367.4	24.3477581676028	2.03302567407191	0.282797509239805	7.18898012764304	6.52770731189717e-13	1.39370071444227e-11
ENSG00000102349.13	1409.78015778206	2.12705861703861	0.295900961067288	7.18841401990213	6.55482433961995e-13	1.39841298632708e-11
ENSG00000130558.17	2332.78736917975	2.80013435652313	0.389540119762574	7.18830799310178	6.55991539176118e-13	1.3984225788606e-11
ENSG00000162896.5	31793.7836021835	-4.35841593273257	0.606709539787335	-7.18369441538744	6.78524330768623e-13	1.44423539006074e-11
ENSG00000139508.13	1279.68436975008	-1.60446646115573	0.223368578487966	-7.18304459837966	6.81758484949954e-13	1.44945656055302e-11
ENSG00000137825.9	451.030515083314	-1.77142262218578	0.246613492345638	-7.18299151168528	6.82023366276166e-13	1.44945656055302e-11
ENSG00000112782.14	494.751836373898	-2.41719289633016	0.336604986123832	-7.18109652553068	6.91545040727886e-13	1.46856610832888e-11
ENSG00000228415.2	34.142585360127	-1.4253907701268	0.198656974691098	-7.17513579547468	7.22354498722869e-13	1.5328185469454e-11
ENSG00000176857.5	19.9713680836287	1.75497996135329	0.244600569914936	7.17488091693169	7.23701511381207e-13	1.5345019116226e-11
ENSG00000256660.4	27.1761248479025	2.94293618595547	0.410219258128919	7.17405662371559	7.28074738275924e-13	1.54259443592054e-11
ENSG00000100364.17	10786.0704210866	1.07445943921863	0.14989121438022	7.16826162001139	7.59560481920701e-13	1.6058074919464e-11
ENSG00000247137.7	224.257204574931	-1.45398212775074	0.202836534117665	-7.16824577029741	7.59648403977099e-13	1.6058074919464e-11
ENSG00000238266.1	462.022906936523	3.37917225326587	0.471462580118228	7.16742408786394	7.64220177013783e-13	1.61301094939703e-11
ENSG00000277972.1	1527.75193099679	-1.08366793803894	0.151222133687708	-7.16606697453989	7.71830249992382e-13	1.62783346408211e-11
ENSG00000159640.13	1783.9942961165	-1.50180759375696	0.209592156848391	-7.16538069143157	7.75706881792905e-13	1.63440809935162e-11
ENSG00000159387.7	243.241300560659	3.34282137869462	0.46652873515569	7.16530650052897	7.76127109568337e-13	1.63440809935162e-11
ENSG00000106714.16	535.586694179651	2.14016615436492	0.298878136968416	7.16066479827889	8.02867478867571e-13	1.68522014031517e-11
ENSG00000139547.7	269.314527479146	2.20684421935435	0.308193003566118	7.16059155729961	8.03296577547124e-13	1.68522014031517e-11
ENSG00000234753.4	110.539160173431	-1.99667806103604	0.278855125075354	-7.1602702675681	8.05181586520108e-13	1.68789692187835e-11
ENSG00000137486.15	1288.73859434885	-1.66109273971998	0.232004840868306	-7.15973310515047	8.08342823868013e-13	1.6932429839648e-11
ENSG00000215853.3	487.564930236457	4.69236865867611	0.655404905560925	7.1594957847625	8.09743347484169e-13	1.69489557317438e-11
ENSG00000136305.10	72.9653002857544	1.76241373054447	0.24624136370873	7.15726108725246	8.23048550696426e-13	1.72144486682642e-11
ENSG00000140675.11	33.5395574173037	-1.81602094577884	0.253770286646102	-7.15616067499417	8.29678929046106e-13	1.73400393368437e-11
ENSG00000271765.1	17.3226347330667	-1.64055397171564	0.229338877027618	-7.15340544515739	8.46511002237427e-13	1.76784923926193e-11
ENSG00000228204.2	23.0622174113823	-1.76220585651946	0.246372166051612	-7.15261745984043	8.51386239725454e-13	1.77669178174032e-11
ENSG00000133740.9	734.559034295798	-1.13850993592435	0.159278185818188	-7.14793384967312	8.80937424150845e-13	1.83697658656827e-11
ENSG00000108839.10	1328.04542809032	2.42522861890551	0.339550652895007	7.14246489655676	9.16719328905192e-13	1.91015359112403e-11
ENSG00000234678.1	150.329523151338	-1.39200230593278	0.194934388590164	-7.14087604552612	9.27379533349674e-13	1.93002913300256e-11
ENSG00000120875.7	3175.14559613112	-2.19030001529309	0.306728800941877	-7.14083584119687	9.27650851643418e-13	1.93002913300256e-11
ENSG00000267710.4	222.491922799898	1.8823359829429	0.263709956081811	7.13790260675235	9.47657346014936e-13	1.9673482575972e-11
ENSG00000069849.9	26924.8637784469	1.29281010067627	0.181119266618878	7.13789385751368	9.47717650161389e-13	1.9673482575972e-11
ENSG00000103257.7	51412.6521931134	1.69948303889007	0.23811293160668	7.13729837108265	9.5183090513525e-13	1.97440792470159e-11
ENSG00000128573.21	1219.29358101098	2.16156359056873	0.302868595627537	7.13696838092448	9.54117814143546e-13	1.97767142732686e-11
ENSG00000183723.11	4084.74701749007	-1.15249221690283	0.161511095116646	-7.13568449319523	9.63066873683227e-13	1.99472886923642e-11
ENSG00000187527.9	146.53789603426	3.60530271252318	0.505314984636303	7.13476311239429	9.69539877746335e-13	2.00663619357612e-11
ENSG00000178826.9	237.58385906713	-2.91978521883105	0.409306954349409	-7.13348548761413	9.7858631590406e-13	2.02384795318278e-11
ENSG00000026297.14	2852.81043303196	-1.31241301000704	0.184020243613054	-7.1318947537462	9.8996562033704e-13	2.04585512575693e-11
ENSG00000108759.3	33.7432704633511	3.40093714610069	0.476878273298144	7.13166721263986	9.91603914416526e-13	2.0477138062761e-11
ENSG00000122824.9	54.7169536767595	2.54399291345982	0.357033740319061	7.12535714744045	1.03811150169725e-12	2.14215815685301e-11
ENSG00000197168.10	134.173797039121	-1.34602610518668	0.188991840347407	-7.12213872679581	1.06265015731247e-12	2.19116248583336e-11
ENSG00000229404.4	69.3025583985212	-2.73452345502389	0.384042240720342	-7.12037157656092	1.07636483984092e-12	2.21779173282612e-11
ENSG00000127955.14	3856.53110332969	1.47900234256938	0.207723383520508	7.1200570561829	1.07882394518526e-12	2.22120713171761e-11
ENSG00000101577.8	3872.04025896034	-1.64096346638012	0.230507258405773	-7.11892318588705	1.08773506090244e-12	2.23623158329297e-11
ENSG00000175920.14	201.057655599043	-2.18229619228767	0.306661294538699	-7.11630789784028	1.10856502763548e-12	2.2773656494338e-11
ENSG00000121207.10	865.506948060145	3.48022957357544	0.489297099080586	7.11271246061947	1.13784180281644e-12	2.33577850973719e-11
ENSG00000269155.2	31.0969421047616	-1.68641277683596	0.237106367653472	-7.11247358527558	1.13981356310118e-12	2.33809424679666e-11
ENSG00000138131.3	1525.9214673443	2.80824666508952	0.394848552428726	7.11221213251487	1.14197552862814e-12	2.34079643675087e-11
ENSG00000185650.9	38661.8249317209	1.12910986527238	0.158772958605854	7.1114746187689	1.14809577427893e-12	2.35160223152933e-11
ENSG00000205221.11	240.61961279992	3.53894347806269	0.497901467727527	7.10771850947697	1.17976865748451e-12	2.41469193536694e-11
ENSG00000197576.12	258.520188309789	1.2918570794543	0.181781189261177	7.1066598513568	1.18884948417871e-12	2.43148234354572e-11
ENSG00000244578.1	25.6394004048851	3.32972120657743	0.468619811843005	7.10537865115472	1.19993096860005e-12	2.45233679445524e-11
ENSG00000091128.11	81.3877965819725	2.71588209017604	0.382320445271142	7.10367997256838	1.2147797527527e-12	2.48085418482207e-11
ENSG00000224308.1	112.807090136445	3.51434333247352	0.494884749096887	7.10133690498006	1.2355576339822e-12	2.52142921285336e-11
ENSG00000183742.11	3487.54044907737	-2.03159346140808	0.286140507937978	-7.09998551427901	1.24769966325972e-12	2.54433412567451e-11
ENSG00000186603.5	570.946586914336	-1.77358628423582	0.249873765622805	-7.09792914760457	1.26640074835015e-12	2.58057087786969e-11
ENSG00000236044.1	76.9080324218973	2.33654483188134	0.329256022025103	7.09643765210525	1.28013657551962e-12	2.60664400568518e-11
ENSG00000129194.6	4856.6086155233	2.42220188959091	0.341344373938433	7.09606507247661	1.28359057854113e-12	2.61175812798168e-11
ENSG00000132746.13	8194.07483665888	2.57633368507829	0.363072633807678	7.09591813092418	1.28495531457511e-12	2.61261677423478e-11
ENSG00000151136.13	3533.04203790505	2.23974990059524	0.315655638653766	7.09554852290145	1.28839438802078e-12	2.61768868586655e-11
ENSG00000236423.4	57.1687704668786	-1.70330769943265	0.240178243315237	-7.09184843690041	1.32332399820039e-12	2.68668703019249e-11
ENSG00000005421.7	30.9902767497877	-3.10926807650998	0.438741320919749	-7.08679107313601	1.37257355238926e-12	2.78463622674697e-11
ENSG00000002726.18	2504.9540842496	-3.1587336391682	0.445813622753174	-7.0853232785061	1.38720088761549e-12	2.81019723673158e-11
ENSG00000130270.15	341.476728935034	1.759480770357	0.248348943051757	7.08471213420998	1.39333625767276e-12	2.8185056721814e-11
ENSG00000076554.14	9616.752949442	-1.10580791382495	0.156218275332918	-7.07860787394016	1.45609756742892e-12	2.94116850482198e-11
ENSG00000164485.13	64.5503897918437	2.53734721947188	0.358520079269952	7.07728064949287	1.47010622814344e-12	2.96514220527941e-11
ENSG00000229009.6	25.2600148832745	3.11214587076402	0.439938697495682	7.074044380455	1.50482124294821e-12	3.0307493536209e-11
ENSG00000176834.12	1742.25235152268	-1.23221747311616	0.174240758555817	-7.07192440694883	1.5279965745261e-12	3.07519020115046e-11
ENSG00000143217.8	5643.91189482762	1.829128026076	0.258821484154606	7.06714140076322	1.58157775887657e-12	3.18071585136041e-11
ENSG00000259354.4	96.4702492745432	-2.00455831716329	0.283822931987889	-7.06270738281582	1.6328935056648e-12	3.28153573041978e-11
ENSG00000183578.5	400.146283983847	1.67185240725752	0.236735105219995	7.06212289767455	1.63977855799512e-12	3.2929842882405e-11
ENSG00000171056.7	2112.10542464372	1.57349497077059	0.222871946728158	7.06008537130886	1.66400340693675e-12	3.33921262972037e-11
ENSG00000230650.1	63.8645256416248	-1.97242510205546	0.279426048898556	-7.05884476350856	1.67892502140403e-12	3.36671846007018e-11
ENSG00000232320.6	64.8086103827588	1.54140777953355	0.218368877485106	7.05873381447719	1.68026585608346e-12	3.36697090886775e-11
ENSG00000104140.6	4445.79737844064	2.05730029729565	0.291472445890921	7.05830114063532	1.6855048242638e-12	3.37502855453921e-11
ENSG00000169903.6	906.799632512378	-4.97979394306564	0.705568075426103	-7.05785042790984	1.69097925433363e-12	3.3835457094114e-11
ENSG00000237523.1	302.819206477892	-2.21808983839535	0.314297985236749	-7.05728303261172	1.69789573660868e-12	3.39493395011807e-11
ENSG00000238018.2	119.184310830081	-1.40545182965284	0.199161871645465	-7.05683180239807	1.70341598502451e-12	3.40162631805767e-11
ENSG00000171621.12	5513.09579309341	1.13831385944291	0.161307170005847	7.05680881638213	1.7036976615538e-12	3.40162631805767e-11
ENSG00000227070.1	12.1812984132032	-1.89431634305159	0.268461385794066	-7.05619669453952	1.71121559301972e-12	3.41417694235822e-11
ENSG00000178538.8	679.578789708255	-3.16017072541876	0.447903066936698	-7.05547909513507	1.72007042071653e-12	3.4293749330444e-11
ENSG00000243244.4	1284.26770062422	1.60459665423601	0.227441266417891	7.05499349132091	1.72608802055063e-12	3.43889844094318e-11
ENSG00000181409.10	671.554453376458	-1.82937078831065	0.259313091593087	-7.05467964255846	1.72998821500893e-12	3.44419277317116e-11
ENSG00000172031.6	139.036048556447	-2.16138626106956	0.306382244133836	-7.05454151620289	1.73170744789689e-12	3.44514059609235e-11
ENSG00000206072.11	339.362421041567	4.02475581547068	0.570574567972258	7.05386472056421	1.7401556526326e-12	3.45946439034484e-11
ENSG00000174705.10	7847.08041734597	1.09742973309383	0.155626839559537	7.0516739670344	1.76778027152869e-12	3.50934775536351e-11
ENSG00000057593.12	29.5685771635479	-2.38148715420162	0.337729152416858	-7.05147049687365	1.77036768433767e-12	3.51196847788473e-11
ENSG00000239263.1	13.3232974717858	2.18791158492881	0.310315832467992	7.05059605733938	1.78152978362972e-12	3.53158332573178e-11
ENSG00000184454.6	167.449859206892	-2.79297256997477	0.396203437784935	-7.04933956552603	1.7976896932203e-12	3.56107036942202e-11
ENSG00000064205.9	304.313143118738	3.05246650849413	0.433261628180724	7.04531929428301	1.85036705854921e-12	3.66280159239816e-11
ENSG00000106366.8	23647.0145197408	2.32505329360592	0.330123615838848	7.0429777878748	1.88174236052859e-12	3.72225025248599e-11
ENSG00000166407.12	77.352591930445	3.12729954530659	0.444052416862732	7.04263601896646	1.88636536579158e-12	3.7287334794709e-11
ENSG00000239345.2	12.3417334801026	-1.75480717432481	0.249181536531079	-7.04228410641469	1.8911372229955e-12	3.73550148687629e-11
ENSG00000171587.13	60.7099825384887	3.36970056365651	0.478587758796104	7.04092510041011	1.90967645916389e-12	3.76943473737956e-11
ENSG00000233901.4	661.868069046943	1.68440996540624	0.239307369837188	7.03868822156302	1.94058036249692e-12	3.82770844027595e-11
ENSG00000279739.1	27.0219127387075	2.85226884319748	0.40527596305716	7.03784360089276	1.95237647495031e-12	3.84823678878364e-11
ENSG00000186847.5	264577.933322055	3.59109243734774	0.510355020340736	7.03645951194948	1.9718591330721e-12	3.88387577504102e-11
ENSG00000100739.9	375.781058982804	1.7848073608609	0.253678894466843	7.03569512399534	1.98270039178426e-12	3.90245567880093e-11
ENSG00000279713.1	69.5590159175881	1.55493383301068	0.221069085444562	7.03370093508895	2.01125981719447e-12	3.95585829055433e-11
ENSG00000164930.10	11239.6432497337	1.33552063654562	0.189888674802073	7.0331768755439	2.01883175435963e-12	3.96793506443748e-11
ENSG00000018625.13	321.242999592369	3.17759816678862	0.451855433905498	7.03233363672062	2.0310741244504e-12	3.98916776831282e-11
ENSG00000250167.1	25.8410909051338	2.68112109252128	0.381544352619471	7.0270233961378	2.1098600025321e-12	4.14097381375157e-11
ENSG00000197953.5	107.213734861843	3.6375889167906	0.517951562735061	7.02302913728493	2.17108912440392e-12	4.25813113266849e-11
ENSG00000168702.15	137.016006282965	3.29094698861228	0.468655693443893	7.02209966645007	2.1855853203111e-12	4.28353083322358e-11
ENSG00000121742.14	13605.5216355937	3.20232722520774	0.456153615261818	7.02028246201602	2.21420154126675e-12	4.33654892672264e-11
ENSG00000265579.1	30.8072916592374	3.5059532493383	0.499528820393941	7.01852046609325	2.24229915815419e-12	4.38847715889315e-11
ENSG00000128594.6	1899.11833758924	2.84499199344586	0.405606212202903	7.01417263309237	2.31313646954977e-12	4.52072997042543e-11
ENSG00000116032.5	237.882423479032	2.59712440673803	0.370315598415808	7.01327305100947	2.32806467430016e-12	4.54669882444541e-11
ENSG00000100985.7	4045.39159607078	2.35568787803741	0.335912463076799	7.01280284887445	2.33590505162401e-12	4.55879835884902e-11
ENSG00000157315.4	50.8705352061062	-1.03332919972698	0.147445758951959	-7.00819885951184	2.41405538739245e-12	4.70800260033829e-11
ENSG00000139737.20	327.932304839258	-2.28734044306328	0.326443356029053	-7.00685249314649	2.43738992880471e-12	4.75016786898488e-11
ENSG00000259075.5	24.1737874425006	-1.1728579502316	0.167432849107467	-7.00494530484158	2.47082339649234e-12	4.80856241481687e-11
ENSG00000236393.1	11.4789358116031	-2.13500328026699	0.304844955575512	-7.00357096687513	2.49519429325896e-12	4.85258382098847e-11
ENSG00000185909.13	950.510147086552	1.26439792064569	0.180544560824925	7.00324570769978	2.50099646829731e-12	4.8604568812008e-11
ENSG00000196581.9	415.308473714572	2.87696575862776	0.410947319615759	7.00081402481893	2.54479560177782e-12	4.94211075767825e-11
ENSG00000173546.7	10432.6145669825	2.28518479900835	0.326520007787322	6.99860573474196	2.58522223517242e-12	5.01008837785547e-11
ENSG00000163515.6	36.7604096152898	-2.94933354530627	0.421558826668131	-6.99625617761792	2.62892658585553e-12	5.09122588915543e-11
ENSG00000233101.9	102.819123299889	-2.33701387601279	0.334237972022063	-6.99206574846776	2.70867877451551e-12	5.24201221216119e-11
ENSG00000171462.13	672.376814676701	1.56485053247508	0.223876163859425	6.98980411982435	2.75270297667832e-12	5.31978086420407e-11
ENSG00000164107.8	166.247063860901	3.27387236715745	0.468439625369424	6.98888862054654	2.77072265479437e-12	5.34714741868498e-11
ENSG00000279174.1	10.4225437531459	2.13470151106656	0.305480634928184	6.98800927780059	2.78813956206746e-12	5.37701542683198e-11
ENSG00000102053.12	204.764370509266	-1.68194726557801	0.240717466839332	-6.9872256785613	2.80375054050139e-12	5.40336152495933e-11
ENSG00000206075.12	28191.458054479	1.95081736927028	0.279210882391537	6.98689589947519	2.81034604618826e-12	5.41230854607472e-11
ENSG00000276644.3	509.423251952489	-2.5389607744779	0.363395531715659	-6.986769381811	2.8128804065395e-12	5.41342741016868e-11
ENSG00000272129.1	80.4897395254072	-1.13114445756807	0.161903276874423	-6.98654455552139	2.81738958439824e-12	5.41834264763556e-11
ENSG00000161798.6	961.900715333398	-3.72400674389292	0.53323211774385	-6.98383803220538	2.87223181599143e-12	5.51998337840295e-11
ENSG00000141579.6	7452.0828862293	2.743454472969	0.393108797095056	6.97886817400734	2.97567521839016e-12	5.71482240660059e-11
ENSG00000156299.11	3318.55916774144	1.94332073930833	0.278465524986785	6.97867622715793	2.97974285583852e-12	5.71813937833462e-11
ENSG00000231290.4	117.393429227654	2.87702373885711	0.412264211781543	6.97859202093834	2.98152903030835e-12	5.71813937833462e-11
ENSG00000070731.8	3734.33167955999	1.7884418840056	0.256294190306684	6.97808203090959	2.99236934852714e-12	5.73483892714123e-11
ENSG00000232383.1	143.067009489094	2.3467112087599	0.336301990557292	6.97798786403588	2.9943751768388e-12	5.73483892714123e-11
ENSG00000188130.12	1003.88426702808	1.56924574624171	0.224930517230753	6.97657999261987	3.02452162536442e-12	5.78857512456659e-11
ENSG00000173253.13	368.826531242731	3.62393958993534	0.519585614764641	6.97467267560303	3.06583776286219e-12	5.86359985660454e-11
ENSG00000181378.12	43.4434411327324	-2.95649954409189	0.423992999585405	-6.97299141019513	3.10271577222287e-12	5.93003877211121e-11
ENSG00000134765.8	392.017432355517	3.16157725389918	0.453806279044063	6.9667992707351	3.24232759894848e-12	6.18833503785532e-11
ENSG00000164142.14	1642.69059202866	1.49114328745724	0.214085107154037	6.96518925244223	3.27962569984383e-12	6.25521452304006e-11
ENSG00000155254.11	6223.07542088958	1.22012968436749	0.175180269794808	6.96499489238514	3.28415665683608e-12	6.25954837901638e-11
ENSG00000080031.8	1597.06307482832	-2.55142358303207	0.366390911027273	-6.9636650534766	3.3153231970741e-12	6.31027141212325e-11
ENSG00000196188.9	8968.91866116525	-4.91617208264402	0.706162869072508	-6.9618105085319	3.35927164095879e-12	6.38953294343795e-11
ENSG00000137960.5	660.715629160039	-2.38053270463765	0.341969184968773	-6.96124916885431	3.37268635903556e-12	6.41064863291855e-11
ENSG00000123146.18	4445.28030793838	-1.45636267764966	0.209293134613995	-6.9584828013383	3.43956721173967e-12	6.53329171617145e-11
ENSG00000115648.12	2324.48754521791	-2.58159675592814	0.371083243986261	-6.95692084664357	3.47790228749801e-12	6.6015826091392e-11
ENSG00000250026.4	495.357903337306	4.29855176734036	0.617936889699565	6.95629576254991	3.49336083203041e-12	6.62638663504851e-11
ENSG00000233087.6	21.9895902506539	-1.5783366079768	0.226915964830604	-6.95559966067195	3.51065496282792e-12	6.65008755877307e-11
ENSG00000224110.3	23.4448123152339	3.12282471526344	0.449182994504205	6.95223272802283	3.59549597412239e-12	6.8061461701403e-11
ENSG00000137975.7	32762.9638876833	3.14462536259221	0.452752762334512	6.94556858444705	3.76939043155819e-12	7.12558779193534e-11
ENSG00000077044.8	2758.61421479869	-1.10088519492126	0.158509694460627	-6.94522312131967	3.77862633888573e-12	7.13817803200684e-11
ENSG00000267078.1	57.4993638128533	2.04283145278223	0.294191306445531	6.943887898878	3.81453237994637e-12	7.20109917203364e-11
ENSG00000229604.2	109.624746306472	-1.39059285917098	0.200340269971623	-6.94115496284371	3.88907112398865e-12	7.33681606937356e-11
ENSG00000165914.13	1792.88767948775	1.23734085139842	0.178335218407452	6.93828657316244	3.96884009123483e-12	7.48220853390413e-11
ENSG00000138315.11	36.8461370789179	-1.90829205053095	0.275205527560767	-6.93406149013335	4.08926767622766e-12	7.69876868962617e-11
ENSG00000105880.4	925.143570279334	2.44598458624206	0.352758403861027	6.93388041070082	4.09450826454738e-12	7.70340173356427e-11
ENSG00000230216.1	217.16862876623	1.54467710079864	0.222789865762577	6.93333646712986	4.11029006781131e-12	7.72784726250032e-11
ENSG00000165072.9	583.143727158401	2.63329856244262	0.379814386905434	6.9331195795336	4.11659939089812e-12	7.73446229965828e-11
ENSG00000267414.1	68.069452636698	1.54495166014659	0.222927734400775	6.93028018384247	4.20007923274819e-12	7.8859617735197e-11
ENSG00000242841.1	20.7855267192615	-1.55206359156487	0.223980625299452	-6.92945467711695	4.22465944963995e-12	7.92674254081733e-11
ENSG00000178372.7	4397.20686383347	4.05282165717211	0.585157488870715	6.92603569851524	4.32797292435723e-12	8.11509564632693e-11
ENSG00000225026.1	9.13293874204368	-1.71301350071065	0.247341200957946	-6.9257102903851	4.3379341139694e-12	8.12827370523557e-11
ENSG00000235275.3	16.8877630200397	-1.6678825352407	0.240876355206815	-6.92422688731181	4.38362861267811e-12	8.20834457723976e-11
ENSG00000067840.11	258.829976928434	2.12646912536901	0.307114259531472	6.92403253633716	4.38965021925733e-12	8.21406998826998e-11
ENSG00000177640.14	174.026079287556	-1.0177791230464	0.147037407114797	-6.92190608510793	4.45606642352398e-12	8.32710511093191e-11
ENSG00000253125.1	26.3121840075467	3.06385316635959	0.442681661092856	6.92112060570977	4.48084789917493e-12	8.36777209095921e-11
ENSG00000126467.9	74.228057495736	3.15184295233859	0.455528279371519	6.9190939291126	4.54541421182413e-12	8.48263057591125e-11
ENSG00000168970.19	747.25197749344	1.20593542938896	0.174317137593186	6.91805433498639	4.57888684675066e-12	8.53360398009422e-11
ENSG00000227300.11	241.281437947721	2.60649718500105	0.376855238930383	6.91644142296918	4.63129787245514e-12	8.62548104431112e-11
ENSG00000138152.8	70.8150538227922	-1.93945146677565	0.280458389225337	-6.91529132764638	4.66902854322463e-12	8.68991188840726e-11
ENSG00000163521.14	432.438683775026	-1.11867565465116	0.161778319047593	-6.91486758693578	4.68300584372378e-12	8.71007657363202e-11
ENSG00000180155.17	6331.60888201299	2.85004771197847	0.412251142646332	6.913377349747	4.73248861901496e-12	8.79620771956818e-11
ENSG00000235513.1	113.09497327579	1.3261852183402	0.191884666484949	6.91136630473923	4.80007794011908e-12	8.91585522483379e-11
ENSG00000197415.10	177.840615867877	-2.260209893728	0.32713208177382	-6.90916611257563	4.87510841476133e-12	9.0491546884314e-11
ENSG00000154153.12	1014.33656549166	-1.76844830157814	0.256065856568916	-6.90622453642972	4.97721985822164e-12	9.22633404220042e-11
ENSG00000174233.10	2216.82715223311	-1.31355298555396	0.190261491262888	-6.9039350886775	5.05814195967867e-12	9.37007273586731e-11
ENSG00000171766.14	3178.92501059715	-1.98171450271523	0.287046034637529	-6.90382121187517	5.06220050630309e-12	9.37132682906997e-11
ENSG00000278909.1	25.941629539395	-2.39126146236022	0.346385865532422	-6.90346142930708	5.07504407076421e-12	9.38883153091379e-11
ENSG00000148798.8	345.896865626643	3.35238006805836	0.485658713157828	6.90274873534269	5.10058028698862e-12	9.42977861863347e-11
ENSG00000231187.2	18.2324395576312	1.8380497765278	0.266325170720493	6.90152482228884	5.14472793993231e-12	9.50505635995627e-11
ENSG00000134508.11	1606.37051484503	-1.75165369519608	0.25384931714398	-6.90036796200073	5.18680116258682e-12	9.5748788778327e-11
ENSG00000009709.10	222.561840126773	4.89036050190986	0.708956219151511	6.89797249788247	5.27499551878075e-12	9.72627749913313e-11
ENSG00000236740.5	384.7067983928	2.38431639498554	0.345662345327685	6.89781929450611	5.28068578439827e-12	9.72702861014169e-11
ENSG00000180089.5	172.605095386863	-1.34244730020868	0.194620406531875	-6.89777256214301	5.28242271073621e-12	9.72702861014169e-11
ENSG00000174130.11	548.594345083497	1.65976543763132	0.240635048119851	6.89743846791867	5.29485648924616e-12	9.74345005886314e-11
ENSG00000172345.12	607.01966565908	1.29362175929218	0.187553811177732	6.89733656260549	5.29865474259718e-12	9.74396940156574e-11
ENSG00000152785.6	137.379292664487	3.33627124179844	0.483773279362215	6.89635286636093	5.33545703029028e-12	9.80514062867603e-11
ENSG00000119699.6	1209.03417112728	1.51111811156236	0.219129140438259	6.8960162420211	5.34810835071811e-12	9.81691323360885e-11
ENSG00000186314.10	391.344343923006	-1.1712962289311	0.169851690720823	-6.89599393423938	5.34894778001276e-12	9.81691323360885e-11
ENSG00000114770.15	16476.2718677536	1.98086835946835	0.287318000518401	6.89434130786905	5.41149567359975e-12	9.91857007952844e-11
ENSG00000186297.10	74.1365431563846	4.1568144874652	0.602957705125643	6.89403991710997	5.42297962103992e-12	9.9330491895492e-11
ENSG00000122863.5	4819.94761393023	1.54365572624484	0.223917128641611	6.89387067264303	5.42943884354664e-12	9.9341179013672e-11
ENSG00000095383.18	5379.09304801241	1.46619728878112	0.212682332147111	6.89383680336439	5.43073237129553e-12	9.9341179013672e-11
ENSG00000151917.16	296.15569979458	1.7866625282662	0.259207547434165	6.89278744369891	5.47095927495759e-12	9.99450852912985e-11
ENSG00000196220.14	1067.56313914543	1.49253525500163	0.216640257144319	6.88946401133259	5.60029898516958e-12	1.02240504463771e-10
ENSG00000159708.16	34.7825533385339	-2.03146581943347	0.294876819020539	-6.88920148481382	5.61064264610124e-12	1.02361908921266e-10
ENSG00000232803.1	156.258642261602	-2.48412627223628	0.361078285005267	-6.87974429755599	5.99600889186556e-12	1.09248780026476e-10
ENSG00000244509.3	4554.48412058342	1.14405689446491	0.166296447287469	6.8796231857391	6.00110850430947e-12	1.09269855440163e-10
ENSG00000131069.18	4499.27487756688	-1.0037598650097	0.145909971356759	-6.87930958848209	6.01433279483852e-12	1.09438742444754e-10
ENSG00000187867.7	198.963846040641	-2.69180436966663	0.391398792488323	-6.877395692903	6.0956623954864e-12	1.10845860870154e-10
ENSG00000137166.13	11760.1089238285	-1.0343621838945	0.150480567401519	-6.87372596844728	6.2546305568106e-12	1.13562194736998e-10
ENSG00000248240.1	62.3446939797256	2.23152070669738	0.324647900282807	6.87366437532311	6.25733306980101e-12	1.13562194736998e-10
ENSG00000132613.13	3047.69772903852	1.06911629269882	0.155561329658496	6.87263534610978	6.3026532832505e-12	1.14309836674556e-10
ENSG00000168065.14	35.1821743376645	-2.84268931804342	0.413989353436265	-6.86657590212899	6.57611940834716e-12	1.19113723636291e-10
ENSG00000223940.1	21.2438199096801	-1.59918923533896	0.232922718109383	-6.86575035839985	6.61426537252262e-12	1.19726411671273e-10
ENSG00000253746.1	109.740598296085	2.61704151616773	0.381192226761376	6.86541154944898	6.62998342937234e-12	1.19932591891773e-10
ENSG00000281376.1	69.4145667888619	-1.22974078181253	0.179139561656793	-6.86470799883134	6.66273963436464e-12	1.20446512385615e-10
ENSG00000185442.11	808.723314487609	-1.41161168299957	0.205670992966858	-6.86344565481357	6.72191041248402e-12	1.21436964316277e-10
ENSG00000118257.15	5792.07486258136	1.52692918723583	0.222553527857273	6.8609525175223	6.84028989579922e-12	1.234950839624e-10
ENSG00000137757.9	53.1343381472983	-2.21173108782783	0.322390414755959	-6.8604120550608	6.86622038619085e-12	1.2388252966309e-10
ENSG00000138829.9	2838.66882010506	2.82052426278715	0.411227385648183	6.8587948206353	6.94438934835646e-12	1.25211361100197e-10
ENSG00000007171.15	704.482056118876	-2.81061696113036	0.409975856943504	-6.85556701334653	7.10302145492586e-12	1.27988318322731e-10
ENSG00000273237.1	59.0258999983605	-1.61390626236532	0.235419058567231	-6.85546137253123	7.10827278759466e-12	1.27999716544906e-10
ENSG00000013588.5	21910.8531812542	-2.2474193063865	0.327920250075006	-6.85355450257325	7.20371875772232e-12	1.2963419346283e-10
ENSG00000248254.1	17.2543613099891	1.60105408319294	0.233666585736613	6.85187434115049	7.28885710676775e-12	1.31081179104383e-10
ENSG00000183671.11	232.570224520543	2.37941037308858	0.34732283388214	6.85071679996715	7.34808572945691e-12	1.31975048490239e-10
ENSG00000054983.15	2681.34225350104	-1.37120897315109	0.200207746686493	-6.84893065251006	7.44040513549144e-12	1.33546598134634e-10
ENSG00000100906.9	13344.9818737296	1.23616943206708	0.18052150177584	6.84776838164172	7.50108807094969e-12	1.34548643178142e-10
ENSG00000168589.13	14.5124231838392	2.32517838971051	0.339611755265683	6.84657805172702	7.56373862033488e-12	1.35584662603713e-10
ENSG00000196391.9	384.036174956725	-1.12168992731001	0.163851304597288	-6.84577965410091	7.60604762802971e-12	1.36254943707555e-10
ENSG00000260377.1	24.8712825686821	2.42854385810177	0.354835681572747	6.84413655170662	7.69385060135177e-12	1.37738812477559e-10
ENSG00000172164.12	1630.71536659805	-1.73649252051433	0.253864237562097	-6.84024082001535	7.90601623159716e-12	1.4126333193182e-10
ENSG00000259417.2	44.9978910662687	-2.6532694529795	0.38818906626204	-6.83499274858107	8.20091769769977e-12	1.46343871317678e-10
ENSG00000133026.11	8080.28531128903	1.49812552409355	0.219197219007578	6.83460096289706	8.22336040485021e-12	1.46567960376945e-10
ENSG00000149177.11	2262.07661985465	-1.25005207445262	0.182910521486091	-6.8342272729657	8.24482259899791e-12	1.46843681674826e-10
ENSG00000197093.9	957.834292718579	1.33017435474333	0.194678539116401	6.83267072364868	8.33481211413849e-12	1.48255871706752e-10
ENSG00000091490.9	7315.94187790631	-1.45126475043608	0.212430792272891	-6.83170615195826	8.39105958001434e-12	1.491606376786e-10
ENSG00000178919.8	7069.79792920477	3.43069618388566	0.502367303488711	6.82905945522538	8.5473148183346e-12	1.5184085612853e-10
ENSG00000229155.1	42.8957224824971	-3.37071473605628	0.493650886012257	-6.82813468296415	8.60258063905828e-12	1.52626963668516e-10
ENSG00000188306.6	39.1113862857278	-2.70756043128206	0.396562575419076	-6.82757425715421	8.63624277418223e-12	1.53126165067762e-10
ENSG00000262681.2	91.7491422946006	2.68007859119399	0.392558103207856	6.8272150524808	8.657886339367e-12	1.53411767341993e-10
ENSG00000228666.1	10.2036207833976	-1.78067485750749	0.261035930209194	-6.82156995046799	9.00509017673739e-12	1.59462021768641e-10
ENSG00000140519.11	54580.531300531	3.68128986048161	0.539666544468403	6.82141573943194	9.01476390941384e-12	1.59531387114678e-10
ENSG00000170915.8	2311.76046705478	-2.07926469878664	0.304878740349395	-6.81997274196216	9.10577863167919e-12	1.61039210733711e-10
ENSG00000002933.6	3149.69906730367	-1.7832192932025	0.261474689347178	-6.81985433333776	9.11328690664714e-12	1.61069209211679e-10
ENSG00000139219.16	166.26161771505	3.07447248042721	0.450823184716819	6.8196858206359	9.12398273418433e-12	1.61155470689898e-10
ENSG00000188042.7	5751.35598893252	1.38665116978895	0.203414604630171	6.81687124830603	9.30445805033795e-12	1.64096784157278e-10
ENSG00000185499.15	13033.5851116984	-2.12801214889026	0.312171149934771	-6.81681234583951	9.30827209956486e-12	1.64096784157278e-10
ENSG00000251442.4	169.118336197456	1.32275983427952	0.194100960171045	6.81480314736145	9.43929284399437e-12	1.66300777231797e-10
ENSG00000238164.5	293.558778702109	-2.16008587870213	0.317057865232989	-6.8129074076582	9.56457066029634e-12	1.68400855596437e-10
ENSG00000248751.5	8.77839503355937	1.65394763423776	0.242868724453537	6.81004784769712	9.75662901321732e-12	1.71673307837011e-10
ENSG00000139433.8	13717.9698688485	1.85703363684393	0.272757484162888	6.80836913620646	9.87113206501817e-12	1.73577844491021e-10
ENSG00000179546.4	212.048197437592	-2.60297750673169	0.382394218107588	-6.80705246960438	9.96186070668508e-12	1.74951233057265e-10
ENSG00000168703.5	191.011386949087	3.6608385817786	0.538196103166933	6.80205330405954	1.03138419714837e-11	1.80903482630207e-10
ENSG00000120149.8	635.650051111499	-1.68504278948594	0.247748575680717	-6.8014227119413	1.03590970328696e-11	1.81582325156176e-10
ENSG00000150873.10	19.3722440320462	-1.90803911711653	0.280540691043024	-6.80129185546173	1.03685124193728e-11	1.81632480833172e-10
ENSG00000248206.1	19.1154646535135	1.8669174223337	0.274515950399321	6.80076119299448	1.04067806585519e-11	1.82187689444377e-10
ENSG00000269821.1	3139.53379252523	-1.69115728435131	0.248759820160733	-6.79835386300966	1.05821277940852e-11	1.85140471942856e-10
ENSG00000104332.10	3077.9852962011	3.33977465361753	0.491358030054415	6.79702874347586	1.06798796527739e-11	1.86732810610299e-10
ENSG00000115423.17	117.589561340249	-2.14598087746067	0.315747867803689	-6.79650156432695	1.07190142596079e-11	1.87298891662366e-10
ENSG00000229867.1	70.1618448673135	1.9025410373637	0.279986744812811	6.79511109940461	1.08229091502051e-11	1.88995136282062e-10
ENSG00000182257.6	41.1755782825093	1.06606321353657	0.156930911718008	6.79320091794407	1.09672470297922e-11	1.91284980367759e-10
ENSG00000138207.11	776.159470056984	-3.50233622678428	0.515565535190813	-6.7931930816284	1.0967843026896e-11	1.91284980367759e-10
ENSG00000251637.5	44.8022321763053	-2.31466828695912	0.340756441585522	-6.7927352339668	1.10027201238571e-11	1.91772567793995e-10
ENSG00000177614.8	1307.8652996856	2.42759154362747	0.357436198488919	6.79167793830129	1.10836765531789e-11	1.92915148568888e-10
ENSG00000157259.6	4182.12258180097	-1.38826079662705	0.204408304706742	-6.79160662585965	1.10891578562494e-11	1.92915148568888e-10
ENSG00000137462.6	1795.78425904242	1.43375507578869	0.211149665369519	6.79023134268089	1.11953874416025e-11	1.94641011398451e-10
ENSG00000159231.5	840.878257860453	1.87923028625848	0.276824445428932	6.7885272319309	1.13283999386823e-11	1.96830061128967e-10
ENSG00000228549.3	30.416321307352	-2.40118067037835	0.353739055208506	-6.78799989716432	1.13698732231978e-11	1.97426877590527e-10
ENSG00000253313.4	648.327893031848	-1.51283209250088	0.222933604710274	-6.78602086243104	1.15268489813683e-11	2.00027279787514e-10
ENSG00000162878.11	1898.77587787274	-2.48170678629783	0.365795091704223	-6.78441795032205	1.16555452899289e-11	2.02133996633166e-10
ENSG00000151882.10	1201.71465134773	-1.98440808557671	0.292536809802533	-6.783447481075	1.17341462897603e-11	2.0324274758008e-10
ENSG00000173599.12	5053.74889198775	1.59996442881439	0.235916016244212	6.78192372983342	1.18586079007096e-11	2.05270206591109e-10
ENSG00000128298.15	2135.95301738583	-1.97196993706511	0.290919298146555	-6.77840882206344	1.2150661934995e-11	2.10194315982844e-10
ENSG00000198535.5	783.525909559531	-2.63440288619154	0.388805259928411	-6.77563592292091	1.23860231532781e-11	2.14132164470864e-10
ENSG00000164093.14	907.158436012496	2.15097442752862	0.317486410849066	6.77501258014851	1.24395435280647e-11	2.14923360220235e-10
ENSG00000236548.1	106.557020996682	2.23743507120878	0.330366837138906	6.77257769147099	1.26507828288605e-11	2.18436850178324e-10
ENSG00000179593.14	1364.48023795956	3.00881326620046	0.44434550111152	6.77133730098309	1.27597399818785e-11	2.2018099260137e-10
ENSG00000177098.7	437.698090969051	1.97802837083386	0.292279999817318	6.76758030679546	1.30953967441287e-11	2.25832439309295e-10
ENSG00000069667.14	2389.84656121692	1.49536021272838	0.221006022021816	6.76615143356035	1.32253120711078e-11	2.27931015812568e-10
ENSG00000198556.12	1048.02015891504	-1.13265222542815	0.16741684511017	-6.76546153215823	1.32884900232922e-11	2.28877516479489e-10
ENSG00000274976.1	27.6480954197847	-1.82289892336049	0.269460135844086	-6.76500409847356	1.33305425416643e-11	2.29459208358475e-10
ENSG00000207296.1	48.1777594073293	2.58431025022861	0.3820480100791	6.76435992872611	1.3389983062338e-11	2.30339292741511e-10
ENSG00000243989.6	340.48687848029	-1.1902638596663	0.175984809470641	-6.76344659091083	1.34747061548678e-11	2.31652935279065e-10
ENSG00000239556.2	196.742037221644	1.92554381326405	0.284720139912786	6.76293504861959	1.35223870216921e-11	2.32328525438409e-10
ENSG00000115306.14	37856.342116117	-1.05239976332456	0.155676718362587	-6.76016153470946	1.37837974048785e-11	2.36526549524085e-10
ENSG00000023171.13	1154.42291484989	-2.54216135934718	0.376089764671806	-6.75945372128271	1.38512993470908e-11	2.37537783914559e-10
ENSG00000278991.1	40.5486978231062	-1.61895442883281	0.239709247481706	-6.75382550252411	1.4399692401884e-11	2.46789533415839e-10
ENSG00000136274.8	357.635087740936	1.70050739711676	0.251792812795588	6.75359784195775	1.44223165917155e-11	2.47024511561318e-10
ENSG00000072195.13	2054.29806301478	1.86349699118279	0.275935930307748	6.75336839644061	1.44451533870306e-11	2.47262838674971e-10
ENSG00000131737.5	41.7488891066181	2.66953531093967	0.395332989306867	6.75262470663058	1.45194167939189e-11	2.48380615808565e-10
ENSG00000269646.1	19.2385842253211	-1.90527524690355	0.282180981644172	-6.75196193521674	1.45859148629301e-11	2.49210517013798e-10
ENSG00000232739.1	10.2027215817271	-2.1399627567655	0.317078262603031	-6.7490049276719	1.48862534657635e-11	2.54185300244426e-10
ENSG00000275197.1	20.1439694689101	-2.5646086813286	0.380454820091675	-6.74090206219658	1.57406286470328e-11	2.68443102581675e-10
ENSG00000143473.10	101.862681838399	2.7876206142021	0.414061976305909	6.73237528128543	1.66915447327688e-11	2.83961190410818e-10
ENSG00000240184.5	2963.11042827805	1.67783671566545	0.249248430589102	6.73158387276448	1.67826044408383e-11	2.85335163723284e-10
ENSG00000181788.3	6525.85498570407	1.13791894882815	0.169066778888977	6.73058868398624	1.68978018796293e-11	2.87117586444002e-10
ENSG00000270344.2	150.395024824823	-1.20452542032861	0.178969070755388	-6.73035522419925	1.69249377929764e-11	2.87396053862477e-10
ENSG00000167363.12	1100.47836200981	-1.44818022785042	0.215174186240238	-6.73026933738956	1.69349314746662e-11	2.87396053862477e-10
ENSG00000169891.16	1004.63267940863	-1.70217736573212	0.252942469430225	-6.72950402345015	1.70242379794829e-11	2.88734826882136e-10
ENSG00000128833.11	2746.42019887525	-1.78927874252309	0.266060465432931	-6.72508311075674	1.75492245072558e-11	2.97456672030325e-10
ENSG00000246526.2	34.6423874873562	-1.61489998139567	0.240149846166709	-6.72455138811383	1.76134251672934e-11	2.98362378766017e-10
ENSG00000087128.8	4411.49619319737	3.54185064027599	0.526762552695565	6.72380871068288	1.770348179223e-11	2.99704698172309e-10
ENSG00000156026.13	4517.5804971293	-1.06488079972796	0.158389064442981	-6.72319647491387	1.77780600540945e-11	3.00783503222906e-10
ENSG00000143416.19	2112.70422053037	-2.24059934239015	0.333382711890857	-6.72080243658131	1.80726497693401e-11	3.0558105128598e-10
ENSG00000154845.14	12964.2098425147	1.02384458162986	0.152354766950173	6.72013486761926	1.81556437888679e-11	3.06797168488352e-10
ENSG00000113296.13	1142.37310104988	2.90681519921733	0.432677158281094	6.71820812257643	1.83972806135804e-11	3.10501728163309e-10
ENSG00000262370.4	60.1287145376285	-1.93034668847782	0.287334756733013	-6.7181106470578	1.84095885340699e-11	3.1052034512762e-10
ENSG00000165495.14	103.920933984974	1.73792456256157	0.258712170793438	6.71759877871833	1.84743529578488e-11	3.11423201655026e-10
ENSG00000106211.8	147072.31799846	1.57011970675878	0.233776581282175	6.716325896064	1.8636373860494e-11	3.13963421760407e-10
ENSG00000266094.5	3400.72781371994	1.3161858978264	0.195995073099155	6.71540297934192	1.8754718078758e-11	3.15765189621276e-10
ENSG00000118513.17	1475.73195731806	-2.48482760028992	0.370174499117582	-6.71258448708172	1.9120702405887e-11	3.21731648921886e-10
ENSG00000168487.16	6187.96395936294	1.10054055159888	0.164021814870741	6.70972060921388	1.94997406679903e-11	3.27345871870962e-10
ENSG00000243789.9	59.1069041520366	1.40533818923833	0.209494473831151	6.70823513163886	1.96992334582647e-11	3.30462988395212e-10
ENSG00000140835.9	148.132419376704	-3.23822818075757	0.482784419671697	-6.70739992595375	1.9812273915945e-11	3.32158225670044e-10
ENSG00000255221.2	87.5780707484299	2.63595044113285	0.393040381554633	6.70656391769875	1.99260589500735e-11	3.33863888563111e-10
ENSG00000258535.1	18.0090518009624	2.81272969696191	0.419420976261067	6.70622085246193	1.99729368296093e-11	3.34447128917803e-10
ENSG00000164543.5	4215.15896861476	1.0674230252725	0.159183033652088	6.70563313679188	2.00534958400713e-11	3.35593315347763e-10
ENSG00000251603.1	130.741732412119	1.41000034018852	0.210312887771404	6.70429832013481	2.02376446653159e-11	3.38286939751241e-10
ENSG00000259439.2	240.515092222448	-3.17160336381793	0.473129798851666	-6.7034529879871	2.03551203090157e-11	3.40024984402502e-10
ENSG00000260259.1	41.1931628821513	-1.33350517144352	0.198978958882397	-6.70173961575335	2.05952790290505e-11	3.43829498633781e-10
ENSG00000203837.4	514.56875750429	4.42183828520821	0.660046163461715	6.69928639841975	2.09439762041049e-11	3.4923009178361e-10
ENSG00000198610.9	72.7657374500425	-2.65916624457858	0.397156556179541	-6.6955113876465	2.14918708813978e-11	3.58150461657353e-10
ENSG00000258867.4	25.1409303328372	-2.50714769051643	0.374461634754719	-6.69533927596794	2.15171823579511e-11	3.58356775652584e-10
ENSG00000012660.12	5790.14882927495	1.43616874995888	0.214564059737356	6.69342643738594	2.18004646317943e-11	3.62856622426976e-10
ENSG00000159527.3	1804.65272043973	3.05516167051371	0.456454056994755	6.6932512126819	2.18265963909469e-11	3.63073508872935e-10
ENSG00000246366.5	74.0560325421608	-1.40521475085277	0.210041469991042	-6.69017766307148	2.2289981767545e-11	3.70559246984989e-10
ENSG00000074211.12	4615.47371726067	2.59660316567482	0.388215720423696	6.68855749283132	2.25381101992401e-11	3.74459621074066e-10
ENSG00000100767.14	2283.18930856756	1.60240873785181	0.23972636594076	6.68432415251223	2.31992784308819e-11	3.84982995901215e-10
ENSG00000181634.7	726.069637662951	-1.6008227005301	0.239563871726564	-6.68223755524066	2.35321147511485e-11	3.90039172307761e-10
ENSG00000235621.7	47.3665307234081	-2.76167215771179	0.413294611931714	-6.68209088137854	2.3555685976424e-11	3.90196488622018e-10
ENSG00000224752.1	10.1230367388098	2.36642440954038	0.354236213180333	6.68035712186119	2.3836067239575e-11	3.94369511289756e-10
ENSG00000006025.10	1200.81571150372	-1.55763619123352	0.233191318699369	-6.67964913926162	2.39514983608778e-11	3.96042884292963e-10
ENSG00000196660.9	54.0332741890434	-2.83519415848629	0.424517065717273	-6.67863411732549	2.41179451068448e-11	3.9849437920349e-10
ENSG00000166634.5	63.9413070799255	3.69172968159959	0.552772486503573	6.67856988496428	2.41285161586063e-11	3.9849437920349e-10
ENSG00000231453.1	36.7950670696182	2.78100021157714	0.41651147639147	6.67688735895321	2.44070393624372e-11	4.02374944587282e-10
ENSG00000183780.11	317.254906262299	2.83535183103576	0.42471578893552	6.67588044735068	2.45752250109256e-11	4.04906784023652e-10
ENSG00000261652.2	68.0937249040954	-1.1255945458335	0.168674042527265	-6.6731936281871	2.50295798856777e-11	4.11759117173137e-10
ENSG00000237007.4	7.85205665814765	-1.36294904881307	0.204243491103915	-6.67315781495151	2.5035691279787e-11	4.11759117173137e-10
ENSG00000149970.13	97.3673902631259	2.84573080442841	0.426686509260569	6.66937140656252	2.56901365191679e-11	4.22272095703262e-10
ENSG00000092068.17	17777.4248126066	2.11460733261981	0.317071385209966	6.66918375879143	2.57230015584905e-11	4.22561672904829e-10
ENSG00000232934.6	65.2412156616041	-1.90106930159697	0.285132381667497	-6.66732165066358	2.60513739236109e-11	4.27702444043264e-10
ENSG00000250221.1	17.7856315751457	-1.65799579764001	0.24872160357572	-6.66607071442128	2.62742700508023e-11	4.31106480709227e-10
ENSG00000255559.1	42.7308586196256	-1.22146504145473	0.183254700807481	-6.6653954090812	2.63953730756796e-11	4.32837262749295e-10
ENSG00000170412.15	3171.60321999837	-1.85464848370877	0.278457642369723	-6.66043304800468	2.73021921288741e-11	4.47178280418138e-10
ENSG00000272269.1	139.975001151407	1.01377773193318	0.152265220346617	6.65797303957801	2.77629685225027e-11	4.53920440509803e-10
ENSG00000238045.8	466.247925921409	-1.07279486386748	0.161133979701049	-6.65778171592255	2.77991220848388e-11	4.54187169753748e-10
ENSG00000105641.3	129.583261988771	-2.78575389446085	0.418425030674567	-6.65771330641903	2.78120602992137e-11	4.54187169753748e-10
ENSG00000159197.3	23.0241943118258	-2.14660640968255	0.322540737572181	-6.65530322104555	2.82716578808025e-11	4.61420762574017e-10
ENSG00000108187.14	537.657483355414	-1.2515497131269	0.188067035756215	-6.65480639972037	2.83673205479804e-11	4.62709567007758e-10
ENSG00000107537.12	1358.72863646042	-1.2462446495581	0.187314086222444	-6.65323508066623	2.86719675202954e-11	4.67128886472631e-10
ENSG00000204410.13	488.284315608843	-1.02110820822542	0.153479643068812	-6.65305305517041	2.87074648798161e-11	4.67432417282223e-10
ENSG00000158055.14	4694.294229275	2.43662849678488	0.366251169023856	6.65288933624175	2.87394289599019e-11	4.67678094401504e-10
ENSG00000162040.6	211.507373641313	3.30588152098675	0.496953215629079	6.6522992849577	2.88549183928725e-11	4.69281897547932e-10
ENSG00000213859.4	2883.90720482592	1.38368617969392	0.208070183210583	6.65009353259192	2.92906821932472e-11	4.75531737329502e-10
ENSG00000204959.4	928.161161807805	1.41089829894813	0.212196980911115	6.64900269970915	2.95085586845416e-11	4.78788458328279e-10
ENSG00000186710.10	34.3662923411744	-1.77724354220102	0.267348748271984	-6.64765985884835	2.97789488639616e-11	4.82892925609694e-10
ENSG00000253477.4	37.4720103064488	2.77958595849772	0.418147182928081	6.64738654708525	2.98342783177352e-11	4.83507225157541e-10
ENSG00000034971.13	147.8093741085	4.10718784807077	0.617964233959552	6.64631967736114	3.00512208592408e-11	4.86738447499789e-10
ENSG00000258613.1	23.67124016475	-1.29591246709813	0.195025156713062	-6.64484771574773	3.03530732930477e-11	4.91340373931209e-10
ENSG00000126822.14	7486.14445023845	1.15598642134571	0.174053341339263	6.64156408863461	3.10371742125293e-11	5.01968659763902e-10
ENSG00000228709.1	94.4277069925368	-3.2431807186149	0.488318841943949	-6.64152279216611	3.10458731582769e-11	5.01968659763902e-10
ENSG00000204991.9	1319.51877929413	-1.64485259480494	0.247708493813317	-6.64027530700891	3.13097789302851e-11	5.05940468510198e-10
ENSG00000266903.1	48.6151419939228	-1.9724714166864	0.297088820743433	-6.63933234428176	3.15107187412232e-11	5.08890762514871e-10
ENSG00000174450.10	16.3672327129792	2.95139460333323	0.444768078835785	6.63580581380465	3.22734493917177e-11	5.20905126961371e-10
ENSG00000261143.1	37.9786469165887	2.18610584374364	0.329500192302336	6.63461173867164	3.25357802449596e-11	5.24833572717442e-10
ENSG00000148926.8	4273.08217083369	1.76692945623387	0.266360351953623	6.63360535182622	3.27584968244817e-11	5.28118803081362e-10
ENSG00000171094.14	29.1351601211365	2.09149554321785	0.315467208479934	6.62983500978008	3.360622892616e-11	5.41470594320159e-10
ENSG00000213495.3	11.255785104794	1.80416169382223	0.272160392668285	6.62903839950428	3.37880686534346e-11	5.44084106096823e-10
ENSG00000196586.12	8898.19909759464	-1.064625467126	0.16063231112492	-6.62771680037691	3.40918719823688e-11	5.48657403163407e-10
ENSG00000177169.8	8532.96144864546	1.04895799952639	0.158287967495082	6.6268966373517	3.42817499606119e-11	5.51392998640997e-10
ENSG00000086159.11	34.625987425247	-2.4553424200832	0.370523257854984	-6.62668906210516	3.4329970098512e-11	5.51540671946906e-10
ENSG00000088340.14	1342.19277309616	-2.27245868353499	0.342925372022651	-6.62668577169289	3.43307350019274e-11	5.51540671946906e-10
ENSG00000155066.14	16492.6476544227	1.76373801756682	0.266170977499491	6.62633482484089	3.44124134465373e-11	5.52228355167178e-10
ENSG00000234465.9	340.219628127579	1.97608718885329	0.298217415084589	6.626330619534	3.4413393330701e-11	5.52228355167178e-10
ENSG00000099260.9	1916.51326631146	1.57989689294908	0.238546054484516	6.62302672061857	3.51917374885206e-11	5.64065136506287e-10
ENSG00000277363.3	731.088909380246	-1.61354410166022	0.243648208239782	-6.62243368550564	3.53332589038478e-11	5.65679147315039e-10
ENSG00000215218.3	183.647690992521	2.30249254767486	0.347708590947486	6.6219029601791	3.54603828991094e-11	5.67386600047932e-10
ENSG00000197594.10	632.181190273777	-1.63345703326207	0.246678899982591	-6.62179470306276	3.54863685016295e-11	5.67474743384684e-10
ENSG00000228791.6	24.1592176131918	-2.0114327614372	0.303918672654956	-6.61832569833844	3.63289921674732e-11	5.80614394427442e-10
ENSG00000082512.13	1717.52712057258	-1.27307058001601	0.19238870168463	-6.61717953740792	3.6611674929462e-11	5.84795012864657e-10
ENSG00000007174.16	58.8818971259995	2.0296786469998	0.306847104520255	6.61462538541185	3.724938195382e-11	5.93954040325784e-10
ENSG00000182782.7	1027.98816304067	2.1150923975762	0.319781849819901	6.61417275172874	3.73635213507962e-11	5.95431435994603e-10
ENSG00000258611.2	13.7223245030581	2.24596190541484	0.339674047069325	6.6121092405875	3.7888222781253e-11	6.0344615973383e-10
ENSG00000111666.9	2517.59047951607	-1.3681058042026	0.206927736888884	-6.6115148446109	3.80406964007738e-11	6.05526605028515e-10
ENSG00000177989.12	1833.7717772083	1.1282898547041	0.170703410979141	6.60965031824686	3.85228882084061e-11	6.12850057933156e-10
ENSG00000147465.10	155.182013788739	2.28037578764695	0.345027175563621	6.60926428163762	3.86234672656021e-11	6.14097618090437e-10
ENSG00000100092.19	7857.96895637682	1.12243107701518	0.169840431699203	6.60873895447386	3.87607503383963e-11	6.15574025288239e-10
ENSG00000148600.13	1798.01305525939	2.93931884402246	0.445152866420045	6.60294264228982	4.03075525781877e-11	6.39040734896634e-10
ENSG00000230183.4	45.4648306862666	1.83462059187127	0.277862354482336	6.60262378935502	4.03943721036625e-11	6.40051020073641e-10
ENSG00000016602.9	7538.53652809585	3.87535337804241	0.587010747669796	6.6018439925096	4.06074723764652e-11	6.43059932553703e-10
ENSG00000275898.1	24.8015698044174	2.90578753408272	0.440368521399463	6.59853598265451	4.15237706978668e-11	6.57194892832657e-10
ENSG00000152578.11	30.0211365384253	-2.62088291617753	0.397238859136532	-6.59775058732793	4.17442745940859e-11	6.60307695106109e-10
ENSG00000162545.5	5178.20241196421	-1.7767721627921	0.269344338900766	-6.59665679272627	4.20532731352397e-11	6.64815948885852e-10
ENSG00000145990.9	2780.42831767802	1.22216673376233	0.185398274628677	6.59211492776906	4.33604716068506e-11	6.85090507206756e-10
ENSG00000168631.10	2677.01087666485	-4.41493578919393	0.669789433123155	-6.59152798008109	4.35322758576089e-11	6.87413083100806e-10
ENSG00000144476.5	6776.76596192438	2.13029943357383	0.323367040620167	6.58786816828409	4.46186541874073e-11	7.04166721808439e-10
ENSG00000233834.5	142.474419935843	-1.87476327147263	0.284625918561173	-6.58676230523856	4.49521055368542e-11	7.09025441515561e-10
ENSG00000178467.16	1165.20770366384	-1.21237735708044	0.184107281417733	-6.58516788550909	4.5437167187272e-11	7.15454667193676e-10
ENSG00000246334.2	87.5523245524728	-1.21520258546426	0.184580889073603	-6.5835774849892	4.59261064534284e-11	7.22332683396062e-10
ENSG00000275437.1	128.1855106982	-1.1795911625	0.179377743884981	-6.57601738628378	4.83216072318325e-11	7.58717677742648e-10
ENSG00000260860.2	44.8382889627417	1.97339807253131	0.300391768773479	6.56941460343216	5.05134542407808e-11	7.91192696640329e-10
ENSG00000255650.4	18.6311413247668	-1.7093405800497	0.260199028052464	-6.56935805196414	5.05326407481464e-11	7.91192696640329e-10
ENSG00000232684.1	11.8905408200197	-1.7926246299844	0.273003045961012	-6.56631732321552	5.15748492058983e-11	8.07054656150795e-10
ENSG00000145545.10	3894.8901472343	1.20258624556023	0.183175292062915	6.56522084401634	5.19558015787001e-11	8.12557070626702e-10
ENSG00000198075.8	151.868218693102	-2.35769018999236	0.359145423275976	-6.56472291498658	5.21297057810219e-11	8.14816997354461e-10
ENSG00000101680.12	1480.85897164298	2.81842668670011	0.429339429994624	6.5645652129724	5.21849026345663e-11	8.15076848882129e-10
ENSG00000254343.2	97.7725308953594	-1.94515366287974	0.296313728559338	-6.56450739672772	5.22051530605052e-11	8.15076848882129e-10
ENSG00000060237.15	33317.6675372938	1.00267686311913	0.152785963329732	6.56262421800633	5.2868965132791e-11	8.24613870267118e-10
ENSG00000118985.13	7836.79648110708	1.24325943090046	0.189446002410394	6.56260578255543	5.28755041844863e-11	8.24613870267118e-10
ENSG00000135604.9	597.233273677498	1.56216284058351	0.238098423383578	6.56099615605961	5.34494990694334e-11	8.33096719747586e-10
ENSG00000196352.12	11021.8635717831	-1.53732313878159	0.234330774343148	-6.56048332998881	5.36336505534445e-11	8.35363034655548e-10
ENSG00000229544.8	310.75537482888	3.08937078598149	0.470953466392791	6.5598217370479	5.38721400079254e-11	8.38269857405748e-10
ENSG00000172403.9	9493.29863066085	2.77083285662181	0.42244369482295	6.55905838003591	5.41486022877146e-11	8.41707500697788e-10
ENSG00000280403.1	77.588155311242	2.55376229766671	0.389349771202751	6.55904404355449	5.41538077344263e-11	8.41707500697788e-10
ENSG00000198838.10	286.962770500445	1.68013975094668	0.256160099626733	6.5589440096054	5.41901427829951e-11	8.41800127211403e-10
ENSG00000127603.22	31930.877185613	1.19984287673522	0.18295353332073	6.55818368171013	5.44670951189268e-11	8.4562835127777e-10
ENSG00000173926.5	502.340766713572	-1.4947409000819	0.227949401998	-6.55733635175327	5.47773697154406e-11	8.49969343182534e-10
ENSG00000198682.11	1985.72331214934	-1.29824658422362	0.197999015757085	-6.55683352394224	5.49623115324801e-11	8.5236180162262e-10
ENSG00000088726.14	2178.25733311033	2.63881313509098	0.402481472735181	6.55635927079612	5.51373031305068e-11	8.54597361104997e-10
ENSG00000261762.1	91.6243993658823	-1.16385760105629	0.177539654976746	-6.55547968260238	5.54633005877246e-11	8.59169619445283e-10
ENSG00000196083.8	5754.54288479007	1.5564479334125	0.23745392670281	6.55473655468542	5.57401911702331e-11	8.62494649860787e-10
ENSG00000141854.6	574.059434908668	-1.60713426021558	0.245269507584641	-6.55252369543314	5.65727383336257e-11	8.74400612069028e-10
ENSG00000232724.1	8.85912956707353	-2.13448918424483	0.325798608056171	-6.55156017080594	5.69390364059556e-11	8.79571636520762e-10
ENSG00000054690.12	1754.78846282555	-1.39415051301422	0.212802228368605	-6.55139057378358	5.70037508824198e-11	8.80080751088858e-10
ENSG00000260862.1	11.4345957949893	2.22709289300328	0.339965616001561	6.55093570696001	5.71776734663834e-11	8.82274423593477e-10
ENSG00000173597.7	917.118384948653	-2.86393630431429	0.437226327765241	-6.55023753704972	5.7445635495192e-11	8.85915913454788e-10
ENSG00000261267.1	23.2914669509406	1.33229381049914	0.203409993705254	6.54979524963589	5.76160233568739e-11	8.88049418959424e-10
ENSG00000033170.15	2674.18731127784	-1.16602117911975	0.178088981472557	-6.5474077591905	5.85443574392671e-11	9.01856463432134e-10
ENSG00000125931.9	35.3558687071295	-1.87874582372537	0.28695713455245	-6.5471305554244	5.86530866800809e-11	9.03029439536156e-10
ENSG00000128602.8	2581.16800725081	1.88772977093761	0.288337976441877	6.54693424096406	5.87302076867165e-11	9.0371473937922e-10
ENSG00000158014.13	18.6156333809657	-2.18219671200434	0.333330592379137	-6.54664396816679	5.88444214720923e-11	9.04969729331906e-10
ENSG00000254024.1	44.321440260738	2.68298157632993	0.409916411751366	6.54519189623783	5.94190386866964e-11	9.13299955143882e-10
ENSG00000214049.6	1210.15511222067	-3.10637918857676	0.474727942698613	-6.54349346052478	6.00981139077029e-11	9.23225626787234e-10
ENSG00000172482.4	28.8700206865391	-3.06332442320252	0.468190825974762	-6.54289715486148	6.03383269197663e-11	9.26402245943205e-10
ENSG00000182545.6	173.978045401839	3.28860898495735	0.502688962297787	6.54203539684886	6.06871335832633e-11	9.31241712620696e-10
ENSG00000173077.13	52.890903394787	2.45759698911662	0.375723711113097	6.54096857990646	6.11216731519794e-11	9.37390663010961e-10
ENSG00000102575.9	3592.73219478152	1.25255608194438	0.191553507937368	6.53893575446254	6.19581312696172e-11	9.49693413647622e-10
ENSG00000179058.6	17.0290207309064	-1.60849733242578	0.246037762406827	-6.53760348285929	6.25123910560448e-11	9.57659421413029e-10
ENSG00000146242.7	6707.3067637562	1.30405563550907	0.199497671960062	6.53669600600721	6.28926987265029e-11	9.62953237462748e-10
ENSG00000132274.14	4832.54509959792	1.53699538090524	0.235164256320778	6.53583756712024	6.32545377783501e-11	9.67958589426514e-10
ENSG00000151491.11	5444.52254466168	-1.56667406914118	0.239721018938217	-6.53540551462847	6.34374209304117e-11	9.70221438324779e-10
ENSG00000166183.14	520.23595821243	2.53193847938946	0.387526297388556	6.53359138838209	6.42109818458683e-11	9.8151072250113e-10
ENSG00000065534.17	15653.8176097577	1.99874352404631	0.30595314856593	6.5328418204384	6.4533291526837e-11	9.85893664874991e-10
ENSG00000256351.1	29.0319653137077	2.14370019042665	0.328262871126722	6.53043758213856	6.55778132119165e-11	1.00074776296357e-09
ENSG00000019102.10	629.223129235742	-2.91638769283864	0.446632468252603	-6.52972611742416	6.58900671319886e-11	1.00495951041761e-09
ENSG00000152804.9	686.036932853462	-1.59968237261887	0.245047689600593	-6.52804511328474	6.66336292363074e-11	1.01574134599878e-09
ENSG00000152078.8	934.646186940479	-1.88610750817957	0.289135980550511	-6.52325423002854	6.87981029095968e-11	1.04815933256386e-09
ENSG00000149596.6	1129.68239682575	2.4583837924269	0.376894105006691	6.52274408055083	6.90325944990118e-11	1.05115400623688e-09
ENSG00000225187.1	27.3429581296397	-1.8469155014472	0.283161343401956	-6.52248459926768	6.91521654898615e-11	1.05239646470101e-09
ENSG00000072954.5	466.910232542862	-1.64176034267016	0.251750643340634	-6.52137496407014	6.96657831650817e-11	1.05963109157734e-09
ENSG00000244586.1	222.491967093075	2.21253651863512	0.339386260788685	6.51922830786816	7.06700192317928e-11	1.07431609597952e-09
ENSG00000188211.7	1007.14520897651	-1.8453431653962	0.283235012247991	-6.51523676663422	7.25750906067443e-11	1.10267186731618e-09
ENSG00000197084.5	33.5565416555116	3.22712520111725	0.495330878589561	6.51508989366137	7.2646139337852e-11	1.10314655313419e-09
ENSG00000177822.6	105.940595186062	2.84377218793147	0.436531802735365	6.51446737697465	7.29480331239422e-11	1.10712422889584e-09
ENSG00000258875.4	65.2625114535009	1.37631373808246	0.211286468381987	6.51397010240247	7.3190071029792e-11	1.11018962148255e-09
ENSG00000185000.8	3844.59589281722	-1.10237930375705	0.169251343292025	-6.51326767820694	7.35332998367911e-11	1.11478574309463e-09
ENSG00000278535.3	1212.17722050103	-1.1718591259249	0.179934822205171	-6.51268671379624	7.38183680763603e-11	1.11849559021333e-09
ENSG00000103222.17	25605.6444505616	1.55917572250048	0.239490486659626	6.51038688111419	7.49574974340272e-11	1.13451508814265e-09
ENSG00000262172.1	14.4854514532539	-1.58509017796021	0.243475747272087	-6.51025901232313	7.50213340373442e-11	1.13486147935421e-09
ENSG00000188505.4	6414.63739938555	3.23985295026481	0.497797467369111	6.50837572032582	7.59677203948198e-11	1.14855070120111e-09
ENSG00000165105.9	2285.39593445136	-1.72298148774866	0.264736756156938	-6.50828208655418	7.60150763730703e-11	1.14864002809536e-09
ENSG00000138271.5	2695.57801993971	2.43186429508028	0.373750355028812	6.50665414055006	7.68430512438547e-11	1.16051851723212e-09
ENSG00000115850.8	56.2681629012703	-3.07858866302998	0.473182430683432	-6.50613476621158	7.71090563352819e-11	1.16390156765777e-09
ENSG00000034053.13	861.243374925545	1.68633184912962	0.25926174031711	6.50436060124807	7.80245297623309e-11	1.17707882052448e-09
ENSG00000105088.7	2035.93923280983	1.94844203709605	0.29965540614149	6.50227560445228	7.91139831692254e-11	1.19221632167958e-09
ENSG00000236124.1	12.8998870838496	2.30424480076784	0.354415683699871	6.50153169496622	7.9506280194298e-11	1.19747692555684e-09
ENSG00000159915.11	117.080762547833	-1.26119554212281	0.193990079996692	-6.50134038887097	7.96074716154293e-11	1.19834973431743e-09
ENSG00000196132.10	56.2316107153848	-2.76006927514496	0.424547907302136	-6.50119627884709	7.96837818151237e-11	1.19884725594057e-09
ENSG00000238133.5	190.692906453092	-2.21627189650587	0.340962301625278	-6.50004967100904	8.02934960437145e-11	1.20736497876259e-09
ENSG00000115738.8	2678.74999994464	-1.35339289906463	0.208306625092932	-6.49711884324774	8.18727861769507e-11	1.22977806142105e-09
ENSG00000066382.15	297.250379557044	2.36132414012969	0.363472220077697	6.49657390494637	8.21697591603402e-11	1.23357017096994e-09
ENSG00000151376.15	364.166896157077	-1.55461274499678	0.239344233105633	-6.49530061712691	8.28677698979445e-11	1.24325812091419e-09
ENSG00000269867.1	215.368960457951	-1.0654684909701	0.164038524062602	-6.49523334264752	8.29048102857655e-11	1.24325812091419e-09
ENSG00000253315.1	38.458816952102	2.34909750640728	0.361705685003889	6.49449982070927	8.33097292492063e-11	1.24865469263562e-09
ENSG00000114786.14	21.5190478065357	-1.11080951536439	0.171049412240322	-6.49408554414511	8.35392721253952e-11	1.25141829643842e-09
ENSG00000176268.5	15.1113959089416	-1.47843140187727	0.227748118423031	-6.49151971974213	8.4974785585172e-11	1.27223459369091e-09
ENSG00000125434.9	533.599408774432	-1.01598027003473	0.156525110915029	-6.49084523304544	8.53561297340676e-11	1.27725400827225e-09
ENSG00000244198.4	68.2239072476798	1.88453510177453	0.290481738652684	6.48761987763981	8.72029508999586e-11	1.30418530938508e-09
ENSG00000171759.7	122.429708995783	-3.33360957169467	0.513880035266872	-6.48713579612688	8.74834842446779e-11	1.30640004418318e-09
ENSG00000141424.11	10010.0773967728	1.34933692798218	0.208025476572066	6.48640229176321	8.79102446043519e-11	1.31122530071066e-09
ENSG00000261478.1	10.2541466065875	2.32443831495882	0.358448534611588	6.48471981473592	8.88968307510966e-11	1.32451498419631e-09
ENSG00000212747.4	1422.08762084486	1.24755782241014	0.192585314075141	6.47794889450075	9.29778318048998e-11	1.38308891723521e-09
ENSG00000233585.1	16.1741403262835	-1.42217962853478	0.219561715342702	-6.47735706707785	9.33431234599071e-11	1.38777788650451e-09
ENSG00000187323.10	108.699946817696	3.0820135261107	0.475834804471853	6.47706619428888	9.35231718042686e-11	1.3897092011859e-09
ENSG00000256248.1	19.1141941851212	1.74635854456684	0.269632828824698	6.47680236927765	9.36867713757601e-11	1.39139415602167e-09
ENSG00000147488.10	56.8053878812058	-2.45660362729596	0.379424441158809	-6.47455293020446	9.50930732677133e-11	1.41152348123628e-09
ENSG00000132000.10	1047.23408738171	1.66308252510596	0.256878225926326	6.47420589701105	9.53118607214272e-11	1.41401370244803e-09
ENSG00000143502.13	2853.54715856058	2.2703286891332	0.350750810094999	6.47276819836367	9.62235139460538e-11	1.42677487532744e-09
ENSG00000156515.20	15962.7605346228	1.08829248228948	0.168148707430411	6.47220248624193	9.65845677925253e-11	1.43136263488463e-09
ENSG00000196476.10	440.16691574545	-1.20460698646234	0.186123235166013	-6.47209353194347	9.66542575317077e-11	1.43162984445549e-09
ENSG00000009790.13	351.437678507704	1.59123893340009	0.245915308982708	6.47067862502201	9.7563742102977e-11	1.44432905176272e-09
ENSG00000206199.8	43.809526833667	2.03794946287271	0.31498731573373	6.4699413629578	9.80409551888324e-11	1.45061878865356e-09
ENSG00000241413.3	31.8125652895216	1.87763837261673	0.290218764877465	6.46973455837531	9.81752244559643e-11	1.45183030701608e-09
ENSG00000173320.8	1570.08180909034	1.48259140414242	0.22918257174642	6.46904078632488	9.86269750863938e-11	1.45773299230359e-09
ENSG00000147588.6	23.6796705225931	2.26250753836734	0.349800676181549	6.46799075137604	9.93145748721079e-11	1.46711343999506e-09
ENSG00000271573.1	55.237805594229	3.69697604960193	0.571781180596847	6.46571831158012	1.00818733297523e-10	1.48774736734518e-09
ENSG00000267551.3	43.1853877978048	1.4318563709366	0.221504888891411	6.46422017185611	1.01822529289817e-10	1.50176038010042e-09
ENSG00000228727.7	49.735784357966	-1.25736896573318	0.194573268915324	-6.46218760029353	1.0320004413296e-10	1.52126745907272e-09
ENSG00000108018.14	51.5796041554949	2.78943407209448	0.431702091549782	6.46147916976867	1.03684430071888e-10	1.52759522093686e-09
ENSG00000235126.1	29.3521747263062	3.19434399725127	0.494509417932737	6.45962216575168	1.04964720972296e-10	1.54563619144805e-09
ENSG00000275393.1	36.4812382532247	1.94712784254756	0.301564628592814	6.45675141555362	1.06974397022367e-10	1.57439270561914e-09
ENSG00000279286.2	32.3115558999857	-2.31009584722122	0.357813216542241	-6.45615013761939	1.07400062622824e-10	1.57981843708404e-09
ENSG00000170454.5	1820.81751253147	3.53835146969686	0.548119118588481	6.45544253009972	1.07903123791309e-10	1.58637627035998e-09
ENSG00000175697.9	154.283733258562	2.21582883724113	0.343323758859918	6.45405038264545	1.0889957943352e-10	1.60017711815543e-09
ENSG00000130779.18	13556.8182028183	1.04375290303107	0.16172348665451	6.45393519904032	1.0898242601291e-10	1.60054582516999e-09
ENSG00000157227.11	29044.1461536814	1.17294975440885	0.181868532503661	6.44943761442203	1.12265960664185e-10	1.6461516232204e-09
ENSG00000090530.8	5008.41907007192	2.19271421896227	0.340007608912337	6.44901514403349	1.12579314713411e-10	1.64987337316381e-09
ENSG00000175591.10	1518.85092317664	1.8051862913851	0.279926057281146	6.44879690343385	1.12741522514435e-10	1.6513772798322e-09
ENSG00000279117.1	575.932188390263	-1.71509126849425	0.265998703769491	-6.44774295584731	1.13528092592321e-10	1.66202008981035e-09
ENSG00000198598.5	446.107113525278	1.65900158014747	0.257338232303684	6.44677460203306	1.14255510185818e-10	1.67178614243905e-09
ENSG00000120675.5	3062.67027117533	-1.36816658427741	0.212263184680322	-6.44561413858898	1.15133241524981e-10	1.68374011735187e-09
ENSG00000198168.7	1351.8324421918	-1.79231131970719	0.278077555542386	-6.44536491343688	1.15322604123444e-10	1.68561989877268e-09
ENSG00000173557.13	160.840502157829	-2.22315659720124	0.345096418156809	-6.44213176443649	1.17806932596558e-10	1.72102452453791e-09
ENSG00000140443.12	11651.2587444271	1.23974069437865	0.19245163166954	6.44182999969265	1.1804145790693e-10	1.72354210904887e-09
ENSG00000163872.14	8107.8124257256	1.00521227747736	0.156050586129877	6.44157963393197	1.18236383323835e-10	1.72547914220823e-09
ENSG00000273066.4	84.7091003956082	-1.04868246517054	0.162830955604183	-6.44031389043571	1.19226670088879e-10	1.73901510956479e-09
ENSG00000070190.11	1824.83475293559	1.61691837785961	0.251082370742039	6.43979253932099	1.19636915677427e-10	1.74408092802132e-09
ENSG00000229107.2	50.0862276123799	2.29334153554484	0.356248619452366	6.43747487097695	1.21477426585724e-10	1.76905093167113e-09
ENSG00000046653.13	860.5773353801	1.36158041340658	0.211579413828776	6.43531612441491	1.23216611547545e-10	1.79343590116445e-09
ENSG00000186684.11	645.091083629247	2.41626013468462	0.375556058332807	6.43382014767926	1.24436090929457e-10	1.81023484930606e-09
ENSG00000196218.10	1974.4992035176	2.17065007849999	0.337389651630049	6.43365932539072	1.24567889000512e-10	1.81025165593664e-09
ENSG00000143845.13	1456.99808636426	1.81159547444282	0.281615381711099	6.43287118564173	1.25215765458062e-10	1.81871305458033e-09
ENSG00000141434.10	27.4551793339362	-2.25207937770327	0.350120429976757	-6.43229924587027	1.2568797954031e-10	1.82461549345239e-09
ENSG00000142623.9	1574.35429629137	3.44183170792292	0.535170106544597	6.4312854283764	1.26529304566192e-10	1.83586733897532e-09
ENSG00000267251.2	53.6149759920966	1.65432967048686	0.257340563445304	6.42856162409262	1.28817030348679e-10	1.86796082262515e-09
ENSG00000272264.1	35.3753526548697	-1.49814569674896	0.23304776490205	-6.42849201913021	1.28876018217417e-10	1.86796082262515e-09
ENSG00000263893.2	54.7282753019011	-1.98027600194127	0.308067323931092	-6.42806246593104	1.29240634761675e-10	1.87226644597506e-09
ENSG00000257042.1	92.2520774239769	2.8866496756101	0.449202438824176	6.4261665256452	1.30862043007078e-10	1.89476478466831e-09
ENSG00000170921.13	7166.90936957688	1.19998288703555	0.186823280291556	6.42309076878891	1.33534811264645e-10	1.93245442536663e-09
ENSG00000215417.9	148.831429193702	-1.26562139290044	0.197155724016466	-6.4193996862842	1.36812773512976e-10	1.97885824236175e-09
ENSG00000140945.14	4556.8855645743	1.61278042251552	0.251284742254731	6.41813907221087	1.3795020875054e-10	1.99426924105567e-09
ENSG00000096060.13	8825.78820245432	1.44429438961289	0.225045087998995	6.41780010599182	1.38257626726547e-10	1.99767132923503e-09
ENSG00000223553.4	116.860785163957	2.97997597522241	0.464391358435326	6.4169496720672	1.39031859199238e-10	2.00781131526237e-09
ENSG00000073464.10	653.116546698595	-2.15655872495191	0.336199002351023	-6.41453041166451	1.41257591556414e-10	2.03889147645985e-09
ENSG00000188522.13	8851.31271077795	1.23468784366196	0.192489201692065	6.41432263632721	1.41450361625633e-10	2.04061107325932e-09
ENSG00000204539.3	115.569355670226	3.22685214061226	0.503122877075185	6.41364622370381	1.42079707128321e-10	2.0486237896187e-09
ENSG00000250378.1	13.5327562072191	2.41955115431573	0.377362147704156	6.41174842001537	1.43860100434932e-10	2.07250292051631e-09
ENSG00000050327.13	2866.40825589604	1.13151560213678	0.176476095877726	6.41172163577762	1.43885382999797e-10	2.07250292051631e-09
ENSG00000214318.3	51.2150279870272	1.86141431982728	0.290394936781089	6.40994068443585	1.45576263476096e-10	2.09576882582497e-09
ENSG00000244094.1	2100.04905837312	3.62181091233921	0.565348739144224	6.40633057362363	1.49063583669313e-10	2.14485934279734e-09
ENSG00000172322.12	164.904986355195	2.03428583770636	0.317694757028846	6.40327167099473	1.52082227334154e-10	2.18602425628185e-09
ENSG00000125378.14	1231.15244470861	-1.84280065330754	0.287803508484769	-6.40298189208859	1.52371270654303e-10	2.18904355813515e-09
ENSG00000270761.1	38.9725436869675	-1.35548305059725	0.211719785614208	-6.40225025103316	1.53103445341114e-10	2.19842268432036e-09
ENSG00000119042.15	931.114362779435	-1.37568785675036	0.214889352011601	-6.4018428268893	1.53512655795727e-10	2.20315703266028e-09
ENSG00000151276.22	2804.49759735409	-1.16268825750684	0.181633888439302	-6.40127383440005	1.54085932054439e-10	2.21023987320117e-09
ENSG00000090661.10	3296.39889853773	1.65042734397942	0.2578874730368	6.39979648698916	1.55584187113504e-10	2.23057660500596e-09
ENSG00000116044.14	22573.944994475	1.09749091388434	0.171534315117739	6.3980837486134	1.57338988236486e-10	2.25456844932665e-09
ENSG00000166510.12	596.734117557775	-2.03771322645403	0.31851096449995	-6.39762348418102	1.57813843745239e-10	2.26020416109137e-09
ENSG00000070614.13	12680.1606399362	1.08184668831572	0.169118609224793	6.39697011035449	1.5849033632524e-10	2.26872039802757e-09
ENSG00000257335.7	109.911603684124	-2.12192077720262	0.33172081707785	-6.39670671227316	1.58763855102378e-10	2.27146242460103e-09
ENSG00000197847.11	691.434889812983	2.10344553985646	0.328854089512079	6.39628822307592	1.59199373014362e-10	2.27651817561765e-09
ENSG00000115425.12	425.000332016788	-1.0921126193826	0.170766178180441	-6.39536839800098	1.60160733561969e-10	2.28908427498857e-09
ENSG00000234261.2	13.5638123339335	2.26547898321965	0.354333304432659	6.39363829162777	1.61984357762328e-10	2.31395490034402e-09
ENSG00000250379.1	5.90415023231314	1.65335332185863	0.258660314311573	6.39198682743057	1.63744008053089e-10	2.3366851140425e-09
ENSG00000132639.11	215.486603601164	-2.54860967592318	0.398719491944074	-6.39198666585544	1.63744181123319e-10	2.3366851140425e-09
ENSG00000142606.14	55.7689828577459	-1.97704716500455	0.309327371851939	-6.39143944219355	1.64331363054815e-10	2.34385747006592e-09
ENSG00000133392.15	55761.3253784537	2.89403125076483	0.452939791248278	6.38943918525913	1.66495235583695e-10	2.37105984775485e-09
ENSG00000111199.9	1667.44920997669	1.61246810128191	0.252384077344978	6.38894544475508	1.67033632339906e-10	2.37750542015193e-09
ENSG00000156398.11	1042.11264571689	-1.20969947788852	0.189356858278137	-6.38846402970867	1.67560226701282e-10	2.38140069447303e-09
ENSG00000184702.16	2154.65838188829	1.8235944822276	0.285451360616935	6.38845959005533	1.67565090543153e-10	2.38140069447303e-09
ENSG00000120051.13	41.7005598221422	1.78247224024844	0.279071295599669	6.38715721879693	1.68997869434799e-10	2.40053201212023e-09
ENSG00000126218.10	128.737502617483	-1.67535060163952	0.262305711512925	-6.38701533404073	1.69154682451399e-10	2.40152854240555e-09
ENSG00000243230.1	20.9574592753917	2.12819534094556	0.333345748184299	6.38434824064092	1.7212898506032e-10	2.44138174127446e-09
ENSG00000183317.15	259.608667336671	-2.39862102099897	0.375703820692505	-6.38434024061234	1.72137982984531e-10	2.44138174127446e-09
ENSG00000226779.1	27.3678959401565	2.95528811564367	0.462942256757584	6.38370784370021	1.72850718840937e-10	2.44898362537776e-09
ENSG00000184925.10	72.1515642405774	-1.98544263986935	0.311032895403248	-6.38338474551145	1.73215975132751e-10	2.45290460850993e-09
ENSG00000125355.14	229.372587556724	1.84708954669999	0.289362896470061	6.38329782163727	1.73314369568152e-10	2.45304449634433e-09
ENSG00000204464.6	33.8862482532151	-1.56150200398255	0.244768927632185	-6.37949440350949	1.77673577717142e-10	2.51217747922202e-09
ENSG00000158321.14	4781.63410363088	1.34182450567815	0.210369887571095	6.37840577456543	1.78940883707575e-10	2.52880607352781e-09
ENSG00000165029.14	5006.90725595242	1.25482476350245	0.196841162147256	6.3748087534848	1.83191405675057e-10	2.58755526272827e-09
ENSG00000162398.10	124.16871679147	2.46944773985186	0.387485887924307	6.37300045449462	1.85365335593441e-10	2.61692793953185e-09
ENSG00000166250.10	1938.27406035042	1.73896872673158	0.272894780985972	6.37230481451006	1.86208326984691e-10	2.62749051208083e-09
ENSG00000207146.1	15.3067969846052	2.10626376329638	0.330827490497979	6.36665278367866	1.93197847707538e-10	2.72472872952621e-09
ENSG00000237167.1	24.4464429526147	3.26536116590389	0.513071260608212	6.36434237620916	1.96128214078891e-10	2.76464964230331e-09
ENSG00000155629.13	1922.50119857908	-1.65550655769647	0.260198032180972	-6.3624868482673	1.98513041225722e-10	2.79684387976026e-09
ENSG00000074370.16	4596.88668956241	-1.72247291413521	0.270759577163165	-6.36163245703849	1.99620655163843e-10	2.81101992711157e-09
ENSG00000174332.4	193.380619469187	1.86887743008382	0.293872397784832	6.35948610407491	2.02429841785916e-10	2.84768436823e-09
ENSG00000005810.16	9822.29555470994	1.01226755568672	0.159180611949898	6.35923900082337	2.02755723612219e-10	2.85082159739494e-09
ENSG00000185966.3	473.581635707185	4.22139337830456	0.663875063480409	6.35871658768689	2.03446374427006e-10	2.85908183290853e-09
ENSG00000279095.1	514.51416213652	-1.16762899284488	0.18364201420737	-6.35818005963701	2.04158077832051e-10	2.8661767026138e-09
ENSG00000006740.15	576.877486263723	-1.51511187493574	0.238321936937044	-6.35741675486624	2.05174793254892e-10	2.87753494204091e-09
ENSG00000261116.1	2713.03875032185	1.23939601255884	0.194967529973107	6.35693549961779	2.05818361773685e-10	2.88510078899046e-09
ENSG00000159860.6	16.1461946204096	1.76088084812769	0.277025868451291	6.35637696209337	2.06567750304694e-10	2.8941415895824e-09
ENSG00000089472.15	2163.35593888187	-1.7944770111358	0.282421128864452	-6.35390495870815	2.09916560472008e-10	2.93957435086445e-09
ENSG00000255585.3	117.163072815256	-1.17191111351094	0.184466337339821	-6.3529808766792	2.11181979095892e-10	2.95580110438609e-09
ENSG00000161217.10	11013.320248681	1.02425008728876	0.161249710598642	6.35194992590201	2.12602536525903e-10	2.97418177422633e-09
ENSG00000172794.18	130.304358908741	-1.68712571031256	0.265750264740104	-6.34853821110027	2.1737044975663e-10	3.03934776695534e-09
ENSG00000197520.9	196.311453390314	-1.88806773498339	0.297434612871665	-6.34784135159833	2.18357086908442e-10	3.05160360539266e-09
ENSG00000187699.9	515.910836280989	-1.89137839339621	0.298105306818271	-6.34466529154819	2.22909542744958e-10	3.11208672951688e-09
ENSG00000238755.3	135.265146068082	2.58749878818492	0.407896517217653	6.34351772806196	2.24577115422455e-10	3.13378932512714e-09
ENSG00000255462.1	22.818765241085	2.43187181579306	0.38345790884359	6.34195242739147	2.26871379855077e-10	3.16421064414884e-09
ENSG00000073150.12	1985.65923601393	2.41338460643412	0.380720759456536	6.33898873778022	2.31278141986445e-10	3.22080962254791e-09
ENSG00000249141.1	14.5569398825793	-1.59554312419467	0.251739675549258	-6.33806777065806	2.32664492428123e-10	3.23848873865423e-09
ENSG00000143520.6	94.6330219735412	3.32411922228797	0.524677196198471	6.33555116626519	2.36494314044574e-10	3.29014403871349e-09
ENSG00000261266.2	8.89483746652725	-1.57307411238328	0.248442634491772	-6.33173978210804	2.4241207453794e-10	3.37078064308577e-09
ENSG00000234869.1	140.744544188178	1.74663146925406	0.275906841699959	6.3305116266507	2.44349604630814e-10	3.39601835162175e-09
ENSG00000130489.11	1446.92112054417	1.18420811515893	0.187068570194253	6.33034247243802	2.44617643503142e-10	3.39803947589101e-09
ENSG00000121552.3	27114.3443822958	2.75654083496542	0.435611543720182	6.32797930794989	2.48392439691501e-10	3.44529513572101e-09
ENSG00000204428.11	132.314045064882	-1.03224770049672	0.163128351557642	-6.3278252409237	2.48640504160553e-10	3.44701065122632e-09
ENSG00000163395.15	98.4316526322317	2.73534902859946	0.432308525683922	6.32730761964983	2.49475703393391e-10	3.45686008407052e-09
ENSG00000163959.8	426.398523966325	1.18620607868869	0.187480093187671	6.32710416620752	2.49804731948239e-10	3.45968942352901e-09
ENSG00000198092.5	432.641945696805	2.99018018147339	0.47260663985105	6.32699570707639	2.4998030715567e-10	3.46039173436817e-09
ENSG00000153707.14	970.159113943744	2.5678492481008	0.40596925785311	6.32523078639101	2.52854382190033e-10	3.49668338005608e-09
ENSG00000187838.15	122.658598055572	1.06175519896777	0.167891815178675	6.32404383643016	2.54805388258454e-10	3.52190609716037e-09
ENSG00000255045.1	11.4043671500612	-2.11059110127187	0.333788087157397	-6.32314687814675	2.56289476708031e-10	3.53888902242634e-09
ENSG00000107105.13	37.2019442518112	2.61835992274649	0.414134692192539	6.32248389741075	2.57391853577596e-10	3.55234085567525e-09
ENSG00000179148.8	716.120555882461	2.34429769824249	0.370949990995734	6.31971358713269	2.62048528299538e-10	3.61480879281488e-09
ENSG00000112182.13	567.231907891412	1.47183825811684	0.232994920799335	6.31704010142115	2.66620416230085e-10	3.67421760068839e-09
ENSG00000153976.2	562.477094199227	1.9863194617707	0.314596641830501	6.31386098151962	2.72158438723628e-10	3.74867137790652e-09
ENSG00000137203.9	7278.56195488703	1.52803385232091	0.242015840355438	6.31377619777598	2.72307659320432e-10	3.74886346882619e-09
ENSG00000158528.10	629.577312551268	-2.67341127654836	0.423575542814301	-6.31153361401796	2.76283774707488e-10	3.80171412535681e-09
ENSG00000259881.1	61.1614481268096	2.14711440684204	0.340309025805679	6.30930784676886	2.80286115098147e-10	3.85487300631014e-09
ENSG00000133962.6	189.665251068973	-1.77275308628496	0.281063631568505	-6.3073015757746	2.83942242856513e-10	3.90321992871158e-09
ENSG00000089041.15	479.477178648059	1.32527514123494	0.210148992587473	6.30635971611095	2.85674665025102e-10	3.92508775004494e-09
ENSG00000167037.17	248.461639382429	-2.01539028716522	0.319751600848246	-6.30298732459427	2.91962777164457e-10	4.00751086852828e-09
ENSG00000049323.14	10104.3959843341	1.54295450678215	0.244916433450427	6.29992232470777	2.97794839682592e-10	4.08149772112941e-09
ENSG00000128606.11	573.325689678034	2.19943721393054	0.349210335138703	6.29831649471928	3.00895660080484e-10	4.12195819466656e-09
ENSG00000074047.19	3750.12819755217	2.35534004874837	0.374005889147929	6.29760150064581	3.02286420294869e-10	4.13896421226862e-09
ENSG00000180785.8	86.7009538779532	-1.55929541356813	0.24767127801709	-6.2958265732393	3.05766082600088e-10	4.18247554150852e-09
ENSG00000119900.7	4669.15186131131	1.15481770649581	0.183485979432594	6.2937653877802	3.09856039312967e-10	4.23445661562773e-09
ENSG00000244124.1	52.4578945290067	1.41979381171598	0.225587626448009	6.29375748161079	3.09871829700611e-10	4.23445661562773e-09
ENSG00000135046.12	108347.568372858	2.22139819509687	0.353003726557878	6.29284630153233	3.1169693327867e-10	4.25729773876382e-09
ENSG00000108950.10	766.217743535515	1.73497801154718	0.275746963934694	6.29192063183724	3.13561806751077e-10	4.28065928595695e-09
ENSG00000130592.12	3157.96638623012	1.4825234669506	0.235632327595442	6.291681120665	3.14046102371979e-10	4.28515983999737e-09
ENSG00000148053.14	15995.9790459121	2.98493433218949	0.474532643045247	6.29026132540448	3.16931985427948e-10	4.32240950401807e-09
ENSG00000243649.7	1452.46770986552	-2.02862248235143	0.32252020400382	-6.28990822022237	3.17653719997363e-10	4.33012176206931e-09
ENSG00000235531.8	709.811052390467	1.97676846543351	0.314294655889945	6.28953890366404	3.18410307064427e-10	4.33830129777604e-09
ENSG00000260401.1	1546.24107121664	2.00354425571004	0.318652815998505	6.28754605363174	3.22523351122244e-10	4.39038475988647e-09
ENSG00000115718.16	252.682084451867	-2.0319625696314	0.323334173194501	-6.28440399465318	3.29113840692279e-10	4.47753159897159e-09
ENSG00000145428.13	122.815102345458	1.76183187302107	0.280498503209701	6.28107406228803	3.36241902793864e-10	4.57002052580988e-09
ENSG00000160307.8	281.643441001532	1.88292963971299	0.299902711511216	6.27846820798942	3.41924925009191e-10	4.64270722527179e-09
ENSG00000256616.3	36.8342168044349	1.53576138438691	0.245001267240706	6.26838139117898	3.64820348160061e-10	4.9487353443758e-09
ENSG00000154277.11	6859.39491457242	2.96504952775037	0.473040551903119	6.26806627005125	3.65559214282993e-10	4.95633194981633e-09
ENSG00000003137.7	1329.06840874175	2.04098093119843	0.325624758162477	6.26789235166215	3.65967627060654e-10	4.95944295781511e-09
ENSG00000198729.4	3457.40569714906	1.96053986298983	0.312798459820546	6.26774142083245	3.66322419134801e-10	4.96182463415579e-09
ENSG00000269855.2	222.482328940489	2.53775510794178	0.405042514509911	6.26540428975063	3.71859346183984e-10	5.03436153434135e-09
ENSG00000106392.9	3915.85729949685	-1.07847011078449	0.172143143918412	-6.26496116101861	3.72918343515023e-10	5.04623342472257e-09
ENSG00000172331.10	2307.10571825201	1.09875431008002	0.175409643547194	6.26393331552721	3.75386055557439e-10	5.07714678265657e-09
ENSG00000151914.16	42105.3786548907	1.29532690536372	0.206833827002947	6.26264535222889	3.78500786017655e-10	5.1167767233694e-09
ENSG00000182253.13	5616.88473417621	2.32890247690181	0.371880233362356	6.26250676419403	3.78837438378244e-10	5.11694849046157e-09
ENSG00000175147.10	263.842780680371	-1.67399075591613	0.267304420604536	-6.26248811048552	3.78882773515214e-10	5.11694849046157e-09
ENSG00000241057.1	74.4202240123256	1.36128907046951	0.217491991836492	6.25903077614419	3.87377427097316e-10	5.22657772013044e-09
ENSG00000165682.13	14.9257607247232	2.3802951094769	0.380422844517935	6.2569720609002	3.92523698571216e-10	5.29343516228911e-09
ENSG00000154102.9	1124.47783563543	1.87182340168063	0.299242316438666	6.25520957048297	3.96982460318006e-10	5.34835922352596e-09
ENSG00000108602.16	32938.6414007791	3.19493411571859	0.510844393192214	6.25422175186025	3.99503032305279e-10	5.37970239760748e-09
ENSG00000013016.13	2501.88771309713	1.59997668068437	0.255836513858141	6.25390276218173	4.00320315804603e-10	5.3880898066503e-09
ENSG00000197183.11	3138.9830563959	-1.32990833450122	0.212673914768559	-6.25327434231173	4.01935168056887e-10	5.40719869532064e-09
ENSG00000242795.2	52.0918983877275	-2.13464173875069	0.341389642794037	-6.25280169978249	4.03153906991842e-10	5.42096274840607e-09
ENSG00000131242.14	2317.6363430356	-1.11781366015796	0.178876704367183	-6.24907342804912	4.1289478351344e-10	5.54387264317247e-09
ENSG00000229619.3	481.619597481027	1.69928801522697	0.271954873942189	6.24841905053776	4.1462801837043e-10	5.5644485584018e-09
ENSG00000183114.7	60.6392880985532	2.23648781358506	0.358076907109089	6.24583090722381	4.2155303600229e-10	5.65464631497167e-09
ENSG00000279406.1	47.4402157753564	-1.17339847162401	0.187922450522562	-6.2440568881531	4.26364805803567e-10	5.71642373644618e-09
ENSG00000274565.1	24.9084374724587	1.4803397318776	0.237144349290573	6.2423571816326	4.31025281933618e-10	5.77611394498374e-09
ENSG00000137266.13	6438.62124192527	1.17722570679992	0.188655378326603	6.24008558484819	4.3733154628299e-10	5.85496093823213e-09
ENSG00000109084.12	3556.64988351128	-1.16769967816233	0.187144155103286	-6.23957332526828	4.38766044759726e-10	5.87132950189584e-09
ENSG00000166278.13	1704.59600979408	-1.59814395107303	0.25628846230209	-6.2357233592095	4.49695197777775e-10	6.01177183599397e-09
ENSG00000228695.8	275.387939666994	3.9397643040839	0.631838049472904	6.23540210560373	4.50619079643617e-10	6.02121820355042e-09
ENSG00000171217.5	94.1069511556897	2.10492584195585	0.337584865930037	6.23524942730129	4.51058810972225e-10	6.02418931492687e-09
ENSG00000056998.17	365.049788413432	-1.8890225906017	0.302981649297352	-6.23477558783694	4.5242619255336e-10	6.03663316043874e-09
ENSG00000233041.7	1060.9106246613	-4.56642442906947	0.732619326639946	-6.23301114647456	4.57553600566111e-10	6.10210920716489e-09
ENSG00000117834.11	80.006813347669	-2.28768729967065	0.367044930362543	-6.23271733357283	4.58412901747567e-10	6.11062854551723e-09
ENSG00000175084.10	24337.6379053005	3.35722344558922	0.538797222034119	6.23095908496839	4.63588183730611e-10	6.17491908514942e-09
ENSG00000116675.14	318.790356289167	-1.82570376011239	0.293006738959001	-6.23092754316431	4.63681543542595e-10	6.17491908514942e-09
ENSG00000260230.2	96.6702171283209	2.67340287001115	0.42920981183359	6.22866205828414	4.70435306006489e-10	6.26185092956668e-09
ENSG00000163032.10	4495.63810181213	1.97148684030373	0.316577656110789	6.22749837914584	4.73941642183212e-10	6.30549434941112e-09
ENSG00000154342.5	418.575981348791	2.45137173462836	0.393738725751814	6.22588425852107	4.78847482998084e-10	6.36770647616406e-09
ENSG00000107736.18	303.933728060925	1.69539403940064	0.272380722678301	6.22435399513571	4.83544200984797e-10	6.42092019256908e-09
ENSG00000174482.9	41.3860157206652	2.87566703096668	0.462011571856959	6.22423161265969	4.83921755603529e-10	6.4228561365137e-09
ENSG00000164362.17	120.504504000936	-2.2087273811926	0.354987774656114	-6.22198154100447	4.90914805416887e-10	6.51078946800321e-09
ENSG00000253161.4	372.972661255185	2.17112876352548	0.34894673433731	6.22194893913738	4.91016850868787e-10	6.51078946800321e-09
ENSG00000127124.12	2512.53937308461	1.51722570218471	0.243870982830669	6.2214277589482	4.92650984067903e-10	6.52933367837101e-09
ENSG00000135437.8	79.9114646613803	-1.27346985622235	0.204697605321816	-6.22122498316608	4.93288210136465e-10	6.53465399976666e-09
ENSG00000167916.4	924.558522056243	4.51308858012503	0.725576820734599	6.22000104076619	4.97151583920188e-10	6.58268602254189e-09
ENSG00000234171.2	263.949135859389	-1.02224857163164	0.164366118307461	-6.21933876736952	4.99254345445308e-10	6.60737138267709e-09
ENSG00000135378.3	9710.79659982147	1.1791097833109	0.189590696813895	6.21923861838187	4.99573079646732e-10	6.60843377386629e-09
ENSG00000080573.6	4697.8957731867	1.63039595925499	0.262281048432942	6.21621717999131	5.09283035166957e-10	6.73153299855556e-09
ENSG00000205076.4	2645.47861762943	3.1908091530485	0.513306080883213	6.21619199904719	5.09364727671887e-10	6.73153299855556e-09
ENSG00000165475.12	1065.80375761936	-1.13814993858367	0.183155357462823	-6.21412310483298	5.16120543688263e-10	6.81107077487278e-09
ENSG00000215267.7	85.5453542031063	2.46450097279125	0.396750488562089	6.21171502957221	5.24094092642661e-10	6.90971436222934e-09
ENSG00000079393.19	31.7239469456412	2.75820737780043	0.444052298054864	6.21144714233556	5.24988508593332e-10	6.91821518718355e-09
ENSG00000204176.12	50.8546677290121	1.59011487524724	0.256007925106443	6.21119394872679	5.25835234953647e-10	6.9251071223032e-09
ENSG00000140950.14	2755.37152587486	1.08978596445679	0.175469669350057	6.21067999098292	5.27558105201631e-10	6.94217367970218e-09
ENSG00000151490.12	331.558778978778	-1.99632048127885	0.32153539273665	-6.20871147119381	5.34208005732016e-10	7.02634383618954e-09
ENSG00000233610.1	20.1639612681672	2.52922474248077	0.40744395030782	6.20754030234089	5.38203092853259e-10	7.07553240618709e-09
ENSG00000163898.8	2487.01363889761	-2.07435778326038	0.334245756944337	-6.20608561264648	5.43205938388884e-10	7.13791662900481e-09
ENSG00000170153.9	1087.32011019349	2.2292961799168	0.359244149707193	6.20551839670547	5.45168931737951e-10	7.16031592666059e-09
ENSG00000124191.16	1273.94944062785	1.66958047909309	0.269052397306786	6.20541015729866	5.45544307125792e-10	7.1618519106476e-09
ENSG00000279489.1	10.2071818461772	1.92758190367139	0.310811872197502	6.20176407690927	5.58337348906745e-10	7.31939590835034e-09
ENSG00000110013.11	1703.78330377016	-1.12138595979551	0.180834047863641	-6.20118817801996	5.60384601608973e-10	7.34276050325743e-09
ENSG00000163202.4	1640.99321403988	4.15968984628312	0.670846843597722	6.20065501683646	5.62286455431759e-10	7.36174147243816e-09
ENSG00000196110.6	321.143366132112	1.24448657993838	0.200728815761786	6.19984019342428	5.65205208449279e-10	7.3954352888361e-09
ENSG00000227560.1	15.0610040014322	-1.48728091777781	0.239925059334988	-6.19893946009717	5.68448901782037e-10	7.43436735020556e-09
ENSG00000229393.1	17.8789350083798	2.48371786198199	0.4006792039114	6.19876908443493	5.69064493016051e-10	7.43890768629897e-09
ENSG00000123836.13	3087.65576821076	-1.12740048630614	0.181886545439179	-6.19837208730282	5.70501424396236e-10	7.4506625703548e-09
ENSG00000204099.10	75.0252368058626	-2.49798412006968	0.403223312452075	-6.19503893482493	5.82706241856329e-10	7.6064710695075e-09
ENSG00000121871.3	77.1541225708317	2.882957993518	0.465428710061932	6.19419887770649	5.85822205608009e-10	7.64354556686194e-09
ENSG00000116701.13	1258.76197004762	1.45546404290453	0.235005378997439	6.19332225123403	5.89091147732426e-10	7.68258022452175e-09
ENSG00000227388.2	23.3777930336766	-2.30980486906466	0.372972839469649	-6.19295730045411	5.904572911766e-10	7.69677465210589e-09
ENSG00000151224.11	186.515576465872	-2.71683697287809	0.438945454314985	-6.18946373899226	6.03692376876151e-10	7.86190171069961e-09
ENSG00000109881.15	1242.27702547123	-1.04219599885883	0.168387897666738	-6.18925714555491	6.04484040037209e-10	7.86851395093996e-09
ENSG00000119630.12	1719.84675748503	1.62816708677228	0.263132694794264	6.18762745558966	6.10764601298117e-10	7.94653492759376e-09
ENSG00000185479.5	90956.0027725675	3.01014762947836	0.486504606843117	6.18729522215817	6.12052765744763e-10	7.95955809342309e-09
ENSG00000171223.5	22720.7099818949	1.01224602875461	0.163617133593192	6.18667499255549	6.14464671439922e-10	7.98717609738019e-09
ENSG00000235721.1	17.0237498121719	-1.99530119033759	0.322600404523934	-6.1850548305483	6.20808879985869e-10	8.0658586455923e-09
ENSG00000213722.7	2393.54540952908	-1.01437933086608	0.164033254227723	-6.18398589750492	6.25029538603467e-10	8.11308833879058e-09
ENSG00000205181.5	145.243005916266	-1.64055221125708	0.265328675865236	-6.18309425435166	6.28571577439142e-10	8.15524537713996e-09
ENSG00000253250.2	80.0721370678882	2.15241390642093	0.34814682358343	6.1824889977924	6.30987101004544e-10	8.18120367222431e-09
ENSG00000180287.15	46.3504925148222	3.23898030158425	0.524043417871373	6.18074798981496	6.37985908841128e-10	8.26578003352696e-09
ENSG00000268601.1	74.7098956422275	1.90884150427877	0.308927258433982	6.17893517702224	6.45353849513193e-10	8.35733235119585e-09
ENSG00000006534.14	1554.52188387148	-1.6370542535894	0.264947472639703	-6.17878795853092	6.45955831305684e-10	8.36122090283719e-09
ENSG00000116791.12	2169.6769170033	-1.1324380345559	0.183310309267185	-6.17771056675983	6.50378031703967e-10	8.41060494288942e-09
ENSG00000172382.8	2987.46838679022	2.96769321184438	0.48046754371101	6.17667780204812	6.54644777944073e-10	8.46183336341609e-09
ENSG00000132518.6	54.6562288328731	1.73762756899525	0.281367094656928	6.17566020331533	6.58875573205447e-10	8.50858283329103e-09
ENSG00000151834.14	287.77503727056	-3.3073675196433	0.535607939754502	-6.17497851349859	6.61724692922596e-10	8.54139562876754e-09
ENSG00000251381.5	1802.5599822158	2.25170978532552	0.364675839715782	6.17455158828302	6.63515142285627e-10	8.56051915184431e-09
ENSG00000135919.11	7234.12800994061	1.88586426910442	0.305446465982082	6.17412371441561	6.65314311879811e-10	8.57973733137515e-09
ENSG00000254872.3	68.5758095235148	-2.95882967686612	0.479321380879354	-6.17295575556823	6.70249732070834e-10	8.63936317436234e-09
ENSG00000279487.1	134.914745603458	-1.93683946647114	0.313876084997467	-6.170713727638	6.7982411413317e-10	8.75463088985713e-09
ENSG00000117308.13	2983.59635788621	-1.18814736036252	0.192589671506571	-6.16932024998019	6.85841934912745e-10	8.82802486866554e-09
ENSG00000137440.4	11390.4386560486	2.47484927076837	0.401209745622102	6.16846748558153	6.89550250886929e-10	8.87163700224209e-09
ENSG00000173578.7	108.159256241259	2.05646651055286	0.333406679850427	6.16804231839454	6.91406425460787e-10	8.89139037995118e-09
ENSG00000149260.13	4900.10282188801	-2.07517693269358	0.336462948423999	-6.16762393129395	6.93237757934245e-10	8.91080611578466e-09
ENSG00000168679.16	339.517912728897	-1.48347433650871	0.240534685705145	-6.16740297624767	6.94206814251132e-10	8.91286451049342e-09
ENSG00000075340.21	848.509797748331	2.53887615284517	0.411662864633044	6.16736745275364	6.94362735111871e-10	8.91286451049342e-09
ENSG00000164185.4	72.2927665565604	1.97418192437904	0.320166022613701	6.16611940349774	6.99862450648974e-10	8.97930004390509e-09
ENSG00000147010.16	3406.85888112056	-1.31872634229278	0.213873939512376	-6.16590476286836	7.00812569600372e-10	8.98732935739709e-09
ENSG00000165269.11	71.1713234720545	-2.34708104788799	0.38090249687943	-6.16189462425848	7.18796801392032e-10	9.21231278256267e-09
ENSG00000179094.12	7194.17917590239	1.24429645809472	0.201935688554462	6.16184522410032	7.19021129025477e-10	9.21231278256267e-09
ENSG00000058453.15	2792.12161536369	1.03507031634127	0.168015450182371	6.1605662765999	7.24852699420784e-10	9.2827369958633e-09
ENSG00000188910.7	6473.0329623104	1.59819529179105	0.259426633392631	6.16049042802886	7.25199988866476e-10	9.28289482284371e-09
ENSG00000279699.1	20.4769131103395	1.95422268374008	0.317305404232004	6.1588068078135	7.32950739264826e-10	9.37777647148944e-09
ENSG00000163735.6	2431.14272899493	-2.94596595801689	0.478468808593852	-6.15707002233781	7.41030904639755e-10	9.47678332269568e-09
ENSG00000105143.11	61.6692746988676	3.18187807888481	0.516864537781648	6.15611605420107	7.45506019222495e-10	9.52961637948017e-09
ENSG00000058335.14	218.284802468096	-2.35707060932034	0.382944614463426	-6.15512144653872	7.50199844978619e-10	9.58077802022694e-09
ENSG00000107954.9	436.361751926453	-1.82144172302123	0.29594261843495	-6.15471246640197	7.52138287218331e-10	9.60110932919466e-09
ENSG00000278978.1	436.331996148641	1.17132212164834	0.190346541035715	6.1536296655297	7.57294057937845e-10	9.65802587557824e-09
ENSG00000225173.1	12.0017075445474	-2.00180782188316	0.325454914187145	-6.15079918790861	7.7093480031323e-10	9.82746831696438e-09
ENSG00000204764.11	253.120099882187	-2.04306470091981	0.332191429812256	-6.15026312411033	7.73545076609592e-10	9.85620906118695e-09
ENSG00000168852.11	32.7024036342009	-1.32315922451123	0.215159418351688	-6.14966909023923	7.76447698784827e-10	9.88410430703901e-09
ENSG00000164266.9	5522.95939807878	-3.8341944517805	0.623501374185792	-6.14945629716925	7.77490049852731e-10	9.89282908703798e-09
ENSG00000169509.5	6513.8293740563	3.84673053611806	0.625601197567549	6.14885417591086	7.80446897009127e-10	9.92589484020832e-09
ENSG00000154328.14	1412.88758354437	-1.40334303981009	0.228277401247974	-6.14753379939553	7.86969342868706e-10	9.99967051761598e-09
ENSG00000253608.1	15.1803288298139	1.96530538142938	0.319705733782292	6.1472322006201	7.8846663472354e-10	1.00141044216744e-08
ENSG00000188001.8	1731.40030031515	2.04377966446444	0.332481533526024	6.14704715413757	7.89386675950188e-10	1.00211969540117e-08
ENSG00000188487.10	36.3580666666868	-2.12501404978716	0.345793865223248	-6.14532027170359	7.98023281754668e-10	1.01261992707267e-08
ENSG00000255443.1	188.918522776741	1.52720305784088	0.248526376618912	6.1450340950437	7.99463403039012e-10	1.01398303379497e-08
ENSG00000112378.11	132844.613267634	1.48341002348674	0.241410136625514	6.1447710697744	8.00789255403021e-10	1.01520002904776e-08
ENSG00000253426.4	36.1982383468638	-2.21071057237803	0.359845760404148	-6.14349484038703	8.07252956202524e-10	1.02292643691086e-08
ENSG00000234667.1	15.6613586576985	-1.99662603069731	0.325008163267177	-6.14331040373273	8.08191268389362e-10	1.02364737755367e-08
ENSG00000150630.3	1040.00348114043	1.84686250606163	0.300749151073082	6.14087354684783	8.20688981815549e-10	1.03900199876904e-08
ENSG00000153404.12	1128.96983612533	2.35168328889088	0.383027773864755	6.13972001341408	8.26670557514299e-10	1.04561940485595e-08
ENSG00000184292.6	42969.2010371127	1.47737951831556	0.240666317756364	6.13870495916744	8.31969213175435e-10	1.05056220704341e-08
ENSG00000158270.11	972.165970287262	2.0095243351779	0.327353201180806	6.13870378517541	8.31975360633866e-10	1.05056220704341e-08
ENSG00000101470.8	59.9407066232986	-2.04335998203806	0.332893040961682	-6.13818773782435	8.3468187056271e-10	1.05334875586996e-08
ENSG00000145569.5	1013.40559611574	-1.66973915236784	0.272203816956659	-6.13415039890385	8.56154943993298e-10	1.07995548306264e-08
ENSG00000187193.8	4321.57782859191	1.52390890405778	0.248452985891784	6.13359062113075	8.59174397442434e-10	1.08327115906834e-08
ENSG00000172817.3	336.064133787498	1.82870789339666	0.298152806363333	6.13345859695908	8.59888050885409e-10	1.08367792424681e-08
ENSG00000151014.5	886.518398786544	1.00873191426687	0.164471456885386	6.13317309501195	8.61433302177208e-10	1.08513186832895e-08
ENSG00000187546.12	122.523491303386	-2.43005651663184	0.396309911085577	-6.13170765771515	8.69407563091596e-10	1.09467931830792e-08
ENSG00000110076.17	303.794831483997	2.07252879343063	0.338353256153267	6.12534017551119	9.04900640663021e-10	1.13885156470001e-08
ENSG00000072110.12	36475.1883002306	1.09522499517701	0.17881217752837	6.12500228069334	9.06823075927986e-10	1.14075296882398e-08
ENSG00000169860.6	3325.35208098348	2.12392129795776	0.346785744760015	6.12459228803529	9.0916105713772e-10	1.14317515319681e-08
ENSG00000026508.15	70070.9985507681	1.29037884052294	0.210711712754123	6.12390656246369	9.13084548517574e-10	1.14758785002574e-08
ENSG00000275234.1	381.884490555103	-1.10841811832946	0.181034740671259	-6.12268183564966	9.20133145949634e-10	1.15592247840898e-08
ENSG00000221947.6	211.379662961997	-1.99479951836473	0.32589001218663	-6.12108209447779	9.29420008992133e-10	1.16653155385865e-08
ENSG00000254231.1	37.9671315040142	-1.40738392723352	0.230004404739017	-6.11894336906485	9.41978707877994e-10	1.18175898286206e-08
ENSG00000144847.11	402.318673043682	2.2608836997561	0.369499070172177	6.11878048489429	9.42941924394544e-10	1.1824321063686e-08
ENSG00000136327.6	185.897571697384	2.49670879233024	0.40805318290198	6.11858673561672	9.44088912698096e-10	1.18333496325655e-08
ENSG00000136155.15	8125.80044467795	3.05746790129616	0.499946792156457	6.11558659694196	9.62024233785938e-10	1.20472560284273e-08
ENSG00000142920.15	204.128299838164	1.18412914438499	0.193633916812618	6.11529820744618	9.63765675648157e-10	1.20636125425643e-08
ENSG00000133216.15	4010.25203186969	-1.79475533631652	0.293514126964995	-6.11471534564524	9.67294680402809e-10	1.20968580676909e-08
ENSG00000235438.6	17.7056030733531	-1.86152445416573	0.304501072865589	-6.11335926224283	9.7555407993298e-10	1.21891479788921e-08
ENSG00000204949.7	534.05718963975	2.42677503645216	0.397412041541662	6.10644566037326	1.01874298141963e-09	1.2711582280091e-08
ENSG00000128917.6	805.622649445262	-1.1336589097606	0.185652890292459	-6.10633590446531	1.01944343576561e-09	1.27145976306806e-08
ENSG00000180438.13	1300.37367203028	2.0414172729408	0.334467725943157	6.10348058899931	1.03783177612538e-09	1.29322985664401e-08
ENSG00000084636.16	5904.31776565688	1.46345262986348	0.239809119236347	6.10257289015418	1.04374484764988e-09	1.30001352642343e-08
ENSG00000118322.11	3586.75924005015	-2.33767726927718	0.383148428349328	-6.10123152363775	1.05254316780789e-09	1.31038314507907e-08
ENSG00000250748.5	18.7528041060578	2.3553978354352	0.386158516296253	6.09956206074758	1.06359460111781e-09	1.32354724655491e-08
ENSG00000131711.13	7855.37259159236	1.7507820666106	0.287205340790788	6.09592447616058	1.08806778139151e-09	1.35339418427751e-08
ENSG00000001617.10	9064.56261058722	1.1224944983438	0.184170054021786	6.09488064878895	1.0951913160945e-09	1.36164364930135e-08
ENSG00000095596.10	471.468868774255	3.53405350841078	0.579951735473568	6.0937027898106	1.10328415155135e-09	1.37109030008711e-08
ENSG00000167748.9	447.867933795217	-2.19281363647028	0.359881769809564	-6.093150085459	1.10710174417956e-09	1.37521786806133e-08
ENSG00000249430.1	151.93554820456	2.44865253291632	0.402180938041302	6.08843508307909	1.14019667720974e-09	1.41505913638663e-08
ENSG00000145824.11	26164.9007631071	2.18226440543329	0.358506892450477	6.08709191200486	1.14979970348324e-09	1.42633836985815e-08
ENSG00000176597.10	9422.301840424	1.24437011741456	0.204453784033389	6.08631492587753	1.15539073250634e-09	1.43199210062381e-08
[truncated: 3,156 more rows]
