# Supplementary material for: Integrative analysis of genomic, epigenomic and transcriptomic data identified molecular subtypes of esophageal carcinoma
Source: Aging (Albany NY). 2021 Feb 26;13(5):6999–7019. doi: 10.18632/aging.202556 (PMC7993659; doi:10.18632/aging.202556)
Supplement: Supplementary Table 6 [file aging-13-202556-s007.txt]

Supplementary Table 6. 61 genes with significantly higher mutation frequencies in iC1 than in iC3 samples.
gName	FisherP	Mut_iC1	Nor_iC1	Mut_iC3	Nor_iC3	padj
GABRB3	0.00036471700462756	8	22	2	80	1
SYNE1	0.00127922794892515	10	20	6	76	1
RP13-580B18.4	0.0014001739897938	6	24	1	81	1
HMCN1	0.0026281988082705	8	22	4	78	1
SLITRK5	0.00355039814689738	7	23	3	79	1
ZCCHC5	0.00441246083447919	4	26	0	82	1
ASTN1	0.00441246083447919	4	26	0	82	1
SCN9A	0.00441246083447919	4	26	0	82	1
OR5L2	0.00441246083447919	4	26	0	82	1
SCN5A	0.00441246083447919	4	26	0	82	1
CSMD1	0.00451052704672036	6	24	2	80	1
SAMD9L	0.0144636568288854	5	25	2	80	1
ASXL3	0.0144636568288854	5	25	2	80	1
PCDH10	0.0144636568288854	5	25	2	80	1
NEGR1	0.0144636568288854	5	25	2	80	1
RYR3	0.0144636568288854	5	25	2	80	1
ANK3	0.0144636568288854	5	25	2	80	1
SORCS3	0.0144636568288854	5	25	2	80	1
FBXW7	0.0144636568288854	5	25	2	80	1
FLRT2	0.0144636568288854	5	25	2	80	1
EYS	0.0152043105837704	7	23	5	77	1
DCAF4L2	0.0178132678132678	3	27	0	82	1
PGAP1	0.0178132678132678	3	27	0	82	1
CYP7B1	0.0178132678132678	3	27	0	82	1
DRD1	0.0178132678132678	3	27	0	82	1
SCN3A	0.0178132678132678	3	27	0	82	1
CALCRL	0.0178132678132678	3	27	0	82	1
ADCY1	0.0178132678132678	3	27	0	82	1
ASB7	0.0178132678132678	3	27	0	82	1
CCNA1	0.0178132678132678	3	27	0	82	1
KIAA1024	0.0178132678132678	3	27	0	82	1
USP29	0.0178132678132678	3	27	0	82	1
KIAA1755	0.0178132678132678	3	27	0	82	1
TRAM1L1	0.0178132678132678	3	27	0	82	1
ZNF486	0.0178132678132678	3	27	0	82	1
NLRP13	0.0178132678132678	3	27	0	82	1
PCNXL2	0.0178132678132678	3	27	0	82	1
ST8SIA2	0.0178132678132678	3	27	0	82	1
ZNF738	0.0178132678132678	3	27	0	82	1
PCDHB8	0.0178132678132678	3	27	0	82	1
CDKN2A	0.0178132678132678	3	27	0	82	1
PRR15	0.0178132678132678	3	27	0	82	1
TBX22	0.0178132678132678	3	27	0	82	1
UTY	0.0178132678132678	3	27	0	82	1
ERC2	0.0178132678132678	3	27	0	82	1
ZDHHC5	0.0178132678132678	3	27	0	82	1
NPR3	0.0178132678132678	4	26	1	81	1
DLG2	0.0178132678132678	4	26	1	81	1
COL6A1	0.0178132678132678	4	26	1	81	1
USH2A	0.031052206465827	5	25	3	79	1
SPTA1	0.031052206465827	5	25	3	79	1
DMD	0.031052206465827	5	25	3	79	1
NPAP1	0.031052206465827	5	25	3	79	1
LRP1B	0.0333018706588547	8	22	8	74	1
KMT2D	0.0383342277214427	1	29	16	66	1
BIRC6	0.0431746081235921	4	26	2	80	1
ZNF43	0.0431746081235921	4	26	2	80	1
FOXG1	0.0431746081235921	4	26	2	80	1
GABRA1	0.0431746081235921	4	26	2	80	1
CSMD2	0.0431746081235921	4	26	2	80	1
ASTN2	0.0431746081235921	4	26	2	80	1
