# Supplementary material for: Integrative analysis of genomic, epigenomic and transcriptomic data identified molecular subtypes of esophageal carcinoma
Source: Aging (Albany NY). 2021 Feb 26;13(5):6999–7019. doi: 10.18632/aging.202556 (PMC7993659; doi:10.18632/aging.202556)
Supplement: Supplementary Table 7 [file aging-13-202556-s008.txt]

Supplementary Table 7. 159 primary tumor samples with CNV, methylation, RNA-seq, SNP data, and clinical follow-up information.
sample_name	gender	height	os	weight	age	histological_type	os_status	stage_T	stage_N	stage_M	stage
TCGA-VR-A8EW	1	164	247	48	57	Esophagus Squamous Cell Carcinoma	1	T3	N2	M0	Stage IIIB
TCGA-VR-A8EU	1	174	557	51	51	Esophagus Squamous Cell Carcinoma	1	T1	N1	M1	Stage IV
TCGA-L5-A8NH	1	183	393	96	54	Esophagus Adenocarcinoma, NOS	1	T1	N0	M1	Stage IV
TCGA-VR-A8EQ	1	184	694	75	73	Esophagus Adenocarcinoma, NOS	1	T3	N1	M0	Stage III
TCGA-LN-A49Y	1	168	379	57	77	Esophagus Squamous Cell Carcinoma	0	T3	N0	M0	Stage IIA
TCGA-2H-A9GH	1	183	951	91	44	Esophagus Adenocarcinoma, NOS	1	T1	N1	M0	Stage IIB
TCGA-L5-A8NG	1	166	1094	81	77	Esophagus Adenocarcinoma, NOS	0	T3	N1	M0	Stage III
TCGA-V5-A7RE	1	169	500	77	45	Esophagus Adenocarcinoma, NOS	0	T3	N1	M0	Stage IB
TCGA-L5-A8NT	1	183	825	84	69	Esophagus Adenocarcinoma, NOS	0	T3	N0	M0	Stage IIB
TCGA-L5-A43C	1	155	96	95	81	Esophagus Adenocarcinoma, NOS	0	T3	N1	MX	Stage III
TCGA-2H-A9GI	1	188	435	100	68	Esophagus Adenocarcinoma, NOS	1	T3	N1	M0	Stage III
TCGA-L5-A8NK	0	161	412	67	84	Esophagus Squamous Cell Carcinoma	0	T3	N0	M0	Stage IIA
TCGA-V5-AASW	1	175	282	88	72	Esophagus Adenocarcinoma, NOS	0	T3	N1	M0	Stage IIIA
TCGA-Z6-AAPN	1	165	81	74	57	Esophagus Squamous Cell Carcinoma	0	T3	N0	M0	Stage IIA
TCGA-L5-A4OE	1	Not Available	730	88	81	Esophagus Adenocarcinoma, NOS	1	T3	N2		Stage IIIB
TCGA-ZR-A9CJ	1	Not Available	600	Not Available	65	Esophagus Adenocarcinoma, NOS	1	T3	N3	MX	Stage IIIC
TCGA-LN-A5U5	1	164	136	47	57	Esophagus Squamous Cell Carcinoma	1	T3	N1	M1	Stage IV
TCGA-L5-A8NW	1	178	1402	103	55	Esophagus Adenocarcinoma, NOS	1	T2	N1	M0
TCGA-LN-A5U7	1	169	768	53	46	Esophagus Squamous Cell Carcinoma	0	T2	N0	M0	Stage IIA
TCGA-VR-A8EY	0	165	1025	70	44	Esophagus Squamous Cell Carcinoma	0	T3	NX	M0	Stage IIA
TCGA-LN-A7HV	1	174	320	72	58	Esophagus Squamous Cell Carcinoma	0	T2	N0	M0	Stage IIA
TCGA-L5-A4OI	1	173	608	83	79	Esophagus Adenocarcinoma, NOS	0	T3	N3	MX	Stage IIIC
TCGA-L5-A8NJ	1	173	501	81	77	Esophagus Adenocarcinoma, NOS	0	T3	N1	M0	Stage III
TCGA-LN-A49P	1	175	375	62	71	Esophagus Squamous Cell Carcinoma	0	T3	N0	M0	Stage IIA
TCGA-LN-A49X	1	Not Available	384	Not Available	44	Esophagus Squamous Cell Carcinoma	0	T3	N0	M0	Stage IIA
TCGA-2H-A9GR	1	168	987	67	80	Esophagus Adenocarcinoma, NOS	1	T3	N0	M0	Stage IIA
TCGA-LN-A7HZ	1	176	401	62	49	Esophagus Squamous Cell Carcinoma	0	T2	N0	M0	Stage IIA
TCGA-JY-A93F	0	165	731	73	58	Esophagus Squamous Cell Carcinoma	0	T2	N0	M0	Stage IB
TCGA-LN-A9FO	1	170	4	65	42	Esophagus Squamous Cell Carcinoma	0	T2	N0	M0	Stage IIA
TCGA-KH-A6WC	1	165	191	72	82	Esophagus Squamous Cell Carcinoma	0	T1	N0	M0	Stage IA
TCGA-L5-A8NE	1	170	1688	94	77	Esophagus Adenocarcinoma, NOS	0	T2	N1	M0	Stage IIB
TCGA-L5-A43J	1	169	0	61	90	Esophagus Squamous Cell Carcinoma	1	T3	N0	MX	Stage IIB
TCGA-IG-A97I	1	174	370	62	58	Esophagus Squamous Cell Carcinoma	0	T2	N0	M0	Stage IIA
TCGA-JY-A939	1	180	660	89	77	Esophagus Adenocarcinoma, NOS	0	T1	N1	M0	Stage IIB
TCGA-L5-A4OW	0	157	217	100	56	Esophagus Adenocarcinoma, NOS	1	T2	N1	M0	Stage IIB
TCGA-2H-A9GK	1	180	232	80	43	Esophagus Adenocarcinoma, NOS	1	T3	N1	M0	Stage III
TCGA-LN-A4A1	1	172	383	65	60	Esophagus Squamous Cell Carcinoma	0	T3	N0	M0	Stage IIA
TCGA-LN-A4A9	1	178	351	72	58	Esophagus Squamous Cell Carcinoma	1	T2	N0	M0	Stage IIA
TCGA-R6-A8WC	1	180	70	89	56	Esophagus Adenocarcinoma, NOS	0	T3	N0	M0	Stage IIA
TCGA-L5-A88W	1	182	764	80	67	Esophagus Squamous Cell Carcinoma	1	T3	N0	MX	Stage IIA
TCGA-LN-A49W	1	162	403	61	73	Esophagus Squamous Cell Carcinoma	0	T3	N1	M0	Stage III
TCGA-2H-A9GQ	1	178	128	80	80	Esophagus Adenocarcinoma, NOS	1	T3	N1	M0	Stage III
TCGA-L5-A4OX	1	183	226	110	60	Esophagus Adenocarcinoma, NOS	1	T2	N1	M0	Stage IIB
TCGA-JY-A93C	1	169	705	62	47	Esophagus Adenocarcinoma, NOS	0	T3	N2	M0	Stage IIIB
TCGA-2H-A9GJ	1	189	1781	70	57	Esophagus Adenocarcinoma, NOS	1	T1	N0	M0	Stage I
TCGA-2H-A9GO	1	170	494	83	58	Esophagus Adenocarcinoma, NOS	1	T3	N1	M1a	Stage IVA
TCGA-XP-A8T6	1	Not Available	763	70	54	Esophagus Squamous Cell Carcinoma	1	T2	N1	M0	Stage IIB
TCGA-R6-A8W8	1	171	88	91	72	Esophagus Adenocarcinoma, NOS	1	T3	N1	M0	Stage IIIA
TCGA-XP-A8T8	1	Not Available	437	62	49	Esophagus Squamous Cell Carcinoma	0	T1	N1	M0	Stage IIB
TCGA-LN-A7HW	1	176	365	69	59	Esophagus Squamous Cell Carcinoma	0	T2	N0	M0	Stage IIA
TCGA-L5-A893	0	150	92	67	71	Esophagus Adenocarcinoma, NOS	0	T1	N0	M0	Stage I
TCGA-R6-A6L4	1	179	496	106	27	Esophagus Adenocarcinoma, NOS	1	T3	N1	M0	Stage IIIA
TCGA-VR-A8Q7	1	170	1590	57	60	Esophagus Squamous Cell Carcinoma	0	T3	N1	M0	Stage IIIA
TCGA-R6-A6DQ	0	168	231	56	74	Esophagus Adenocarcinoma, NOS	1	T3	N1	M0	Stage IIIA
TCGA-Z6-A8JD	1	172	104	69	53	Esophagus Squamous Cell Carcinoma	0	T3	N0	M0	Stage IIB
TCGA-R6-A6KZ	1	180	154	71	42	Esophagus Adenocarcinoma, NOS	1	TX	NX	M1	Stage IV
TCGA-R6-A6XQ	1	178	193	85	58	Esophagus Adenocarcinoma, NOS	1	T3	N1	M1b	Stage IVB
TCGA-L5-A8NR	0	157	265	60	81	Esophagus Adenocarcinoma, NOS	0	T3	N1	M0	Stage III
TCGA-JY-A6FG	1	173	1263	110	50	Esophagus Squamous Cell Carcinoma	1	T3	N1	M0	Stage III
TCGA-IG-A3YA	1	179	632	76	53	Esophagus Squamous Cell Carcinoma	0	T4	N0	M0	Stage IIIA
TCGA-LN-A4A8	1	175	472	68	52	Esophagus Squamous Cell Carcinoma	0	T2	N0	M0	Stage IIA
TCGA-IC-A6RE	1	183	234	102	59	Esophagus Adenocarcinoma, NOS	0	T1	N1	M0	Stage IIB
TCGA-2H-A9GL	1	173	180	85	74	Esophagus Adenocarcinoma, NOS	1	T3	N1	M0	Stage III
TCGA-JY-A6FE	1	176	112	62	49	Esophagus Squamous Cell Carcinoma	1	T3	N1	M0	Stage III
TCGA-V5-AASX	1	192	273	100	74	Esophagus Adenocarcinoma, NOS	0	T3	N2	M1	Stage IV
TCGA-LN-A9FQ	1	172	391	63	62	Esophagus Squamous Cell Carcinoma	0	T3	N0	M0	Stage IIA
TCGA-IG-A6QS	1	176	303	70	54	Esophagus Squamous Cell Carcinoma	1	T2	N1	M0	Stage IIB
TCGA-L5-A88S	1	183	471	77	84	Esophagus Squamous Cell Carcinoma	0	T3	N0	MX	Stage IB
TCGA-LN-A4A5	1	175	681	68	49	Esophagus Squamous Cell Carcinoma	1	T2	N0	M0	Stage IIA
TCGA-L5-A4OP	0	150	218	71	67	Esophagus Adenocarcinoma, NOS	0	T1	N0	MX	Stage IA
TCGA-JY-A6FB	1	177	1837	95	77	Esophagus Adenocarcinoma, NOS	0	T1	N0	M0	Stage I
TCGA-LN-A7HX	1	172	372	67	72	Esophagus Squamous Cell Carcinoma	0	T2	N0	M0	Stage IIA
TCGA-JY-A93D	1	197	960	52	51	Esophagus Adenocarcinoma, NOS	1	T2	N3	M0	Stage IIIC
TCGA-JY-A6FD	0	152	2069	65	51	Esophagus Squamous Cell Carcinoma	0	T3	N0	M0	Stage IIA
TCGA-L5-A88T	1	174	694	80	86	Esophagus Adenocarcinoma, NOS	0	T2	N1	M0	Stage IIB
TCGA-LN-A49M	1	168	385	57	62	Esophagus Squamous Cell Carcinoma	0	T2	N0	M0	Stage IIA
TCGA-VR-A8EO	1	179	785	63	49	Esophagus Squamous Cell Carcinoma	0	T3	N0	M0	Stage IIA
TCGA-L5-A4OO	1	178	101	77	75	Esophagus Adenocarcinoma, NOS	0	T3	N3	M0	Stage IIIC
TCGA-2H-A9GN	1	185	272	82	70	Esophagus Adenocarcinoma, NOS	1	T3	N1	M0	Stage III
TCGA-LN-A9FP	0	151	366	49	60	Esophagus Squamous Cell Carcinoma	0	T2	N0	M0	Stage IIA
TCGA-L5-A4OS	0	157	1271	59	86	Esophagus Adenocarcinoma, NOS	0	T2	N1	M0	Stage IIB
TCGA-M9-A5M8	1	174	1007	51	58	Esophagus Adenocarcinoma, NOS	0	T3	N0	M0	Stage IIA
TCGA-IG-A3YC	1	169	612	66	62	Esophagus Squamous Cell Carcinoma	0	T3	N1	M0	Stage IIIA
TCGA-RE-A7BO	0	167	213	77	72	Esophagus Adenocarcinoma, NOS	1	T1	N1	M0	Stage IIB
TCGA-L5-A43E	1	183	920	74	74	Esophagus Adenocarcinoma, NOS	0	T1	N0	M0	Stage I
TCGA-V5-A7RB	1	172	161	133	59	Esophagus Adenocarcinoma, NOS	1	T2	N1	MX	Stage IIB
TCGA-L5-A8NF	1	173	81	89	57	Esophagus Adenocarcinoma, NOS	1	T1	N0	M1a	Stage IVA
TCGA-L5-A4OM	0	Not Available	1458	69	54	Esophagus Squamous Cell Carcinoma	1	T1	N0		Stage IA
TCGA-L5-A88V	1	175	79	73	60	Esophagus Adenocarcinoma, NOS	0	T3	N1	MX	Stage III
TCGA-L5-A88Y	1	185	11	76	76	Esophagus Adenocarcinoma, NOS	0	T1	N0	MX
TCGA-L5-A8NV	1	183	1599	82	75	Esophagus Adenocarcinoma, NOS	1	T3	N0	M0	Stage IIA
TCGA-JY-A93E	1	173	767	73	61	Esophagus Adenocarcinoma, NOS	0	T3	N1	M0	Stage IIIA
TCGA-R6-A6XG	1	192	1168	103	64	Esophagus Adenocarcinoma, NOS	0	T3	N1	M0	Stage IIIA
TCGA-VR-AA4D	1	178	1405	82	53	Esophagus Adenocarcinoma, NOS	1	T1	NX	M0	Stage IIB
TCGA-JY-A938	1	165	1060	72	75	Esophagus Adenocarcinoma, NOS	0	T3	N0	M0	Stage IIB
TCGA-Z6-A9VB	1	159	40	62	53	Esophagus Squamous Cell Carcinoma	0	T3	N1	M0	Stage IIIA
TCGA-IG-A50L	1	162	16	61	58	Esophagus Squamous Cell Carcinoma	0	T3	N1	M0	Stage IIIA
TCGA-L5-A4OG	0	163	143	67	79	Esophagus Adenocarcinoma, NOS	0	T1	N0	M0	Stage I
TCGA-L5-A8NI	1	Not Available	410	89	79	Esophagus Adenocarcinoma, NOS	1	T3	N1	M0	Stage III
TCGA-R6-A6Y0	1	173	1641	94	54	Esophagus Adenocarcinoma, NOS	0	T3	N1	M1a	Stage IVA
TCGA-IG-A4QS	1	172	118	78	71	Esophagus Adenocarcinoma, NOS	1	T3	N2	M0	Stage IIIB
TCGA-IG-A5S3	0	179	712	69	69	Esophagus Squamous Cell Carcinoma	0	T3	N0	M0	Stage IIB
TCGA-VR-A8EX	1	171	855	60	63	Esophagus Squamous Cell Carcinoma	1	T1	N1	M1a	Stage IVA
TCGA-LN-A49S	1	173	400	63	59	Esophagus Squamous Cell Carcinoma	0	T3	N0	M0	Stage IIA
TCGA-LN-A49U	1	178	467	64	62	Esophagus Squamous Cell Carcinoma	0	T3	N0	M0	Stage IIA
TCGA-L5-A4ON	1	180	558	111	65	Esophagus Adenocarcinoma, NOS	1	T1	N1		Stage IIB
TCGA-IG-A97H	1	170	441	59	36	Esophagus Squamous Cell Carcinoma	0	T3	NX	M0	Stage IIA
TCGA-IG-A3YB	1	178	80	80	61	Esophagus Squamous Cell Carcinoma	0	T3	N1	M0	Stage IIIA
TCGA-L5-A8NL	1	158	402	80	56	Esophagus Adenocarcinoma, NOS	0	T3	N1	M0	Stage III
TCGA-LN-A9FR	1	172	373	61	70	Esophagus Squamous Cell Carcinoma	0	T2	N1	M0	Stage IIB
TCGA-JY-A6FH	1	180	1441	95	53	Esophagus Adenocarcinoma, NOS	0	T2	N1	M0	Stage IIB
TCGA-L5-A4OH	1	175	992	127	71	Esophagus Adenocarcinoma, NOS	0	T1	N0	M0	Stage I
TCGA-IG-A3I8	0	165	1012	48	51	Esophagus Squamous Cell Carcinoma	0	T3	N0	M0	Stage IIA
TCGA-S8-A6BV	1	180	609	90	76	Esophagus Adenocarcinoma, NOS	0	T2	N0	MX	Stage IIIA
TCGA-Z6-A8JE	1	168	64	61	57	Esophagus Squamous Cell Carcinoma	0	T3	N1	M0	Stage IIIA
TCGA-VR-AA7I	1	171	484	56	70	Esophagus Squamous Cell Carcinoma	1	T4	N0	M0	Stage III
TCGA-IG-A625	1	168	390	50	60	Esophagus Squamous Cell Carcinoma	1	T3	N2	M0	Stage IIIB
TCGA-IG-A7DP	0	166	452	58	50	Esophagus Adenocarcinoma, NOS	0	T4a	NX	MX	Stage IIIA
TCGA-LN-A4A3	1	172	388	63	61	Esophagus Squamous Cell Carcinoma	0	T3	N1	M0	Stage III
TCGA-VR-A8ET	1	160	47	66	64	Esophagus Squamous Cell Carcinoma	1	T2	NX	M0	Stage IIA
TCGA-LN-A4MQ	1	168	375	56	46	Esophagus Squamous Cell Carcinoma	0	T3	N1	M0	Stage III
TCGA-IG-A4P3	1	182	567	86	48	Esophagus Squamous Cell Carcinoma	1	T2	N1	M0	Stage IIB
TCGA-LN-A4A4	1	175	383	62	36	Esophagus Squamous Cell Carcinoma	0	T3	N1	M0	Stage III
TCGA-L5-A8NS	1	180	408	88	76	Esophagus Adenocarcinoma, NOS	0	T3	N0	M0	Stage IIB
TCGA-VR-A8EP	1	173	824	59	51	Esophagus Squamous Cell Carcinoma	0	T3	NX	M0	Stage IIIB
TCGA-VR-A8EZ	1	167	553	69	47	Esophagus Squamous Cell Carcinoma	1	T3	NX	M0	Stage IIIC
TCGA-L5-A8NU	1	Not Available	2134	97	84	Esophagus Adenocarcinoma, NOS	1	T2	N0	M0	Stage IIA
TCGA-L5-A4OU	1	175	882	82	81	Esophagus Adenocarcinoma, NOS	0	T3	N0	M0	Stage IIA
TCGA-L5-A8NM	0	Not Available	236	60	84	Esophagus Adenocarcinoma, NOS	1	T2	N1	M0	Stage IIB
TCGA-VR-AA4G	0	159	549	69	51	Esophagus Squamous Cell Carcinoma	0	T2	N2	M0	Stage IIIA
TCGA-LN-A5U6	1	172	375	60	54	Esophagus Squamous Cell Carcinoma	0	T2	N1	M0	Stage IIB
TCGA-VR-A8ER	1	164	378	46	54	Esophagus Squamous Cell Carcinoma	1	T4	N1	M0	Stage III
TCGA-LN-A8HZ	1	175	375	63	56	Esophagus Squamous Cell Carcinoma	0	T2	N0	M0	Stage IIA
TCGA-IG-A5B8	1	170	24	64	72	Esophagus Squamous Cell Carcinoma	1	T3	N0	M0	Stage IB
TCGA-LN-A8I0	1	171	407	65	52	Esophagus Squamous Cell Carcinoma	0	T2	N0	M0	Stage IIA
TCGA-LN-A7HY	1	176	366	65	50	Esophagus Squamous Cell Carcinoma	0	T3	N1	M0	Stage III
TCGA-LN-A8I1	0	152	401	61	67	Esophagus Squamous Cell Carcinoma	0	T2	N0	M0	Stage IIA
TCGA-2H-A9GF	1	183	784	95	67	Esophagus Adenocarcinoma, NOS	1	T3	N1	M0	Stage III
TCGA-S8-A6BW	1	177	620	76	51	Esophagus Squamous Cell Carcinoma	0	T2	N0	MX	Stage IB
TCGA-IC-A6RF	0	170	477	100	69	Esophagus Squamous Cell Carcinoma	0	T1	N1	M0	Stage IA
TCGA-L7-A56G	1	170	330	91	65	Esophagus Squamous Cell Carcinoma	1	T2	NX	M0
TCGA-L5-A8NQ	1	178	650	87	71	Esophagus Squamous Cell Carcinoma	1	T2	N0	M0	Stage IIA
TCGA-JY-A6FA	1	174	1361	64	51	Esophagus Squamous Cell Carcinoma	1	T2	N1	M0	Stage IIB
TCGA-L5-A4OJ	0	164	639	114	70	Esophagus Adenocarcinoma, NOS	0	T1	N0	M0	Stage I
TCGA-V5-A7RC	1	171	104	76	55	Esophagus Squamous Cell Carcinoma	1	T4	NX	M1	Stage IV
TCGA-LN-A49O	1	158	408	57	47	Esophagus Squamous Cell Carcinoma	0	T3	N0	M0	Stage IIA
TCGA-IG-A51D	1	178	518	63	63	Esophagus Squamous Cell Carcinoma	0	T2	NX	M1	Stage IIB
TCGA-L5-A8NN	1	170	167	60	81	Esophagus Adenocarcinoma, NOS	0	T3	N1	M0	Stage III
TCGA-R6-A8W5	1	177	480	77	60	Esophagus Adenocarcinoma, NOS	1	T3	N1	M1a	Stage IVA
TCGA-L5-A891	1	183	114	81	51	Esophagus Adenocarcinoma, NOS	0	T3	N1	M0
TCGA-Q9-A6FW	1	170	238	79	61	Esophagus Adenocarcinoma, NOS	0	T3	N2	M0	Stage IIIB
TCGA-R6-A8WG	1	174	386	76	60	Esophagus Adenocarcinoma, NOS	1	T3	N0	M0	Stage IIA
TCGA-L5-A4OT	1	178	149	98	77	Esophagus Adenocarcinoma, NOS	1	T3	N1	M1a	Stage IV
TCGA-2H-A9GM	1	179	424	77	53	Esophagus Adenocarcinoma, NOS	1	T1	N1	M0	Stage IIB
TCGA-R6-A6DN	1	175	243	98	58	Esophagus Adenocarcinoma, NOS	1	TX	NX	M1	Stage IV
TCGA-IG-A8O2	1	166	142	53	62	Esophagus Squamous Cell Carcinoma	1	T3	N2	M0	Stage IIIB
TCGA-L5-A88Z	0	163	225	66	70	Esophagus Squamous Cell Carcinoma	0	T1	N1	M0	Stage IIA
TCGA-V5-AASV	1	165	467	55	67	Esophagus Squamous Cell Carcinoma	0	T3	N0	MX	Stage IIB
TCGA-L7-A6VZ	1	185	315	111	62	Esophagus Adenocarcinoma, NOS	0	T3	N3	MX	Stage IIIC
